# Supplementary material for: Alterations in the Expression of a Set of miRNAs in Endometrial Cancer and Their Correlation with Clinical Variables and the p53 Signaling Pathway
Source: Int J Mol Sci. 2025 May 29;26(11):5215. doi: 10.3390/ijms26115215 (PMC12155133; doi:10.3390/ijms26115215)
Supplement: Supplementary file 1 [file ijms-26-05215-s001.zip]

Archive with 6 entries (6 files):
- Suplemmentary Table 2.xlsx
- Supplementary Figure 1.pdf
- Supplementary Figure 2.pdf
- Supplementary Table 1.pdf
- Supplementary Table 3.xlsx
- Supplementary Table 4.xlsx
