# Supplementary material for: Alterations in the Expression of a Set of miRNAs in Endometrial Cancer and Their Correlation with Clinical Variables and the p53 Signaling Pathway
Source: Int J Mol Sci. 2025 May 29;26(11):5215. doi: 10.3390/ijms26115215 (PMC12155133; doi:10.3390/ijms26115215)
Supplement: Supplementary file 1 [file ijms-26-05215-s001.zip › Suplemmentary Table 2.xlsx]

## Sheet: FPKM-Com
	Control 1	Control 2	Control 3	Control 4	Control 5	Control 6	Control 7	Control 8	Control 9	Control 10	Control 11	Sample 1	Sample 2	Sample 3	Sample 4	Sample 5	Sample 6	Sample 7	Sample 8	Sample 9	Sample 10	Sample 11	Sample 12	Sample 13	Sample 14	Sample 15	Sample 16	Sample 17	Sample 18	Sample 19	Sample 20	Chromosome	Star	End	Sense	Symbol
ENSG00000223972.5	0	0	0	0	0	0	0	0	0	0	0	0	0	0	0	0	0	0	0	0	0	0	0	0	0	0	0	0	0	0	0	chr1	11868	14409	+	DDX11L1
ENSG00000227232.5	0	0	0	0	0	0	0	0	0	0	0	0	0	0	0	0	0	0	0	0	0	0	0	0	0	0	0	0	0	0	0	chr1	14403	29570	-	WASH7P
ENSG00000278267.1	0	0	0	0	0	0	0	0	0	0	0	0	0	0	0	0	0	0	0	0	0	0	0	0	0	0	0	0	0	0	0	chr1	17368	17436	-	MIR6859-1
ENSG00000243485.5	0	0	0	0	0	0	0	0	0	0	0	0	0	0	0	0	0	0	0	0	0	0	0	0	0	0	0	0	0	0	0	chr1	29553	31109	+	MIR1302-2HG
ENSG00000284332.1	0	0	0	0	0	0	0	0	0	0	0	0	0	0	0	0	0	0	0	0	0	0	0	0	0	0	0	0	0	0	0	chr1	30365	30503	+	MIR1302-2
ENSG00000237613.2	0	0	0	0	0	0	0	0	0	0	0	0	0	0	0	0	0	0	0	0	0	0	0	0	0	0	0	0	0	0	0	chr1	34553	36081	-	FAM138A
ENSG00000268020.3	0	0	0	0	0	0	0	0	0	0	0	0	0	0	0	0	0	0	0	0	0	0	0	0	0	0	0	0	0	0	0	chr1	52472	53312	+	OR4G4P
ENSG00000240361.2	0	0	0	0	0	0	0	0	0	0	0	0	0	0	0	0	0	0	0	0	0	0	0	0	0	0	0	0	0	0	0	chr1	57597	64116	+	OR4G11P
ENSG00000186092.6	0	0	0	0	0	0	0	0	0	0	0	0	0	0	0	0	0	0	0	0	0	0	0	0	0	0	0	0	0	0	0	chr1	65418	71585	+	OR4F5
ENSG00000238009.6	0	0	0	0	0	0	0	0	0	0	0	0	0	0	0	0	0	0	0	0	0	0	0	0	0	0	0	0	0	0	0	chr1	89294	133723	-	AL627309.1
ENSG00000239945.1	0	0	0	0	0	0	0	0	0	0	0	0	0	0	0	0	0	0	0	0	0	0	0	0	0	0	0	0	0	0	0	chr1	89550	91105	-	AL627309.3
ENSG00000233750.3	0	0	0	0	0	0	0	0	0	0	0	0	0	0	0	0	0	0	0	0	0	0	0	0	0	0	0	0	0	0	0	chr1	131024	134836	+	CICP27
ENSG00000268903.1	0	0	0	0	0	0	0	0	0	0	0	0	0	0	0	0	0	0	0	0	0	0	0	0	0	0	0	0	0	0	0	chr1	135140	135895	-	AL627309.6
ENSG00000269981.1	0	0	0	0	0	0	0	0	0	0	0	0	0	0	0	0	0	0	0	0	0	0	0	0	0	0	0	0	0	0	0	chr1	137681	137965	-	AL627309.7
ENSG00000239906.1	0	0	0	0	0	0	0	0	0	0	0	0	0	0	0	0	0	0	0	0	0	0	0	0	0	0	0	0	0	0	0	chr1	139789	140339	-	AL627309.2
ENSG00000241860.7	0	0	0	0	0	0	0	0	0	0	0	0	0	0	0	0	0	0	0	0	0	0	0	0	0	0	0	0	0	0	0	chr1	141473	173862	-	AL627309.5
ENSG00000222623.1	0	0	0	0	0	0	0	0	0	0	0	0	0	0	0	0	0	0	0	0	0	0	0	0	0	0	0	0	0	0	0	chr1	157783	157887	-	RNU6-1100P
ENSG00000241599.1	0	0	0	0	0	0	0	0	0	0	0	0	0	0	0	0	0	0	0	0	0	0	0	0	0	0	0	0	0	0	0	chr1	160445	161525	+	AL627309.4
ENSG00000279928.2	0	0	0	0	0	0	0	0	0	0	0	0	0	0	0	0	0	0	0	0	0	0	0	0	0	0	0	0	0	0	0	chr1	182695	184174	+	DDX11L17
ENSG00000279457.4	0	0	0	0	0	0	0	0	0	0	0	0	0	0	0	0	0	0	0	0	0	0	0	0	0	0	0	0	0	0	0	chr1	185216	195411	-	WASH9P
ENSG00000273874.1	0	0	0	0	0	0	0	0	0	0	0	0	0	0	0	0	0	0	0	0	0	0	0	0	0	0	0	0	0	0	0	chr1	187890	187958	-	MIR6859-2
ENSG00000228463.10	0	0	0	0	0	0	0	0	0	0	0	0	0	0	0	0	0	0	0	0	0	0	0	0	0	0	0	0	0	0	0	chr1	257863	359681	-	AP006222.1
ENSG00000286448.1	0	0	0	0	0	0	0	0	0	0	0	0	0	0	0	0	0	0	0	0	0	0	0	0	0	0	0	0	0	0	0	chr1	266854	268655	+	AP006222.2
ENSG00000236679.2	0	0	0	0.332174	0.0533352	0	1.46048	0	0	0	0	0	0	0	0	0	0	0	0	0	0	0	0	0	0	0	0	0.198985	0.198985	0.822815	0	chr1	347981	348366	-	RPL23AP24
ENSG00000236601.2	0	0	0	0	0	0	0	0	0	0	0	0	0	0	0	0	0	0	0	0	0	0	0	0	0	0	0	0	0	0	0	chr1	358856	366052	+	AL732372.1
ENSG00000237094.12	0	0	0	0	0	0	0	0	0	0	0	0	0	0	0	0	0	0	0	0	0	0	0	0	0	0	0	0	0	0	0	chr1	365388	522928	-	AL732372.2
ENSG00000269732.1	0	0	0	0	0	0	0	0	0	0	0	0	0	0	0	0	0	0	0	0	0	0	0	0	0	0	0	0	0	0	0	chr1	439869	440232	+	WBP1LP7
ENSG00000284733.2	0	0	0	0	0	0	0	0	0	0	0	0	0	0	0	0	0	0	0	0	0	0	0	0	0	0	0	0	0	0	0	chr1	450739	451678	-	OR4F29
ENSG00000233653.3	0	0	0	0	0	0	0	0	0	0	0	0	0	0	0	0	0	0	0	0	0	0	0	0	0	0	0	0	0	0	0	chr1	487100	489906	+	CICP7
ENSG00000250575.1	0	0	0	0	0	0	0	0	0	0	0	0	0	0	0	0	0	0	0	0	0	0	0	0	0	0	0	0	0	0	0	chr1	491224	493241	-	AL732372.3
ENSG00000278757.1	0	0	0	0	0	0	0	0	0	0	0	0	0	0	0	0	0	0	0	0	0	0	0	0	0	0	0	0	0	0	0	chr1	516375	516479	-	U6
ENSG00000230021.10	0	5.11833	0	0	0	0.31743	0	0	0	0	0	0	0	0	0	0	0	0	0	0	0	0	0	0	0	0	0	0	0	0	0	chr1	586070	827796	-	AL669831.3
ENSG00000235146.2	0	0	0	0	0	0	0	0	0	0	0	0	0	0	0	0	0	0	0	0	0	0	0	0	0	0	0	0	0	0	0	chr1	587628	594768	+	AC114498.1
ENSG00000225972.1	0	0	0	0	0	0	0	0	0	0	0	0	0	0	0	0	0	0	0	0	0	0	0	0	0	0	0	0	0	0.205704	0	chr1	629061	629433	+	MTND1P23
ENSG00000225630.1	0	0	0.554143	0	0	0	0	0	0	0	0	0	0.857552	0	0	1.35434	2.15409	0	0	0	1.35434	1.35434	1.35434	1.35434	0	0	0	0	0	0.822815	0	chr1	629639	630683	+	MTND2P28
ENSG00000237973.1	0	0	0	0.110725	0	0	0	3.00733	0	0	0	0	0	0	0	0	0	0	0	3.01977	0	0	0	0	0	0.822815	0	0	0	0.411408	0	chr1	631073	632616	+	MTCO1P12
ENSG00000278791.1	0	0	0	0	0	0	0	0	0	0	0	0	0	0	0	0	0	0	0	0	0	0	0	0	0	0	0	0	0	0	0	chr1	632324	632413	-	AC114498.2
ENSG00000229344.1	0	0	0.369429	0	0	0.31743	0	0	0	0	0	0	0	7.59994	0	0	0	0	0	3.01977	0	0	0	0	0	0	0	0	0	0	0	chr1	632756	633438	+	MTCO2P12
ENSG00000240409.1	0	0	0	0	0	0	0	0	0	0	0	0	0	0	0	0	0	0	0	0	0	0	0	0	0	0	0	0	0	0	0	chr1	633534	633741	+	MTATP8P1
ENSG00000248527.1	0.801336	0	0.554143	0.22145	0.266676	0.634859	0	0	0	1.39338	0	0	0	0	0	0	0	0	0	0	0	0	0	0	0	1.64563	7.25157	0	0	3.08556	0	chr1	633695	634376	+	MTATP6P1
ENSG00000198744.5	0	0	0	0	0	0	0	0	2.18716	0	0	0	0	0	0	0	0	0	0	12.0791	0	0	0	0	0	0	0	0	0	1.43993	0	chr1	634375	634922	+	MTCO3P12
ENSG00000268663.1	0	0	0	0	0	0	0	0	0	0	0	0	0	0	0	0	0	0	0	0	0	0	0	0	0	0	0	0	0	0	0	chr1	674841	675265	+	WBP1LP6
ENSG00000284662.1	0	0	0	0	0	0	0	0	0	0	0	0	0	0	0	0	0	0	0	0	0	0	0	0	0	0	0	0	0	0	0	chr1	685678	686673	-	OR4F16
ENSG00000229376.3	0	0	0	0	0	0	0	0	0	0	0	0	0	0	0	0	0	0	0	0	0	0	0	0	0	0	0	0	0	0	0	chr1	722091	724903	+	CICP3
ENSG00000228327.3	0	0	0	0	0	0	0	0	0	0	0	0	0	0	0	0	0	0	0	0	0	0	0	0	0	0	0	0	0	0	0	chr1	725884	778626	-	AL669831.1
ENSG00000223181.1	0	0	0	0	0	0	0	0	0	0	0	0	0	0	0	0	0	0	0	0	0	0	0	0	0	0	0	0	0	0	0	chr1	758232	758336	-	RNU6-1199P
ENSG00000229905.1	0	0	0	0	0	0	0	0	0	0	0	0	0	0	0	0	0	0	0	0	0	0	0	0	0	0	0	0	0	0	0	chr1	760910	761989	+	AL669831.2
ENSG00000237491.10	0	0	0	0	0	0	0	0	0	0	0	0	0	0	0	0	0	0	0	0	0	0	0	0	0	0	0	0	0	0	0	chr1	778746	810065	+	LINC01409
ENSG00000285268.1	0	0	0	0	0	0	0	0	0	0	0	0	0	0	0	0	0	0	0	0	0	0	0	0	0	0	0	0	0	0	0	chr1	781936	782050	+	AL669831.6
ENSG00000230092.7	0	0	0	0	0	0	0	0	0	0	0	0	0	0	0	0	0	0	0	0	0	0	0	0	0	0	0	0	0	0	0	chr1	800878	817712	-	AL669831.4
ENSG00000177757.2	0	0	0	0	0	0	0	0	0	0	0	0	0	0	0	0	0	0	0	0	0	0	0	0	0	0	0	0	0	0	0	chr1	817370	819837	+	FAM87B
ENSG00000228794.10	0	0	0.554143	0	0	0	0	0	0	0	0	0	0	0	0	0	2.15409	4.49134	0	0	0	0	0	0	0	0	0	0	0	0.411408	0	chr1	825137	859446	+	LINC01128
ENSG00000225880.5	0	0	0	0	0	0	0	0	0	0	0	0	0	0	0	0	0	0	0	0	0	0	0	0	0	0	0	0	0	0	0	chr1	826205	827522	-	LINC00115
ENSG00000288531.1	0	0	0	0.332174	0	0	0	0	0	1.39338	0	0	0	0	0	0	0	0	0	0	0	0	0	0	0	0	0	0	0	0	0	chr1	860225	868202	+	AL669831.7
ENSG00000230368.2	0	0	0	0	0	0	0	0	0	0	0	0	0	0	0	0	0	0	0	0	0	0	0	0	0	0	0	0	0	0	0	chr1	868070	876903	-	FAM41C
ENSG00000234711.1	0	0	0	0	0	0	0	0	0	0	0	0	0	0	0	0	0	0	0	0	0	0	0	0	0	0	0	0	0	0	0	chr1	873291	874349	+	TUBB8P11
ENSG00000283040.1	0	0	0	0	0	0	0	0	0	0	0	0	0	0	0	0	0	0	0	0	0	0	0	0	0	0	0	0	0	0	0	chr1	874528	877234	-	AL669831.5
ENSG00000272438.1	0	0	0	0	0	0	0	0	0	0	0	0	0	0	0	0	0	0	0	0	0	0	0	0	0	0	0	0	0	0	0	chr1	904833	915976	+	AL645608.6
ENSG00000230699.2	0	0	0	0	0	0	0	0	0	0	0	0	0.857552	0	0	0	0	0	0	0	0	0	0	0	0	0	0	0	0	0	0	chr1	911434	914948	+	AL645608.2
ENSG00000241180.1	0	0	0	0	0	0	0	0	0	0	0	0	0	0	0	0	0	0	0	0	0	0	0	0	0	0	0	0	0	0	0	chr1	914170	914971	+	AL645608.4
ENSG00000223764.2	0	0	0.554143	0.22145	0	0	0	0	0	0	6.89019	0	0	0	0	0	0	0	0	0	0	0	0	0	0	0	0	0	0	0	1.82294	chr1	916864	921016	-	LINC02593
ENSG00000187634.13	0.801336	0	0	0	0	0	0	0	0	0	3.4451	0	0	0	2.27132	0	0	0	0	0	0	0	0	0	0	0	0	0.79594	0.79594	0	0	chr1	923922	944575	+	SAMD11
ENSG00000188976.11	0	0	0	0	0.266676	0	0	0	0	0	0	3.53542	0	0	0	1.35434	2.15409	0	0	0	1.35434	1.35434	1.35434	1.35434	0	0.822815	0	0.198985	0.198985	1.02852	1.82294	chr1	944202	959309	-	NOC2L
ENSG00000187961.14	0	0	0	0	0	0	0	0	0	0	0	0	0	0	0	0	0	0	0	0	0	0	0	0	0	0	0	0.39797	0.39797	0	0	chr1	960583	965719	+	KLHL17
ENSG00000187583.11	0	0	0	0	0	0	0	0	0	0	0	0	0	0	0	0	0	0	0	0	0	0	0	0	0	0	0	0	0	0	0	chr1	966481	975865	+	PLEKHN1
ENSG00000187642.9	0	0	0	0	0	0	0	0	0	0	0	0	0	0	0	0	0	0	0	0	0	0	0	0	0	0	0	0	0	0	0	chr1	975203	982093	-	PERM1
ENSG00000272512.1	0	0	0	0	0	0	0	0	0	0	0	0	0	0	0	0	0	0	0	0	0	0	0	0	0	0	0	0	0	0	0	chr1	995965	998051	-	AL645608.7
ENSG00000188290.11	0	0	0	1.21797	0	0	0.73024	3.00733	0	11.1471	0	0	0	0	0	0	0	0	0	0	0	0	0	0	2.1307	0	0	0.198985	0.198985	0	0	chr1	998961	1000172	-	HES4
ENSG00000187608.10	0	0	0	0	0	0	0	0	0	0	1.14837	0	0	0	0	1.35434	0	0	3.74666	15.0989	1.35434	1.35434	1.35434	1.35434	0	0	0	1.98985	1.98985	0	0	chr1	1001137	1014540	+	ISG15
ENSG00000231702.2	0	0	0	0	0	0	0	0	0	0	0	0	0	0	0	0	0	0	0	0	0	0	0	0	0	0	0	0	0	0	0	chr1	1008075	1008229	-	AL645608.3
ENSG00000224969.1	0	0	0	0	0	0	0	0	0	0	0	0	0	0	0	0	0	0	0	0	0	0	0	0	0	0	0	0	0	0	0	chr1	1011996	1013193	-	AL645608.1
ENSG00000188157.15	2.40401	0	0.738857	1.21797	3.20011	0	0.73024	6.01465	2.18716	5.57354	9.18692	60.1021	15.4359	0	0	6.77172	2.15409	4.49134	35.5933	6.03954	6.77172	6.77172	6.77172	6.77172	13.8495	32.0898	0	9.55128	9.55128	0.411408	23.6982	chr1	1020119	1056118	+	AGRN
ENSG00000242590.1	0	0	0	0	0	0	0	0	0	0	0	0	0	0	0	0	0	0	0	0	0	0	0	0	0	0	0	0	0	0	0	chr1	1055032	1056116	+	AL645608.5
ENSG00000217801.10	0	0	0	0	0	0	0	3.00733	0	0	0	0	0	0	0	0	4.30818	0	0	0	0	0	0	0	0	0	0	0	0	0	0	chr1	1059707	1069355	+	AL390719.1
ENSG00000273443.1	0	0	0	0	0	0	0	0	0	0	0	0	0	0	0	0	0	0	0	0	0	0	0	0	0	0	0	0	0	0	0	chr1	1062207	1063288	-	AL645608.8
ENSG00000237330.3	0	0	0	0	0	0	0	0	0	0	0	0	0	0	0	0	0	0	0	0	0	0	0	0	0	0	0	0	0	0	0	chr1	1070966	1074306	-	RNF223
ENSG00000131591.18	0	0	0	0	0	0	0	0	0	0	0	3.53542	0	0	0	0	0	0	0	0	0	0	0	0	2.1307	0	0	0.39797	0.39797	0	0	chr1	1081817	1116361	-	C1orf159
ENSG00000285812.1	0	0	0	0	0	0	0	0	0	0	0	0	0	0	0	0	0	0	0	0	0	0	0	0	0	0	0	0	0	0.205704	0	chr1	1097584	1104598	+	AL390719.3
ENSG00000223823.1	0	0	0	0	0	0	0	0	0	0	0	0	0	0	0	0	0	0	0	0	0	0	0	0	0	0	0	0	0	0	0	chr1	1137016	1144056	+	LINC01342
ENSG00000207730.3	0	0	0	0	0	0	0	0	0	0	0	0	0	0	0	0	0	0	0	0	0	0	0	0	0	0	0	0	0	0	0	chr1	1167103	1167198	+	MIR200B
ENSG00000207607.3	0	0	0	0.111	0	0	0	0	0	1.393	0.111	2.09	0.858	22.09	3.474	1.112	1.384	6.737	4.873	3.02	1.354	1.39	1.354	1.128	3.196	4.937	3.626	1.432	1.393	1.823	5.469	chr1	1167862	1167952	+	MIR200A
ENSG00000198976.1	0	0	0	0	0	0	0	0	0	0	0	0	0	0	0	0	0	0	0	0	0	0	0	0	0	0	0	0	0	0.205704	0	chr1	1169004	1169087	+	MIR429
ENSG00000272141.1	0	0	0	0	0	0	0	0	0	0	0	0	0	0	0	0	0	0	1.87333	0	0	0	0	0	0	0	0	0	0	0	0	chr1	1169356	1170343	+	AL390719.2
ENSG00000205231.1	0	0	0	0	0	0	0	0	0	0	0	0	0	0	0	0	0	0	0	0	0	0	0	0	0	0	0	0	0	0	0	chr1	1173055	1179555	-	TTLL10-AS1
ENSG00000162571.14	0	0	0	0	0	0	0	0	0	0	0	0	0	0	0	1.35434	0	0	0	0	1.35434	1.35434	1.35434	1.35434	0	0.822815	0	0	0	0	1.82294	chr1	1173879	1197936	+	TTLL10
ENSG00000186891.14	0	0	0	0	0	0	0	0	0	0	0	0	0	0	0	0	0	0	0	0	0	0	0	0	0	0	0	0	0	0	0	chr1	1203507	1206592	-	TNFRSF18
ENSG00000186827.11	0	0	0.184714	0.22145	0	0	0	0	0	0	0	0	0	0	0	0	0	0	0	0	0	0	0	0	0	0	0	0	0	0	0	chr1	1211339	1214153	-	TNFRSF4
ENSG00000078808.19	0	0	0.369429	0.22145	0	0	0	0	0	0	0	0	2.57265	0	0	1.35434	4.30818	2.24567	7.49332	0	1.35434	1.35434	1.35434	1.35434	2.1307	4.11408	0	4.17869	4.17869	0	5.46881	chr1	1216908	1232067	-	SDF4
ENSG00000176022.7	0	0	0	0	0	0.31743	0	0	0	0	0	10.6062	0	0	0	0	2.15409	0	0	0	0	0	0	0	0	0	0	0.39797	0.39797	1.23422	0	chr1	1232236	1235041	+	B3GALT6
ENSG00000184163.3	0	0	0.369429	0	0	0	0	0	0	0	0	0	0	0	0	0	0	0	0	0	0	0	0	0	0	0	0	0	0	0	0	chr1	1242445	1246722	-	C1QTNF12
ENSG00000260179.1	0	0	0	0	0	0	0	0	0	0	0	0	0	0	0	0	0	0	0	0	0	0	0	0	0	0	0	0	0	0	0	chr1	1249776	1251334	-	AL162741.1
ENSG00000160087.21	0	0	0.184714	0.110725	0	0	2.19072	0	0	0	0	0	0.857552	0	0	1.35434	0	4.49134	0	3.01977	1.35434	1.35434	1.35434	1.35434	0	2.46845	0	1.59188	1.59188	0.411408	0	chr1	1253908	1273864	-	UBE2J2
ENSG00000230415.1	0	0	0	0	0	0	0	0	0	0	0	0	0	0	0	0	0	0	0	0	0	0	0	0	0	0	0	0	0	0	0	chr1	1275222	1280420	+	LINC01786
ENSG00000162572.21	0	0	0	0	0	0	0	0	0	0	0	3.53542	0	0	0	0	0	2.24567	0	0	0	0	0	0	0	0	0	0	0	0	0	chr1	1280435	1292029	+	SCNN1D
ENSG00000131584.19	0	0	0	0.110725	0	0.31743	0	0	2.18716	0	0	0	0	0	0	0	4.30818	2.24567	3.74666	0	0	0	0	0	0	0	0	0	0	0	1.82294	chr1	1292389	1309609	-	ACAP3
ENSG00000278073.1	0	0	0	0	0	0	0	0	0	0	0	0	0	0	0	0	0	0	0	0	0	0	0	0	0	0	0	0	0	0	0	chr1	1296109	1296170	-	MIR6726
ENSG00000169972.12	0	0	0	0	0	1.26972	0	0	0	0	0	0	0	0	0	0	0	0	0	0	0	0	0	0	0	0	0	0	0	0	0	chr1	1308596	1311677	+	PUSL1
ENSG00000127054.21	0.801336	0	0	0	0.0533352	0.634859	0	3.00733	0	0	0	3.53542	0.857552	0	0	0	0	0	9.36666	0	0	0	0	0	0	0	0	2.58681	2.58681	2.05704	5.46881	chr1	1311584	1324687	-	INTS11
ENSG00000283712.1	0	0	0	0	0	0	0	0	0	0	0	0	0	0	0	0	0	0	0	0	0	0	0	0	0	0	0	0	0	0	0	chr1	1312501	1312566	-	MIR6727
ENSG00000240731.1	0	0	0.369429	0	0	0	0	0	0	0	0	0	0	0	0	0	2.15409	0	0	0	0	0	0	0	0	0	0	0	0	0	0	chr1	1317580	1318689	-	AL139287.1
ENSG00000224051.7	0	1.70611	0	0	0	0	0	0	0	0	0	0	2.57265	0	0	0	0	0	0	0	0	0	0	0	0	0.822815	0	0.39797	0.39797	0	0	chr1	1324755	1328896	+	CPTP
ENSG00000169962.5	0	0	0	0	0	0	0	0	0	0	0	0	0	0	0	0	0	0	0	0	0	0	0	0	0	0	0	0	0	0	0	chr1	1331279	1335314	+	TAS1R3
ENSG00000107404.20	0	0	0	0.553624	0.320011	0	0	0	0	0	0	7.07083	1.7151	0	0	2.70869	0	0	1.87333	0	2.70869	2.70869	2.70869	2.70869	4.26139	4.11408	0	1.19391	1.19391	4.93689	1.82294	chr1	1335275	1349418	-	DVL1
ENSG00000284372.1	0	0	0	0	0	0	0	0	0	0	0	0	0	0	0	0	0	0	0	0	0	0	0	0	0	0	0	0	0	0	0	chr1	1339649	1339708	-	MIR6808
ENSG00000162576.17	0.801336	0	0	0	0.746693	0.634859	0	0	0	0	0	0	1.7151	0	0	0	0	0	1.87333	0	0	0	0	0	0	0	0	0	0	0	0	chr1	1352688	1361777	-	MXRA8
ENSG00000175756.13	0	0	0	0	0	0.31743	0	0	0	0	0	0	0	0	2.27132	0	0	0	1.87333	0	0	0	0	0	0	2.46845	0	0.39797	0.39797	0.617111	1.82294	chr1	1373729	1375495	-	AURKAIP1
ENSG00000223663.2	0	0	0	0	0	0	0	0	0	0	0	0	0	0	0	0	0	0	0	0	0	0	0	0	0	0	0	0	0	0	0	chr1	1378665	1379032	+	NDUFB4P8
ENSG00000221978.12	0.801336	0	1.293	0.110725	0	0.31743	0	0	0	4.18015	0	3.53542	0	0	0	1.35434	0	0	1.87333	0	1.35434	1.35434	1.35434	1.35434	0	0	0	2.38782	2.38782	0.617111	3.64587	chr1	1385710	1399335	-	CCNL2
ENSG00000224870.7	0	0	0	0	0	0	0	0	0	0	0	0	0	0	0	4.06303	0	0	3.74666	0	4.06303	4.06303	4.06303	4.06303	0	0	0	0.39797	0.39797	0	0	chr1	1399519	1402046	+	MRPL20-AS1
ENSG00000242485.6	0	0	0	0.22145	0.426682	0	0	0	0	1.39338	0	10.6062	2.57265	0	0	2.70869	10.7704	6.737	14.9866	0	2.70869	2.70869	2.70869	2.70869	0	1.64563	0	0.596955	0.596955	0	1.82294	chr1	1401908	1407293	-	MRPL20
ENSG00000264293.2	0	0	0	0	0	0	0	0	0	0	0	0	0	0	0	0	0	0	0	0	0	0	0	0	0	0	0	0	0	0	0	chr1	1405459	1405752	-	RN7SL657P
ENSG00000272455.1	0	0	0	0	0	0	0	0	0	0	0	0	0	0	0	0	0	0	0	0	0	0	0	0	0	0	0	0	0	0	0	chr1	1409095	1410618	+	MRPL20-DT
ENSG00000235098.9	0	0	0	0	0	0	0	0	0	0	0	0	0	0	0	0	0	0	3.74666	0	0	0	0	0	0	0	0	0.39797	0.39797	0	0	chr1	1418419	1421769	-	ANKRD65
ENSG00000225905.1	0	0	0	0	0	0	0	0	0	0	0	0	0	0	0	0	0	0	0	0	0	0	0	0	0	0	0	0	0	0	0	chr1	1420244	1422691	+	AL391244.1
ENSG00000205116.3	0.801336	0	0	0	0	0	0	0	0	0	0	0	0	0	0	0	0	0	0	0	0	0	0	0	0	0	0	0	0	0	0	chr1	1426127	1427787	+	TMEM88B
ENSG00000225285.1	0	0	0	0	0	0	0	0	0	0	0	0	0	0	0	0	0	0	0	0	0	0	0	0	0	0	0	0.39797	0.39797	0	0	chr1	1430538	1434573	-	LINC01770
ENSG00000179403.12	0	0	0	0.442899	0	1.58715	0	0	0	0	0	3.53542	0	0	0	0	0	6.737	3.74666	0	0	0	0	0	0	0	0	1.19391	1.19391	0	0	chr1	1434860	1442882	+	VWA1
ENSG00000215915.10	0	0	0	0	0	0	0	0	0	0	0	0	0	0	0	0	0	0	0	3.01977	0	0	0	0	0	0	0	0	0	0	0	chr1	1449688	1470163	+	ATAD3C
ENSG00000160072.20	0	0	0	0	0	0	0	0	0	0	0	0	0	0	0	2.70869	0	0	5.61999	0	2.70869	2.70869	2.70869	2.70869	0	0	0	0	0	1.64563	0	chr1	1471764	1497848	+	ATAD3B
ENSG00000284740.1	0	0	0	0	0	0	0	0	0	0	0	0	0	0	0	0	0	0	0	0	0	0	0	0	0	0	0	0	0	0	0	chr1	1503249	1509452	+	AL645728.2
ENSG00000197785.14	0	0	0	0	0	0	0	0	2.18716	0	0	0	0	0	0	1.35434	0	0	1.87333	0	1.35434	1.35434	1.35434	1.35434	0	0	0	0.198985	0.198985	0.205704	0	chr1	1512161	1534685	+	ATAD3A
ENSG00000205090.9	0	0	0	0	0	0	0	0	0	0	0	0	0	0	0	0	0	0	0	0	0	0	0	0	0	0	0	0	0	0	0	chr1	1534777	1540624	-	TMEM240
ENSG00000160075.12	1.60267	0	1.47771	0	0	0.31743	0	0	0	1.39338	4.59346	7.07083	0.857552	0	2.27132	1.35434	2.15409	2.24567	5.61999	6.03954	1.35434	1.35434	1.35434	1.35434	0	1.64563	0	2.78579	2.78579	2.87985	1.82294	chr1	1541672	1574863	-	SSU72
ENSG00000215014.5	0	0	0	0	0	0	0	0	0	0	0	0	0	0	0	0	0	0	0	0	0	0	0	0	0	0	0	0	0	0	0	chr1	1574101	1577075	+	AL645728.1
ENSG00000274481.1	0	0	0	0	0	0	0	0	0	0	0	0	0	0	0	0	0	0	0	0	0	0	0	0	0	0	0	0	0	0	0	chr1	1583509	1583909	-	AL691432.3
ENSG00000228594.4	0	0	0	0	0	0	0	0	0	0	0	0	0	0	0	0	0	0	0	0	0	0	0	0	0	0	0	0	0	0	0	chr1	1598011	1600135	-	FNDC10
ENSG00000286989.1	0	0	0	0	0	0	0	0	0	0	0	0	0	0	0	0	0	0	0	0	0	0	0	0	0	0	0	0	0	0	0	chr1	1600313	1602703	+	AL691432.4
ENSG00000272106.1	1.60267	0	0	0.22145	0	0	0	0	0	0	0	0	0	0	0	0	0	0	0	0	0	0	0	0	0	0	0	0	0	1.64563	0	chr1	1613757	1615795	-	AL691432.2
ENSG00000197530.12	0	0	0	0	0	0	0	0	0	0	6.89019	0	0	0	0	2.70869	4.30818	0	1.87333	0	2.70869	2.70869	2.70869	2.70869	0	0	0	0	0	0	5.46881	chr1	1615414	1630610	+	MIB2
ENSG00000189409.14	0	0	0	0	0	0	0	0	0	0	0	0	0	0	0	0	0	0	0	0	0	0	0	0	0	0	0	0	0	0	0	chr1	1632162	1635263	+	MMP23B
ENSG00000248333.9	0	0	0	0	0	0	0	0	0	0	0	0	0	0	0	0	0	0	0	0	0	0	0	0	0	0	0	0	0	0	0	chr1	1635224	1659012	-	CDK11B
ENSG00000272004.1	0	0	0	0	0	0	0	0	0	0	0	0	0	0	0	0	0	0	0	0	0	0	0	0	0	0	0	0	0	0	0	chr1	1659324	1662602	+	FO704657.1
ENSG00000189339.12	0	1.70611	0.184714	0.332174	0.373346	0.634859	0	0	0	1.39338	1.14837	0	0	0	0	0	0	0	3.74666	0	0	0	0	0	0	4.93689	0	0.39797	0.39797	2.26274	3.64587	chr1	1659528	1692795	-	SLC35E2B
ENSG00000269737.2	0	0	0	0	0	0	0	0	0	0	0	0	0	0	0	0	0	0	0	0	0	0	0	0	0	0	0	0	0	0	0	chr1	1671989	1674397	+	AL691432.1
ENSG00000215914.4	0	0	0	0	0	0	0	0	0	0	0	0	0	0	0	0	0	0	0	0	0	0	0	0	0	0	0	0	0	0	0	chr1	1699941	1701782	+	MMP23A
ENSG00000008128.23	0	0	0	0	0.586687	0	0	0	0	0	0	0	0	0	0	0	0	0	0	0	0	0	0	0	0	0	0	0.198985	0.198985	0	0	chr1	1702378	1724357	-	CDK11A
ENSG00000268575.1	0	0	0	0	0	0	0	0	0	0	0	0	0	0	0	0	0	0	0	0	0	0	0	0	0	0	0	0	0	0	0	chr1	1702735	1737688	-	AL031282.2
ENSG00000227775.3	0	0	0	0	0.320011	0	0	0	0	0	0	0	0	0	0	0	0	0	0	0	0	0	0	0	0	0	0	0	0	0	0	chr1	1724511	1737251	+	AL031282.1
ENSG00000215790.8	0	0	0	0	0.160006	0	0	0	0	0	0	0	0	0	0	0	0	0	0	0	0	0	0	0	0	0	0	0	0	0	0	chr1	1724837	1745992	-	SLC35E2A
ENSG00000008130.15	0	0	0.184714	0.110725	0	0.952289	0	0	0	0	0	0	0	0	0	0	0	0	0	3.01977	0	0	0	0	0	1.64563	0	1.79087	1.79087	1.23422	0	chr1	1751231	1780457	-	NADK
ENSG00000078369.18	1.60267	3.41222	1.84714	4.65044	1.86673	5.71373	2.19072	9.02198	6.56148	0	4.59346	60.1021	6.86041	15.1999	27.2558	5.41738	30.1572	11.2283	52.4533	39.257	5.41738	5.41738	5.41738	5.41738	14.9149	15.6335	3.62578	13.929	13.929	12.9593	12.7606	chr1	1785284	1891117	-	GNB1
ENSG00000231050.1	0	0	0	0	0	0	0	0	0	0	0	0	0	0	0	0	0	0	0	0	0	0	0	0	0	0	0	0	0	0	0	chr1	1891470	1892658	+	AL109917.1
ENSG00000169885.10	0	0	0	0	0	0	0	0	0	0	0	3.53542	0	0	0	0	4.30818	4.49134	0	0	0	0	0	0	0	0	0	0	0	0	1.82294	chr1	1915107	1917296	+	CALML6
ENSG00000178821.13	0	0	0	0	0	0	0	0	0	0	0	0	0	0	0	0	0	0	0	0	0	0	0	0	0	0	0	0	0	0	1.82294	chr1	1917589	1919279	-	TMEM52
ENSG00000142609.18	1.60267	6.82444	2.586	0	0	0.31743	0	0	0	1.39338	2.29673	0	2.57265	0	0	1.35434	12.9245	2.24567	0	0	1.35434	1.35434	1.35434	1.35434	0	0	0	0.39797	0.39797	0	0	chr1	1921950	2003837	-	CFAP74
ENSG00000233542.2	0	0	0.369429	0	0	0	0	0	0	0	0	0	0	0	0	0	0	0	0	0	0	0	0	0	0	0	0	0	0	0	0	chr1	2013212	2015639	-	AL391845.2
ENSG00000187730.9	0	0	0.369429	0	0	0	0	0	0	0	2.29673	0	0	0	0	0	4.30818	2.24567	0	0	0	0	0	0	0	0	0	0	0	0	0	chr1	2019328	2030758	+	GABRD
ENSG00000226969.1	0	0	0	0	0	0	0	0	0	0	0	0	0	0	0	0	0	0	0	0	0	0	0	0	0	0	0	0	0	0	0	chr1	2049202	2050070	-	AL391845.1
ENSG00000067606.17	0	0	0.184714	0	0.320011	0	0	0	0	0	0	0	0.857552	7.59994	0	0	2.15409	2.24567	0	0	0	0	0	0	3.19604	0	0	0.39797	0.39797	0.411408	1.82294	chr1	2050410	2185395	+	PRKCZ
ENSG00000271806.1	0	0	0	0	0	0	0	0	0	0	0	0	0	0	0	0	0	0	0	0	0	0	0	0	0	0	0	0	0	0	0	chr1	2141083	2145279	-	AL590822.2
ENSG00000182873.5	0	0	0	0	0	0	0	0	0	0	0	0	0	0	0	0	0	0	0	0	0	0	0	0	0	0	0	0.198985	0.198985	0.205704	0	chr1	2181793	2184389	-	PRKCZ-AS1
ENSG00000162585.17	0	0	0.738857	0	0.586687	0	0	0	0	2.78677	1.14837	0	0	0	0	2.70869	2.15409	0	0	0	2.70869	2.70869	2.70869	2.70869	2.1307	0.822815	0	0.994925	0.994925	0	0	chr1	2184460	2212720	-	FAAP20
ENSG00000234396.3	0	0	0	0	0	0	0	0	0	0	0	0	0	0	0	0	0	0	0	0	0	0	0	0	0	0	0	0	0	0	0	chr1	2212522	2220738	+	AL590822.1
ENSG00000157933.10	2.40401	0	0.184714	0.664349	0	0	0.73024	0	0	0	1.14837	0	0	0	0	1.35434	0	2.24567	3.74666	0	1.35434	1.35434	1.35434	1.35434	4.26139	1.64563	3.62578	1.79087	1.79087	1.85133	3.64587	chr1	2228318	2310213	+	SKI
ENSG00000287356.1	0	0	0	0	0	0	0	0	0	0	0	0	0	0	0	0	6.46227	0	0	0	0	0	0	0	0	0	3.62578	0	0	0	0	chr1	2315039	2323085	+	AL590822.3
ENSG00000116151.14	0	0	0	0	0	0	0	0	0	0	0	0	0	0	0	0	2.15409	0	0	0	0	0	0	0	0	0.822815	0	0	0	0	0	chr1	2321252	2391707	-	MORN1
ENSG00000272161.1	0	0	0	0	0	0	0	0	0	0	0	0	0	0	0	0	0	2.24567	0	0	0	0	0	0	0	0	0	0.596955	0.596955	0	0	chr1	2326200	2326693	-	AL589739.1
ENSG00000269896.2	0	0	0	0	0	0	0	0	0	0	0	0	0	0	0	0	0	0	0	0	0	0	0	0	0	0	0	0.198985	0.198985	0	0	chr1	2350413	2352820	-	AL513477.1
ENSG00000272420.1	0	0	0	0	0	0	0	0	0	0	0	0	0	0	0	0	0	0	0	0	0	0	0	0	0	0	0	0	0	0	0	chr1	2363060	2363628	-	AL513477.2
ENSG00000157916.20	0.801336	0	2.21657	0	0	0.31743	0	0	0	0	0	0	1.7151	0	0	0	0	0	1.87333	0	0	0	0	0	0	4.11408	3.62578	0.596955	0.596955	0.205704	0	chr1	2391774	2405442	+	RER1
ENSG00000157911.11	0	0	0	0	0	0	0	0	0	0	1.14837	0	1.7151	0	0	0	0	4.49134	0	0	0	0	0	0	0	0	0	0.39797	0.39797	0	0	chr1	2403963	2413797	-	PEX10
ENSG00000149527.18	0	0	0	0	0	0	0	0	0	0	0	0	0	0	0	0	0	0	0	0	0	0	0	0	0	0	0	0	0	0	0	chr1	2425979	2505532	+	PLCH2
ENSG00000224387.1	0	0	0	0	0	0	0	0	0	0	0	0	0	0	0	0	0	0	0	0	0	0	0	0	0	0	0	0	0	0	0	chr1	2492299	2493258	-	AL139246.1
ENSG00000229393.1	0	0	0	0	0	0	0	0	0	0	0	0	0	0	0	0	0	0	0	0	0	0	0	0	0	0	0	0	0	0	0	chr1	2493436	2494479	-	AL139246.4
ENSG00000157881.16	0	0	0	0	0	0	0	0	0	0	0	0	0	0	0	0	0	0	3.74666	0	0	0	0	0	1.06535	0	0	0.79594	0.79594	0	0	chr1	2508536	2526597	-	PANK4
ENSG00000197921.6	0	0	0	0	0	0	0	0	0	0	0	0	0	0	0	0	0	0	0	0	0	0	0	0	0	0	0	0	0	0	0	chr1	2528744	2530263	-	HES5
ENSG00000272449.2	0	0	0	0	0	0	0	0	0	0	0	0	0	0	0	0	0	0	0	0	0	0	0	0	0	0	0	0	0	0	0	chr1	2530063	2547460	+	AL139246.5
ENSG00000238164.6	0	0	0	0	0	0	0	0	0	0	0	0	0	0	0	0	0	0	0	0	0	0	0	0	0	0	0	0	0	0	0	chr1	2549919	2557031	-	TNFRSF14-AS1
ENSG00000157873.18	0	0	0	0	0	0	0	0	0	0	0	0	0	0	0	0	0	0	0	0	0	0	0	0	0	0	0	0.198985	0.198985	0	0	chr1	2555638	2565382	+	TNFRSF14
ENSG00000225931.3	0	0	0	0	0	0	0	0	0	0	0	0	0	0	0	0	0	0	0	0	0	0	0	0	0	0	0	0	0	0	0	chr1	2566409	2569888	+	AL139246.2
ENSG00000228037.1	0	0	0	0	0	0	0	0	0	0	0	0	0	0	0	0	0	0	0	0	0	0	0	0	0	0	0	0	0	0	0	chr1	2581559	2584533	+	AL139246.3
ENSG00000157870.17	0	0	0	0	0	0	0	0	0	0	0	0	0	0	0	0	0	0	0	0	0	0	0	0	0	0	0	0	0	0	0	chr1	2586490	2591469	+	PRXL2B
ENSG00000142606.16	0	0	0	0	0	0	0	0	0	0	0	0	0	0	0	0	0	0	0	0	0	0	0	0	0	0	0	0	0	0	0	chr1	2590638	2633016	-	MMEL1
ENSG00000237058.1	0	0	0	0	0	0	0	0	0	0	0	0	0	0	0	0	0	0	0	0	0	0	0	0	0	0	0	0	0	0	0	chr1	2632567	2636620	+	MMEL1-AS1
ENSG00000215912.12	0	0	0	0	0	0	0	0	0	0	0	0	0	0	0	0	0	0	0	0	0	0	0	0	0	0	0	0	0	0	0	chr1	2635975	2801717	-	TTC34
ENSG00000285945.1	0	0	0	0	0	0	0	0	0	0	0	0	0	0	0	0	0	0	0	0	0	0	0	0	0	0	0	0	0	0	0	chr1	2768090	2784733	+	AC242022.2
ENSG00000283259.1	0	0	0	0	0	0	0	0	0	0	0	0	0	0	0	0	0	0	0	0	0	0	0	0	0	0	0	0	0	0	0	chr1	2773602	2776473	+	AC242022.1
ENSG00000233234.1	0	0	0	0	0	0	0	0	0	0	0	0	0	0	0	0	0	0	0	0	0	0	0	0	0	0	0	0	0	0	0	chr1	2811849	2812692	-	AL592464.2
ENSG00000287396.1	0	0	0	0	0	0	0	0	0	0	0	0	0	0	0	0	0	0	0	0	0	0	0	0	0	0	0	0	0	0	0	chr1	2814055	2817767	+	AL592464.3
ENSG00000231630.1	0	0	0	0	0	0	0	0	0	0	0	0	0	0	0	0	0	0	0	0	0	0	0	0	0	0	0	0	0	0	0	chr1	2814431	2814998	-	AL592464.1
ENSG00000284745.1	0	0	0	0	0	0	0	0	0	0	0	0	0	0	0	0	0	0	0	0	0	0	0	0	0	0	0	0	0	0	0	chr1	2960657	2968707	-	AL589702.1
ENSG00000169717.7	0	0	0	0	0	0	0	0	0	0	0	0	0	0	0	0	0	0	0	0	0	0	0	0	0	0	0	0	0	0	0	chr1	3021466	3022903	+	ACTRT2
ENSG00000177133.11	0	0	0.369429	0	0	0	0	0	0	0	0	0	0	0	0	1.35434	0	0	0	0	1.35434	1.35434	1.35434	1.35434	0	0	0	0	0	0	0	chr1	3059614	3068437	-	PRDM16-DT
ENSG00000142611.17	0	0	0	0	0	0	0.73024	0	0	0	0	0	0	0	0	0	4.30818	0	0	0	0	0	0	0	0	0	0	0	0	0	0	chr1	3069167	3438621	+	PRDM16
ENSG00000283572.1	0	0	0	0	0	0	0	0	0	0	0	0	0	0	0	0	0	0	0	0	0	0	0	0	0	0	0	0	0	0	0	chr1	3127974	3128035	+	MIR4251
ENSG00000226286.1	0	0	0	0	0	0	0	0	0	0	0	0	0	0	0	0	0	0	0	0	0	0	0	0	0	0	0	0	0	0	0	chr1	3132926	3133709	-	AL008733.1
ENSG00000279839.1	0	0	0	0	0	0	0	0	0	0	0	0	0	0	0	0	0	0	0	0	0	0	0	0	0	0	0	0	0	0	0	chr1	3205987	3208664	+	AL512383.1
ENSG00000272235.1	0	0	0	0	0	0	0	0	0	0	1.14837	0	0	0	0	0	2.15409	0	0	0	0	0	0	0	0	0	0	0	0	0	0	chr1	3306635	3310096	-	AL590438.1
ENSG00000287828.1	0	0	0	0	0	0	0	0	0	0	0	0	0	0	0	0	0	0	0	0	0	0	0	0	0	0	0	0	0	0	0	chr1	3313051	3323149	-	AL354743.2
ENSG00000286518.1	0	1.70611	0.738857	0	0	0	0	0	0	0	0	0	0	0	0	0	0	0	0	0	0	0	0	0	0	0	0	0	0	0	0	chr1	3367814	3373928	-	AL354743.1
ENSG00000130762.15	0	0	0	0.110725	0	0	0	0	0	0	0	3.53542	1.7151	0	2.27132	2.70869	2.15409	0	1.87333	0	2.70869	2.70869	2.70869	2.70869	3.19604	0	0	0	0	0	0	chr1	3454664	3481113	+	ARHGEF16
ENSG00000272088.1	0	0	0	0	0	0	0	0	0	0	0	0	0	0	0	0	0	0	0	0	0	0	0	0	0	0	0	0	0	0	0	chr1	3487245	3487627	+	AL512413.1
ENSG00000162591.16	0.801336	0	0.738857	0	0	0	0	0	0	0	2.29673	0	0	0	0	0	0	0	0	0	0	0	0	0	1.06535	0	0	1.3929	1.3929	0	0	chr1	3487950	3611508	-	MEGF6
ENSG00000207776.1	0	0	0	0	0	0	0	0	0	0	0	0	0	0	0	0	0	0	0	0	0	0	0	0	0	0	0	0	0	0	0	chr1	3560694	3560790	-	MIR551A
ENSG00000238260.1	0	0	0	0	0	0	0	0	0	0	1.14837	0	0	0	0	0	0	0	0	0	0	0	0	0	0	0	0	0	0	0	0	chr1	3623189	3624743	-	AL513320.1
ENSG00000158109.15	0	0	0	0.22145	0	0	0	0	0	0	0	0	0	0	0	0	0	0	0	0	0	0	0	0	0	0	0	0.198985	0.198985	2.67415	3.64587	chr1	3625014	3630127	+	TPRG1L
ENSG00000116213.16	0	0	0	0	0.10667	0	0	0	0	0	0	0	0.857552	0	0	0	4.30818	4.49134	3.74666	0	0	0	0	0	0	0	0	0.39797	0.39797	0	0	chr1	3630766	3652761	-	WRAP73
ENSG00000078900.15	0	0	0	0	0	0	0	0	0	0	0	0	0	0	0	0	2.15409	0	0	0	0	0	0	0	0	0	0	0	0	0	0	chr1	3652515	3736201	+	TP73
ENSG00000227589.1	0	0	0	0	0	0	0	0	0	0	0	0	0	0	0	1.35434	0	0	0	0	1.35434	1.35434	1.35434	1.35434	0	0	0	0.39797	0.39797	0	0	chr1	3658937	3668772	-	TP73-AS3
ENSG00000235131.1	0	0	0	0	0	0	0	0	0	0	0	0	0	0	0	0	0	0	0	0	0	0	0	0	0	0	0	0	0	0	0	chr1	3712199	3714298	-	TP73-AS2
ENSG00000227372.12	0	0	0	0	0	1.58715	0.73024	3.00733	2.18716	0	5.74183	0	0	0	0	0	2.15409	4.49134	1.87333	0	0	0	0	0	0	0	0	0.596955	0.596955	0	1.82294	chr1	3735510	3747373	-	TP73-AS1
ENSG00000276189.1	0	0	0	0	0	0	0	0	0	0	0	0	0	0	0	0	0	0	0	0	0	0	0	0	0	0	0	0	0	0	0	chr1	3736942	3737103	+	AL136528.1
ENSG00000162592.10	0	0	0	0	0	0	0	0	0	0	0	0	0	0	0	0	0	0	0	0	0	0	0	0	0	0	0	0	0	0	0	chr1	3746459	3771645	+	CCDC27
ENSG00000235169.11	0	0	0	0	0	0	0	0	0	0	0	0	0	0	0	0	0	0	0	0	0	0	0	0	0	0	0	0	0	0	0	chr1	3772748	3775982	+	SMIM1
ENSG00000130764.10	0	0	0.184714	0	0.320011	0	0	0	0	0	0	0	0	0	0	0	0	0	1.87333	0	0	0	0	0	0	1.64563	0	0.596955	0.596955	0.205704	1.82294	chr1	3778558	3796498	-	LRRC47
ENSG00000266075.2	0	0	0	0	0	0	0	0	0	0	0	0	0	0	0	0	0	0	0	0	0	0	0	0	0	0	0	0	0	0	0	chr1	3782814	3783111	+	RN7SL574P
ENSG00000272153.1	0	0	0	0	0	0	0	0	0	0	0	0	0	0	0	0	0	0	0	0	0	0	0	0	0	0	0	0	0	0	0	chr1	3785007	3785538	+	AL365330.1
ENSG00000116198.14	0	0	1.47771	0.110725	0	0	0	0	0	0	0	7.07083	1.7151	0	4.54263	8.12607	4.30818	2.24567	1.87333	18.1186	8.12607	8.12607	8.12607	8.12607	3.19604	2.46845	0	0.994925	0.994925	1.64563	7.29174	chr1	3812085	3857396	-	CEP104
ENSG00000169598.17	0	0	0	0	0	0	0	0	0	0	0	0	0	0	0	0	0	0	0	0	0	0	0	0	0	0.822815	0	0	0	0	0	chr1	3857266	3885429	+	DFFB
ENSG00000198912.12	0	0	0.923572	0	0	0	0	0	0	0	0	0	0	0	0	1.35434	0	2.24567	0	3.01977	1.35434	1.35434	1.35434	1.35434	0	0	0	1.59188	1.59188	0.205704	0	chr1	3889124	3900293	-	C1orf174
ENSG00000236423.6	0	0	0	0	0	0	0	0	0	0	0	0	0	0	0	0	0	0	0	0	0	0	0	0	0	0	0	0	0	0	0	chr1	3900351	3917225	+	LINC01134
ENSG00000233304.7	0	0	1.84714	0	0	0	0	0	0	0	0	0	0	0	0	1.35434	0	2.24567	0	0	1.35434	1.35434	1.35434	1.35434	0	0	0	0	0	0	0	chr1	3940485	3955262	+	LINC01346
ENSG00000226374.3	0	0	0	0	0	0	0	0	0	0	0	0	0	0	0	0	0	0	0	0	0	0	0	0	0	0	0	0	0	0	0	chr1	3944546	3949024	-	LINC01345
ENSG00000284668.2	0	0	0	0	0	0	0	0	0	0	0	0	0	0	0	0	0	0	0	0	0	0	0	0	0	0	0	0	0	0	0	chr1	3976132	4012704	+	LINC02780
ENSG00000284703.1	0	0	0.184714	0	0	0	0	0	0	0	0	0	0	0	0	0	0	2.24567	0	0	0	0	0	0	0	0	0	0	0	0	0	chr1	4012920	4019508	-	AL805961.1
ENSG00000229280.1	0	0	0	0	0	0	0	0	0	0	0	0	0	0	0	0	0	0	0	0	0	0	0	0	0	0	0	0	0	0	0	chr1	4175527	4175899	-	EEF1DP6
ENSG00000235054.4	0	1.70611	0	0	0	0	0	0	0	0	0	0	0	0	0	0	4.30818	6.737	0	0	0	0	0	0	0	0	0	0	0	0	0	chr1	4412026	4424689	+	LINC01777
ENSG00000284694.1	0	0	0	0	0	0	0	0	0	0	0	0	0	0	0	0	0	0	0	0	0	0	0	0	0	0	0	0	0	0	0	chr1	4479130	4484375	-	AL355602.1
ENSG00000227169.2	0	0	0	0	0	0	0	0	0	0	0	0	0	0	0	0	0	0	0	0	0	0	0	0	0	0	0	0	0	0	0	chr1	4551734	4552145	-	Z98747.1
ENSG00000232596.3	0	0	0	0	0	0	0	0	0	0	0	0	0	0	0	0	0	0	0	0	0	0	0	0	0	0	0	0	0	0	0	chr1	4571480	4594016	+	LINC01646
ENSG00000196581.11	0	6.82444	0	0	0	0	0	0	0	0	0	0	0	0	0	0	0	0	0	0	0	0	0	0	0	0	0	0	0	0	0	chr1	4654608	4792534	+	AJAP1
ENSG00000287586.1	0	0	0	0	0	0	0	0	0	0	0	0	0	0	0	0	0	0	0	0	0	0	0	0	0	0	0	0	0	0	0	chr1	4730210	4734992	-	Z98886.1
ENSG00000284739.1	6.41069	3.41222	0	0.22145	0	0	0	0	6.56148	5.57354	13.7804	10.6062	4.28776	0	0	2.70869	94.7799	47.159	0	0	2.70869	2.70869	2.70869	2.70869	0	4.93689	0	4.57666	4.57666	0.205704	5.46881	chr1	4963953	4973298	-	BX005132.1
ENSG00000284674.1	0	0	0	0	0	0	0	0	0	0	0	0	0	0	0	0	0	0	0	0	0	0	0	0	0	0	0	0	0	0	0	chr1	4973380	4981568	+	LINC02781
ENSG00000231510.1	0	0	0	0	0	0	0	0	0	0	0	0	0	0	0	0	0	0	0	0	0	0	0	0	0	0	0	0	0	0	0	chr1	5086458	5090899	-	LINC02782
ENSG00000284616.1	0	0	0	0	0	0	0	0	0	0	0	0	0	0	0	0	0	0	0	0	0	0	0	0	0	0	0	0	0	0	0	chr1	5301927	5307394	-	AL139823.1
ENSG00000284692.2	0	0	0	0	0	0	0	0	0	0	0	0	0	0	0	0	2.15409	0	0	0	0	0	0	0	0	0	0	0	0	0	0	chr1	5478735	5493057	-	Z98259.3
ENSG00000284666.1	0	0	0	0	0	0	0	0	0	0	0	0	0	0	0	0	0	0	0	0	0	0	0	0	0	0	0	0	0	0	0	chr1	5480786	5482028	-	Z98259.2
ENSG00000260972.1	0	0	0	0	0	0	0	0	2.18716	0	0	0	0	0	0	0	0	0	3.74666	0	0	0	0	0	0	0	0	0	0	0	0	chr1	5492977	5494674	+	Z98259.1
ENSG00000283356.1	0	0	0	0	0	0	0	0	0	0	0	0	0	0	0	0	0	0	0	0	0	0	0	0	0	0	0	0	0	0	0	chr1	5554746	5554881	+	Z97988.2
ENSG00000236948.2	0	0	0	0	0	0	0	0	0	0	0	0	0	0	0	0	0	0	0	0	0	0	0	0	0	0	0	0	0	0	0	chr1	5561708	5668295	-	AL365255.1
ENSG00000264341.1	0	0	0	0	0	0	0	0	0	0	0	0	0	0	0	0	0	0	0	0	0	0	0	0	0	0	0	0	0	0	0	chr1	5564070	5564143	+	Z97988.1
ENSG00000264101.1	0	0	0	0	0	0	0	0	0	0	0	0	0	0	0	0	0	0	0	0	0	0	0	0	0	0	0	0	0	0	0	chr1	5862671	5862741	-	MIR4689
ENSG00000131697.18	1.60267	0	0	0	0	0	0	0	0	0	1.14837	0	3.43021	0	0	5.41738	4.30818	4.49134	1.87333	0	5.41738	5.41738	5.41738	5.41738	0	0.822815	3.62578	0.198985	0.198985	0	3.64587	chr1	5862810	5992473	-	NPHP4
ENSG00000069424.15	0	0	1.84714	0.110725	0	0.31743	0	0	0	0	4.59346	0	0	7.59994	0	0	15.0786	0	0	0	0	0	0	0	0	0	0	1.59188	1.59188	0	0	chr1	5990926	6101193	+	KCNAB2
ENSG00000116254.18	0	0	0	0	0	0	0	0	0	0	0	0	0.857552	0	0	2.70869	4.30818	0	0	0	2.70869	2.70869	2.70869	2.70869	0	0	7.25157	0.39797	0.39797	0	1.82294	chr1	6101786	6180321	-	CHD5
ENSG00000285629.1	0	0	0	0	0	0	0	0	0	0	0	0	0	0	0	0	0	0	0	0	0	0	0	0	0	0	0	0	0	0	0	chr1	6159429	6197757	-	AL031847.1
ENSG00000116251.11	0	0	1.84714	0.332174	0.320011	1.26972	0	0	0	0	1.14837	3.53542	0.857552	0	2.27132	0	0	0	0	0	0	0	0	0	0	4.11408	0	2.38782	2.38782	4.11408	0	chr1	6185019	6209389	-	RPL22
ENSG00000226944.1	0	0	0	0	0	0	0	0	0	0	0	0	0	0	0	0	0	0	0	0	0	0	0	0	0	0	0	0	0	0	0	chr1	6204839	6205780	-	RNF207-AS1
ENSG00000158286.13	0.801336	0	0.923572	0	0	0	0	0	0	0	0	0	0	0	0	0	0	2.24567	0	3.01977	0	0	0	0	0	0	0	0.198985	0.198985	0	0	chr1	6205474	6221299	+	RNF207
ENSG00000116237.16	0	0	0.369429	0	0	0.31743	0	0	0	0	0	3.53542	2.57265	0	0	1.35434	0	0	3.74666	0	1.35434	1.35434	1.35434	1.35434	2.1307	0.822815	0	2.38782	2.38782	0	0	chr1	6221192	6235972	-	ICMT
ENSG00000225077.3	0	0	1.47771	0	0	0	0	0	0	0	0	0	0	0	0	0	0	0	0	0	0	0	0	0	0	0	0	0	0	0	0	chr1	6234691	6239444	+	LINC00337
ENSG00000173673.8	0	0	0	0	0	0	0	0	0	0	0	0	0	0	0	0	0	0	0	0	0	0	0	0	0	0	0	0	0	0	0	chr1	6244178	6245578	+	HES3
ENSG00000158292.7	0	0	0	0.664349	0.0533352	0	0	0	0	0	0	0	0	0	0	0	0	6.737	0	0	0	0	0	0	0	0	0	0	0	0	0	chr1	6247352	6261098	-	GPR153
ENSG00000097021.20	0	0	0.554143	0	0	0	0	0	0	0	1.14837	0	0	0	0	0	0	2.24567	1.87333	0	0	0	0	0	0	0	0	0	0	0	0	chr1	6264268	6393767	-	ACOT7
ENSG00000271746.1	0	0	0	0	0	0	0	0	0	0	0	0	0	0	0	0	0	0	0	0	0	0	0	0	0	0	0	0	0	0	0	chr1	6393554	6394391	+	AL031848.2
ENSG00000069812.11	0	0	0	0	0	0	0	0	0	0	0	7.07083	0.857552	0	0	0	0	4.49134	1.87333	0	0	0	0	0	0	0	0	0	0	0	0	chr1	6412417	6424670	-	HES2
ENSG00000187017.17	0	0	0.554143	0	0	0	0	0	0	0	0	0	0	0	0	0	0	0	3.74666	0	0	0	0	0	1.06535	0	0	0	0	0	1.82294	chr1	6424775	6461367	+	ESPN
ENSG00000265392.1	0	0	0	0	0	0	0	0	0	0	0	0	0	0	0	0	0	0	0	0	0	0	0	0	0	0	0	0	0	0	0	chr1	6429833	6429896	-	MIR4252
ENSG00000231868.1	0	0	0	0	0	0	0	0	0	0	0	0	0	0	0	0	0	0	0	0	0	0	0	0	0	0	0	0	0	0	0	chr1	6443033	6447006	-	AL031848.1
ENSG00000215788.11	0	0	0.369429	0	0	0	0	0	0	0	0	0	0	0	0	0	0	0	0	0	0	0	0	0	0	0	0	0	0	0	0	chr1	6460785	6466175	-	TNFRSF25
ENSG00000171680.23	0	0	0.184714	0.553624	0	0.952289	0	0	2.18716	0	0	0	2.57265	0	0	0	4.30818	2.24567	3.74666	3.01977	0	0	0	0	4.26139	0	0	0.198985	0.198985	1.43993	0	chr1	6467121	6520074	-	PLEKHG5
ENSG00000162408.11	0.801336	0	0.738857	0	0.533352	0	0	0	0	0	1.14837	0	0	0	0	0	0	2.24567	0	0	0	0	0	0	0	0	0	1.19391	1.19391	1.64563	0	chr1	6521346	6554513	-	NOL9
ENSG00000253022.1	0	0	0	0	0	0	0	0	0	0	0	0	0	0	0	0	0	0	0	0	0	0	0	0	0	0	0	0	0	0	0	chr1	6540853	6540964	+	RNU6-731P
ENSG00000229519.2	0	0	0	0	0	0	0	0	0	0	0	0	0	0	0	0	0	0	0	0	0	0	0	0	0	0	0	0	0	0	0	chr1	6547904	6548619	+	AL591866.1
ENSG00000173662.21	0	0	0.184714	0	0	0	0	0	0	0	0	0	0	0	0	0	0	0	0	0	0	0	0	0	0	0	0	0	0	0	0	chr1	6555306	6579755	+	TAS1R1
ENSG00000204859.13	0	0	1.47771	0	0	0.31743	0	0	0	0	1.14837	0	0	0	0	0	0	0	0	0	0	0	0	0	0	0	0	0.198985	0.198985	0	1.82294	chr1	6579993	6589280	+	ZBTB48
ENSG00000162413.16	0	0	0.184714	0	0.426682	0.31743	0	3.00733	0	2.78677	0	0	0	0	0	1.35434	0	0	1.87333	6.03954	1.35434	1.35434	1.35434	1.35434	2.1307	0	0	1.19391	1.19391	1.02852	1.82294	chr1	6590723	6614607	-	KLHL21
ENSG00000116273.6	0	0	0	0.110725	0	0.31743	0	0	0	0	0	0	0.857552	0	2.27132	0	0	0	0	0	0	0	0	0	0	2.46845	0	0.994925	0.994925	0.617111	0	chr1	6613730	6624030	+	PHF13
ENSG00000041988.15	0	0	0	0	0	0	0	3.00733	0	0	0	3.53542	0	0	0	0	0	0	1.87333	0	0	0	0	0	0	0.822815	0	0	0	0	0	chr1	6624865	6635586	+	THAP3
ENSG00000007923.16	0	0	0.184714	0	0	0	0	0	0	0	3.4451	3.53542	0	7.59994	0	0	0	0	1.87333	0	0	0	0	0	0	4.11408	0	2.18884	2.18884	0.617111	1.82294	chr1	6634167	6701924	-	DNAJC11
ENSG00000228750.7	0	0	0	0	0	0	0	0	0	0	0	3.53542	0	0	0	0	0	0	0	0	0	0	0	0	0	0	0	0	0	0	0	chr1	6724636	6730012	+	LINC01672
ENSG00000284744.1	0	0	0	0	0	0	0	0	0	0	0	0	0	0	0	0	0	0	0	0	0	0	0	0	0	0	0	0	0	0	0	chr1	6767953	6770038	+	AL591163.1
ENSG00000237436.1	0	0	0	0	0	0	0	0	0	0	0	0	0	0	0	0	0	0	0	0	0	0	0	0	0	0	0	0	0	0	0	chr1	6783891	6784843	-	CAMTA1-DT
ENSG00000171735.19	0	1.70611	0	0	0.480017	0	0	0	0	0	0	3.53542	0	0	0	0	2.15409	4.49134	0	0	0	0	0	0	0	0	0	1.3929	1.3929	0	0	chr1	6785453	7769706	+	CAMTA1
ENSG00000227950.1	0	0	0	0	0	0	0	0	0	0	0	0	0	0	0	0	0	0	0	0	0	0	0	0	0	0	0	0	0	0	0	chr1	6834332	6834618	-	AL590128.1
ENSG00000237365.1	0	0	0	0	0	0	0	0	0	0	0	0	0	0	0	0	0	0	0	0	0	0	0	0	0	0	0	0	0	0	0	chr1	7008375	7014279	-	AL512330.1
ENSG00000207056.1	0	0	0	0	0	0	0	0	0	0	0	0	0	0	0	0	0	0	0	0	0	0	0	0	0	0	0	0	0	0	0	chr1	7219359	7219524	+	RNU1-8P
ENSG00000237402.1	0	0	0	0	0	0	0	0	0	0	0	0	0	0	0	0	0	0	0	0	0	0	0	0	0	0	0	0	0	0	0	chr1	7368941	7370270	+	CAMTA1-IT1
ENSG00000237728.2	0	0	0	0	0	0	0	0	0	0	0	0	0	0	0	0	0	4.49134	0	0	0	0	0	0	0	0	0	0	0	0	0	chr1	7382486	7389754	-	CAMTA1-AS2
ENSG00000225126.1	0	0	0	0	0	0	0	0	0	0	0	0	0	0	0	0	0	0	0	0	0	0	0	0	0	0	0	0	0	0	0	chr1	7441095	7441554	-	CAMTA1-AS1
ENSG00000270171.1	0	0	0	0	0	0	0	0	0	0	0	0	0	0	0	0	0	0	0	0	0	0	0	0	0	0	0	0	0	0	0	chr1	7693123	7694844	-	AL359881.3
ENSG00000270035.1	0	0	0	0	0	0	0	0	0	0	0	0	0	0	0	0	0	0	0	0	0	0	0	0	0	0	0	0	0	0	0	chr1	7698302	7698872	-	AL359881.2
ENSG00000269978.1	0	0	0	0	0	0	0	0	0	0	0	0	0	0	0	0	0	0	0	0	0	0	0	0	0	0	0	0	0	0	0	chr1	7700703	7700970	-	AL359881.1
ENSG00000049245.13	2.40401	0	0.554143	0.110725	0.586687	0.634859	0	0	0	0	0	0	0.857552	0	0	0	0	2.24567	0	0	0	0	0	0	4.26139	4.93689	0	1.79087	1.79087	1.02852	0	chr1	7771295	7781432	+	VAMP3
ENSG00000269925.1	0	0	0	0	0	0	0	0	0	0	0	0	0	0	0	0	0	0	0	0	0	0	0	0	0	0	0	0	0	0	0	chr1	7776382	7776775	+	Z98884.2
ENSG00000049246.14	0	0	0	0	0	1.26972	0	0	0	0	0	3.53542	1.7151	0	6.81395	1.35434	2.15409	0	0	0	1.35434	1.35434	1.35434	1.35434	0	0	3.62578	0.994925	0.994925	0	0	chr1	7784319	7845177	+	PER3
ENSG00000236266.1	0	0	0	0	0	0	0	0	0	0	0	0	0	0	0	0	0	0	0	0	0	0	0	0	0	0	0	0	0	0	0	chr1	7810241	7827342	-	Z98884.1
ENSG00000049247.14	0	0	0	0	0	0	0	0	0	0	0	0	0	0	0	0	0	0	0	0	0	0	0	0	0	0	0	0	0	0	0	chr1	7843082	7853512	-	UTS2
ENSG00000049249.9	0	0	0	0	0	0	0	0	0	0	0	0	0	0	0	0	0	0	0	0	0	0	0	0	0	0	0	0.994925	0.994925	0	0	chr1	7915870	7943165	-	TNFRSF9
ENSG00000270330.1	0	0	0	0	0	0	0	0	0	0	0	0	0	0	0	0	0	0	0	0	0	0	0	0	0	0	0	0	0	0	0	chr1	7942371	7942726	+	AL009183.1
ENSG00000116288.13	0	0	0.184714	0.110725	0.426682	0.634859	0	0	0	0	1.14837	0	1.7151	0	2.27132	2.70869	0	0	0	0	2.70869	2.70869	2.70869	2.70869	1.06535	1.64563	0	2.18884	2.18884	0	0	chr1	7954290	7985505	+	PARK7
ENSG00000200344.1	0	0	0	0	0	0	0	0	0	0	0	0	0	0	0	0	0	0	0	0	0	0	0	0	0	0	0	0	0	0	0	chr1	7982880	7982983	-	Y_RNA
ENSG00000284747.1	0	0	0	0	0.160006	0	0	0	0	0	0	0	0	0	0	0	0	0	0	0	0	0	0	0	0	0	0	0	0	0	0	chr1	7991133	8005312	+	AL034417.4
ENSG00000284716.1	0	0	0	0	0	0	0	0	0	0	0	0	0	0	0	0	0	0	0	0	0	0	0	0	0	0	0	0	0	0	0	chr1	7998186	7999934	-	AL034417.3
ENSG00000116285.13	0.801336	0	0	0.664349	0.960034	0.31743	0	0	4.37432	0	0	0	1.7151	0	0	0	0	0	0	0	0	0	0	0	1.06535	0	0	0	0	3.70267	1.82294	chr1	8004403	8026309	-	ERRFI1
ENSG00000238290.1	0	0	0	0	0	0	0	0	0	0	0	0	0	0	0	0	0	0	0	3.01977	0	0	0	0	0	0	0	0	0	0	0	chr1	8026737	8122702	+	AL034417.2
ENSG00000232848.1	0	0	0	0	0	0	0	0	0	0	0	0	0	0	0	0	0	0	0	0	0	0	0	0	0	0	0	0	0	0	0	chr1	8057244	8058463	-	AL034417.1
ENSG00000229305.1	0	0	0	0	0	0	0	0	0	0	0	0	0	0	0	0	0	0	0	0	0	0	0	0	0	0	0	0	0	0	0	chr1	8189823	8192770	+	AL358876.1
ENSG00000227634.3	0	0	0.738857	0	0	0	0	0	0	0	1.14837	0	0	0	0	0	0	0	0	0	0	0	0	0	0	0	0	0	0	0	0	chr1	8201517	8215210	+	LINC01714
ENSG00000200975.1	0	0	0	0	0	0	0	0	0	0	0	0	0	0	0	0	0	0	0	0	0	0	0	0	0	0	0	0	0	0	0	chr1	8206433	8206597	-	RNU1-7P
ENSG00000233645.1	0	0	0	0	0	0	0	0	0	0	0	0	0	0	0	0	0	0	0	0	0	0	0	0	0	0	0	0	0	0	0	chr1	8218189	8220529	-	AL358876.2
ENSG00000251977.1	0	0	0	0	0	0	0	0	0	0	0	0	0	0	0	0	0	0	0	0	0	0	0	0	0	0	0	0	0	0	0	chr1	8292156	8292263	-	RNU6-991P
ENSG00000162426.16	0	0	0.369429	0	0	0	0	0	0	0	0	0	0	0	0	0	0	0	0	0	0	0	0	0	0	0	0	0	0	0	0	chr1	8318113	8344167	+	SLC45A1
ENSG00000252254.1	0	0	0	0	0	0	0	0	0	0	0	0	0	0	0	0	0	0	0	0	0	0	0	0	1.06535	0	0	0	0	0	0	chr1	8328066	8328179	+	Y_RNA
ENSG00000142599.19	2.40401	5.11833	0.923572	0.110725	0.586687	1.26972	0	0	2.18716	0	4.59346	7.07083	4.28776	22.7998	2.27132	2.70869	2.15409	2.24567	7.49332	3.01977	2.70869	2.70869	2.70869	2.70869	3.19604	4.11408	3.62578	2.18884	2.18884	3.29126	3.64587	chr1	8352396	8848921	-	RERE
ENSG00000232912.6	0	0	0	0	0	0	0.73024	0	0	0	0	0	0	0	0	0	0	0	3.74666	0	0	0	0	0	0	0	0	0	0	0	0	chr1	8424644	8435013	+	RERE-AS1
ENSG00000221083.1	0	0	0	0	0	0	0	0	0	0	0	0	0	0	0	0	0	0	0	0	0	0	0	0	0	0	0	0	0	0	0	chr1	8511794	8511919	-	AL096855.1
ENSG00000270282.1	0	0	0	0	0	0	0	0	0	0	0	0	2.57265	0	0	1.35434	6.46227	2.24567	0	0	1.35434	1.35434	1.35434	1.35434	0	0	0	0	0	0	0	chr1	8512652	8513021	+	AL096855.2
ENSG00000234619.1	0	0	0	0	0	0	0	0	0	0	0	0	0	0	0	0	0	0	0	0	0	0	0	0	0	0	0	0	0	0	0	chr1	8750429	8751087	+	RPL7P11
ENSG00000224315.2	0	0	0	0	0	0	0	0	0	0	0	0	0	0	0	0	0	0	0	0	0	0	0	0	0	0	0	0	0	0	0	chr1	8786210	8786913	-	RPL7P7
ENSG00000222511.2	0	0	0	0	0	0	0	0	0	0	0	0	0	0	0	0	0	0	0	0	0	0	0	0	0	0	0	0	0	0	0	chr1	8796570	8796673	-	Y_RNA
ENSG00000226545.1	0	0	0	0	0	0	0	0	0	0	0	0	0	0	0	0	0	0	0	0	0	0	0	0	0	0	0	0	0	0	0	chr1	8798474	8799506	+	AL357552.1
ENSG00000228423.2	0	0	0	0	0	0	0	0	0	0	0	0	0	0	0	0	0	0	0	0	0	0	0	0	0	0	0	0	0	0	0	chr1	8805859	8807051	-	AL357552.2
ENSG00000229716.2	0	0	0	0	0.0533352	0	0	0	0	0	0	0	0	0	0	0	0	0	0	0	0	0	0	0	0	0	0	0	0	0	0	chr1	8831006	8831375	+	RPL23AP19
ENSG00000074800.16	3.20535	0	2.586	0	0.693358	0.952289	0	0	0	1.39338	3.4451	3.53542	1.7151	0	2.27132	6.77172	6.46227	6.737	13.1133	6.03954	6.77172	6.77172	6.77172	6.77172	4.26139	8.22815	0	14.7249	14.7249	12.5479	14.5835	chr1	8860999	8879190	-	ENO1
ENSG00000274258.1	0	0	0	0	0	0	0	0	2.18716	0	0	0	0	0	0	0	0	0	0	0	0	0	0	0	0	0	0	0	0	0	0	chr1	8866501	8866590	-	MIR6728
ENSG00000230679.1	0	0	0	0	0	0	0	0	0	0	0	0	0	0	0	0	0	0	0	0	0	0	0	0	0	0	0	0	0	0	0	chr1	8878834	8879894	+	ENO1-AS1
ENSG00000201725.1	0	0	0	0	0	0	0	0	0	0	0	0	0	0	0	0	0	0	0	0	0	0	0	0	0	0	0	0	0	0	0	chr1	8883426	8883533	-	RNU6-304P
ENSG00000238249.2	0	0	0	0	0	0	0	0	0	0	0	0	0	0	0	0	0	0	0	0	0	0	0	0	0	0	0	0	0	0	0	chr1	8893408	8894151	+	HMGN2P17
ENSG00000232208.2	0	0	0	0	0	0	0	0	0	0	0	0	0	0	0	0	0	0	0	0	0	0	0	0	0	0	0	0	0	0	0	chr1	8907392	8907744	-	AL139415.1
ENSG00000232663.2	0	0	0	0	0	0	0	0	0	0	0	0	0	0	0	0	0	0	0	0	0	0	0	0	0	0	0	0	0	0	0	chr1	8909741	8909904	+	AL139415.2
ENSG00000131686.15	0	0	0	0	0	0	0	0	0	0	0	0	0	0	0	0	0	0	0	0	0	0	0	0	0	0	0	0	0	0	0	chr1	8945866	8975092	+	CA6
ENSG00000265141.2	0	0	0	0	0	0	0	0	0	0	0	0	0	0	0	0	0	0	0	0	0	0	0	0	0	0	0	0	0	0	0	chr1	8979575	8979874	-	RN7SL451P
ENSG00000197241.3	0	0	0	0	0	0	0	0	0	0	0	0	0	0	0	0	0	0	0	0	0	0	0	0	0	0	0	0	0	0	0	chr1	9003299	9026345	-	SLC2A7
ENSG00000142583.18	0	0	0	0	0	0	0	0	0	0	0	0	0	0	0	0	0	0	0	0	0	0	0	0	0	0.822815	0	0.596955	0.596955	0	0	chr1	9035105	9088478	-	SLC2A5
ENSG00000252404.1	0	0	0	0	0	0	0	0	0	0	0	0	0	0	0	0	0	0	0	0	0	0	0	0	0	0	0	0	0	0	0	chr1	9082695	9082879	+	AL158048.1
ENSG00000180758.12	0	0	0	0	0	0	0	0	0	0	4.59346	3.53542	0	0	0	0	0	0	5.61999	0	0	0	0	0	0	0	0	0.39797	0.39797	1.85133	3.64587	chr1	9100304	9129102	-	GPR157
ENSG00000228526.7	0.801336	0	0	0	0	0	0	0	0	0	0	0	0.857552	0	0	0	0	0	0	0	0	0	0	0	0	0	0	0	0	0	1.82294	chr1	9148010	9198906	-	MIR34AHG
ENSG00000284357.1	0	0	0	0	0	0	0	0	0	0	0	0	0	0	0	0	0	0	0	0	0	0	0	0	0	0	0	0	0	0	0	chr1	9151667	9151777	-	MIR34A
ENSG00000234546.4	0	0	0	0	0	0	0	0	0	0	0	0	0	0	0	0	0	0	0	0	0	0	0	0	0	0	0	0	0	0	0	chr1	9182003	9196284	+	LNCTAM34A
ENSG00000049239.13	0	1.70611	2.03186	1.3287	0.746693	0.952289	0.73024	0	4.37432	1.39338	9.18692	17.6771	4.28776	0	2.27132	5.41738	2.15409	4.49134	1.87333	9.05932	5.41738	5.41738	5.41738	5.41738	0	9.05097	14.5031	7.16346	7.16346	1.85133	12.7606	chr1	9234773	9271337	+	H6PD
ENSG00000171621.14	0	0	0	0	0	0.634859	0	0	6.56148	0	0	0	0	0	0	1.35434	2.15409	0	0	0	1.35434	1.35434	1.35434	1.35434	1.06535	2.46845	0	0.198985	0.198985	0.411408	3.64587	chr1	9292893	9369532	+	SPSB1
ENSG00000284652.1	0	0	0	0	0	0	0	0	0	0	0	0	0	0	0	0	0	2.24567	0	0	0	0	0	0	0	0	0	0	0	0	0	chr1	9421097	9422862	-	BX323043.1
ENSG00000284693.1	0	0	0	0	0	0	0	0	0	0	0	0	0	0	0	0	4.30818	4.49134	1.87333	0	0	0	0	0	0	0	0	0	0	0	0	chr1	9425093	9440564	-	LINC02606
ENSG00000252956.1	0	0	0	0	0	0	0	0	0	0	0	0	0	0	0	0	0	0	0	0	0	0	0	0	0	0	0	0	0	0	0	chr1	9437668	9437778	-	RNA5SP40
ENSG00000235263.1	0	0	0	0	0	0	0	0	0	0	0	0	0	0	0	0	0	0	0	0	0	0	0	0	0	0	0	0	0	0	0	chr1	9501091	9503471	-	AL928921.1
ENSG00000171612.7	0	0	0	0	0	0	0	0	0	0	0	0	0	0	0	0	0	0	0	0	0	0	0	0	0	0	0	0	0	0	1.82294	chr1	9539464	9585173	+	SLC25A33
ENSG00000231181.1	0	0	0	0	0	0	0	0	0	0	0	0	0	0	0	0	0	0	0	0	0	0	0	0	0	0	0	0.198985	0.198985	0	0	chr1	9576426	9576985	+	AL954705.1
ENSG00000188807.13	0.801336	0	0	0	0	0	0	0	0	0	0	0	0	0	0	2.70869	0	2.24567	0	0	2.70869	2.70869	2.70869	2.70869	0	0.822815	0	1.79087	1.79087	0.617111	1.82294	chr1	9588910	9614877	+	TMEM201
ENSG00000171608.16	0	0	0.369429	0	1.33338	0	1.46048	0	0	1.39338	0	0	0	0	0	1.35434	0	0	0	3.01977	1.35434	1.35434	1.35434	1.35434	0	2.46845	0	2.78579	2.78579	0	0	chr1	9651730	9729114	+	PIK3CD
ENSG00000179840.5	0.801336	0	0	0	0	0	0	0	0	0	0	0	0	0	0	0	0	0	0	0	0	0	0	0	0	0	7.25157	0	0	0	0	chr1	9652609	9654586	-	PIK3CD-AS1
ENSG00000233268.3	0	0	0	0	0	0	0	0	0	0	0	0	0	0	0	0	0	0	0	0	0	0	0	0	0	0	0	0	0	0	0	chr1	9660827	9662626	-	AL691449.1
ENSG00000231789.2	0	0	0	0	0	0	0	0	0	0	0	0	0	0	0	0	0	0	0	0	0	0	0	0	0	0	0	0.39797	0.39797	0	0	chr1	9672425	9687555	-	PIK3CD-AS2
ENSG00000171603.18	0.801336	0	2.21657	0.885798	1.49339	5.3963	0	0	0	2.78677	4.59346	14.1417	10.2906	0	0	2.70869	4.30818	0	7.49332	6.03954	2.70869	2.70869	2.70869	2.70869	2.1307	9.05097	0	10.1482	10.1482	4.11408	1.82294	chr1	9728925	9823984	-	CLSTN1
ENSG00000271264.1	0	0	0	0	0	0	0	0	0	0	0	0	0	0	0	0	0	0	0	0	0	0	0	0	0	0	0	0	0	0	0	chr1	9780821	9781240	+	MZT1P1
ENSG00000280113.2	0	0	0	0	0	0	0	0	0	0	0	0	0	0	0	0	0	0	0	0	0	0	0	0	0	0	0	0	0	0	0	chr1	9826288	9828271	-	AL357140.3
ENSG00000178585.15	0.801336	0	0	0	0	0	0	0	0	0	0	0	0	0	0	2.70869	0	0	1.87333	0	2.70869	2.70869	2.70869	2.70869	0	0.822815	0	0.39797	0.39797	0	0	chr1	9848275	9910336	-	CTNNBIP1
ENSG00000223989.1	0	0	0	0	0	0	0	0	0	0	0	0	0	0	0	0	0	0	0	0	0	0	0	0	0	0	0	0	0	0	0	chr1	9848317	9850154	+	AL357140.1
ENSG00000285701.1	0	0	0	0	0	0	0	0	0	0	0	0	0	0	0	0	0	0	0	0	0	0	0	0	0	0	0	0	0	0	0	chr1	9900613	9908034	+	AL357140.4
ENSG00000162441.12	0	3.41222	0	0	0	0.634859	2.19072	0	0	0	0	0	0	0	0	1.35434	0	0	0	9.05932	1.35434	1.35434	1.35434	1.35434	0	0	0	0.994925	0.994925	2.46845	3.64587	chr1	9922112	9943407	-	LZIC
ENSG00000228150.1	0	0	0	0	0	0	0	0	0	0	0	0	0	0	0	0	0	0	0	0	0	0	0	0	0	0	0	0	0	0	0	chr1	9942922	9949974	+	AL357140.2
ENSG00000173614.14	0.801336	0	0.369429	0	0	0	0	0	0	0	0	0	0	0	0	0	0	0	0	0	0	0	0	0	0	0	0	0.198985	0.198985	0	0	chr1	9943427	9985501	+	NMNAT1
ENSG00000202415.1	0	0	0	0	0	0	0	0	0	0	0	0	0	0	0	0	0	0	0	0	0	0	0	0	0	0	0	0	0	0	0	chr1	9947317	9947636	+	RN7SKP269
ENSG00000283611.2	0	0	0	0	0	0	0	0	0	0	0	0	0	0	0	0	0	0	0	0	0	0	0	0	0	0	0	0	0	0	0	chr1	9950571	9960787	-	TMEM274P
ENSG00000265521.1	0	0	0	0	0	0	0	0	0	0	0	0	0	0	0	0	0	0	0	0	0	0	0	0	0	0	0	0	0	0	0	chr1	9967380	9967458	+	MIR5697
ENSG00000241326.1	0	0	0	0	0	0	0	0	0	0	0	0	0	0	0	0	0	0	0	0	0	0	0	0	0	0	0	0	0	0	0	chr1	9983140	9984568	+	AL603962.1
ENSG00000162444.12	0	0	0	0	0	0	0	0	0	0	0	0	0	0	0	0	0	0	0	0	0	0	0	0	0	0	0	0	0	0	0	chr1	9997205	10016021	+	RBP7
ENSG00000130939.20	1.60267	1.70611	0	1.10725	2.61343	3.1743	0.73024	0	0	2.78677	6.89019	3.53542	3.43021	0	9.08527	9.48041	0	2.24567	11.24	9.05932	9.48041	9.48041	9.48041	9.48041	4.26139	4.11408	0	3.78072	3.78072	11.3137	7.29174	chr1	10032831	10181239	+	UBE4B
ENSG00000224340.1	0	0	0	0	0	0	0	0	0	0	0	0	0	0	0	0	0	0	0	0	0	0	0	0	0	0	0	0	0	0	0	chr1	10054444	10054781	-	AL590639.1
ENSG00000233623.2	0	0	0	0	0	0	0	0	0	0	0	0	0	0	0	0	0	0	1.87333	0	0	0	0	0	0	0	0	0	0	0	0	chr1	10058670	10059648	+	PGAM1P11
ENSG00000201746.1	0	0	0	0	0	0	0	0	0	0	0	0	0	0	0	0	0	0	0	0	0	0	0	0	0	0	0	0	0	0	0	chr1	10163267	10163374	+	RNU6-828P
ENSG00000054523.18	0	3.41222	0.554143	0.664349	0.373346	0.952289	0	0	2.18716	1.39338	1.14837	10.6062	0	7.59994	4.54263	4.06303	12.9245	6.737	1.87333	12.0791	4.06303	4.06303	4.06303	4.06303	2.1307	10.6966	0	3.38275	3.38275	13.3707	0	chr1	10210569	10381603	+	KIF1B
ENSG00000264881.1	0	0	0	0	0	0	0	0	0	0	0	0	0	0	0	0	0	0	0	0	0	0	0	0	0	0	0	0	0	0	0	chr1	10227717	10227803	+	AL358013.1
ENSG00000199562.1	0	0	0	0.22145	0	0	0	0	0	2.78677	0	0	0.857552	0	0	0	0	0	0	0	0	0	0	0	0	0	0	0	0	0.205704	1.82294	chr1	10298965	10299072	+	RNU6-37P
ENSG00000264501.2	0	0	0	0	0	0	0	0	0	0	0	0	0	0	0	0	0	0	0	0	0	0	0	0	0	0	0	0	0	0	0	chr1	10306464	10306757	+	RN7SL731P
ENSG00000284735.1	0	0	0	0	0	0	0	0	0	0	0	0	0	0	0	0	0	0	0	0	0	0	0	0	0	0	0	0	0	0	0	chr1	10381905	10387150	-	AL139424.3
ENSG00000284642.1	0	0	0	0	0	0	0	0	0	0	0	0	0	0	0	0	0	0	0	0	0	0	0	0	0	0	0	0	0	0	0	chr1	10395415	10397432	+	AL139424.2
ENSG00000142657.21	1.60267	0	0.369429	1.10725	0.320011	0	0	0	2.18716	2.78677	0	0	0.857552	0	0	2.70869	2.15409	4.49134	1.87333	9.05932	2.70869	2.70869	2.70869	2.70869	2.1307	27.1529	3.62578	4.17869	4.17869	0.205704	0	chr1	10398591	10420511	+	PGD
ENSG00000271989.1	0	0	0	0	0	0	0	0	0	0	0	0	0	0	0	0	0	0	0	0	0	0	0	0	0	0	0	0	0	0	0	chr1	10429880	10430677	-	AL139424.1
ENSG00000251503.8	0	0	0	0	0	0	0	0	0	0	0	0	0	0	0	0	0	0	0	0	0	0	0	0	0	0	0	0	0	0	0	chr1	10430101	10452153	+	CENPS-CORT
ENSG00000175279.22	0	0	0	0	0	0	0	0	0	0	0	0	0	0	0	0	0	0	0	0	0	0	0	0	0	0	0	0	0	0	0	chr1	10430432	10442808	+	CENPS
ENSG00000241563.4	0	0	0	0	0	0	0	0	0	0	0	0	0	0	0	0	4.30818	0	0	0	0	0	0	0	0	0	0	0	0	0	1.82294	chr1	10450030	10451998	+	CORT
ENSG00000160049.12	0	0	0	0	0.426682	0	1.46048	0	0	0	1.14837	3.53542	0	0	0	0	4.30818	8.98267	0	0	0	0	0	0	0	0.822815	0	0.994925	0.994925	0	0	chr1	10456521	10472529	-	DFFA
ENSG00000203469.2	0	0	0	0	0	0	0	0	0	0	0	0	0	0	0	0	0	0	0	0	0	0	0	0	0	0	0	0	0	0	0	chr1	10458554	10459338	+	AL354956.1
ENSG00000142655.13	2.40401	0	1.10829	0	0	0	0	0	4.37432	1.39338	0	7.07083	2.57265	0	0	0	0	0	1.87333	3.01977	0	0	0	0	0	0	3.62578	0.198985	0.198985	0	0	chr1	10472287	10630758	+	PEX14
ENSG00000287727.1	0	0	0	0	0	0	0	0	0	0	0	0	0	0	0	0	0	0	0	0	0	0	0	0	0	0	0	0	0	0	0	chr1	10612221	10616452	-	AL139423.2
ENSG00000243267.3	0	0	0	0	0	0	0	0	0	0	0	0	0	0	0	0	0	0	0	0	0	0	0	0	0	0	0	0	0	0	0	chr1	10616835	10617115	+	RN7SL614P
ENSG00000130940.15	0	0	0.923572	0	0	0	0	0	0	1.39338	1.14837	7.07083	5.14531	0	0	0	0	2.24567	1.87333	3.01977	0	0	0	0	0	1.64563	0	0	0	1.43993	0	chr1	10636603	10796650	-	CASZ1
ENSG00000272078.1	0	0	0	0	0	0	0	0	0	0	0	0	0	0	0	0	0	0	0	0	0	0	0	0	0	0	0	0	0	0	0	chr1	10639240	10654333	+	AL139423.1
ENSG00000225158.2	0	0	0	0	0	0	0	0	0	0	0	0	0	0	0	0	0	0	0	0	0	0	0	0	0	0	0	0	0	0	0	chr1	10895760	10895998	+	HSPE1P24
ENSG00000175262.14	0	0	0	0	0	0	0	0	0	0	0	0	0	0	0	0	0	2.24567	0	0	0	0	0	0	0	0	0	0	0	0	0	chr1	10946470	10982037	-	C1orf127
ENSG00000215785.2	0	0	0	0	0	0	0	0	0	0	0	0	0	0	0	0	0	0	0	0	0	0	0	0	0	0	0	0	0	0	0	chr1	10990977	10991797	-	CFL1P6
ENSG00000120948.19	0	0	0	0	0	0	0	0	0	0	0	0	2.57265	0	0	0	0	0	1.87333	3.01977	0	0	0	0	2.1307	0	0	0.994925	0.994925	2.05704	0	chr1	11012343	11030528	+	TARDBP
ENSG00000009724.17	0	0	1.47771	0	0	0	0	0	0	5.57354	4.59346	0	0	0	0	0	0	0	0	0	0	0	0	0	0	0	0	0	0	0	1.82294	chr1	11026522	11047239	-	MASP2
ENSG00000116649.10	0	0	0	0	0	0	0	0	0	0	0	0	0	0	0	0	4.30818	0	0	0	0	0	0	0	2.1307	3.29126	0	0.39797	0.39797	0.822815	0	chr1	11054583	11060020	-	SRM
ENSG00000171824.14	0.801336	0	1.47771	0.110725	0	1.26972	0	0	0	0	1.14837	14.1417	0	7.59994	0	0	2.15409	0	3.74666	0	0	0	0	0	1.06535	0	0	0.79594	0.79594	1.23422	5.46881	chr1	11066617	11099869	-	EXOSC10
ENSG00000226849.1	0	0	0	0	0	0	0	0	0	0	0	0	0	0	0	0	0	0	0	0	0	0	0	0	0	0	0	0	0	0	0	chr1	11068470	11073097	+	AL109811.1
ENSG00000230337.1	0	0	0	0	0	0	0	0	0	0	0	0	0	0	0	0	0	0	0	0	0	0	0	0	0	0	0	0	0	0	0	chr1	11099674	11102100	+	EXOSC10-AS1
ENSG00000198793.13	0	0	3.50957	1.3287	1.17337	0	0	0	2.18716	4.18015	0	3.53542	3.43021	0	6.81395	10.8348	17.2327	6.737	1.87333	6.03954	10.8348	10.8348	10.8348	10.8348	1.06535	1.64563	14.5031	2.98478	2.98478	9.87378	3.64587	chr1	11106534	11262551	-	MTOR
ENSG00000225602.5	0	0	0	0	0	0	0	0	0	0	0	0	0	0	0	0	0	0	0	0	0	0	0	0	0	0	0	0	0	0	0	chr1	11143897	11149537	+	MTOR-AS1
ENSG00000253086.1	0	0	0	0	0	0	0	0	0	0	0	0	0	0	0	0	0	2.24567	0	0	0	0	0	0	0	0	0	0	0	0.411408	0	chr1	11152349	11152452	+	RNU6-537P
ENSG00000171819.5	0	0	0	0	0	0	0	0	0	0	0	0	0	0	0	0	0	2.24567	0	0	0	0	0	0	0	0	0	0	0	0	0	chr1	11189354	11195981	+	ANGPTL7
ENSG00000207451.1	0	0	0	0	0	0	0	0	0	0	0	0	0	0	0	0	0	0	0	0	0	0	0	0	0	0	0	0	0	0	0	chr1	11226253	11226360	+	RNU6-291P
ENSG00000238173.1	0	0	0	0	0	0	0	0	0	0	0	0	0	0	0	0	0	0	0	0	0	0	0	0	0	0	0	0	0	0	0	chr1	11232962	11233112	+	RPL39P6
ENSG00000120942.14	0	0	0	0	0	0	0	0	0	0	0	3.53542	0.857552	0	0	1.35434	0	0	0	0	1.35434	1.35434	1.35434	1.35434	2.1307	0.822815	0	0.39797	0.39797	0.205704	0	chr1	11273197	11296049	+	UBIAD1
ENSG00000238199.1	0	0	0	0	0	0	0	0	0	0	0	0	0	0	0	0	0	0	0	0	0	0	0	0	0	0	0	0	0	0	0	chr1	11278615	11279351	-	UBE2V2P3
ENSG00000284646.1	0	0	0	0	0	0	0	0	0	0	0	0	0	0	0	0	4.30818	0	0	0	0	0	0	0	0	0	0	0	0	0	0	chr1	11311733	11319093	-	AL031291.1
ENSG00000224338.2	0	0	0	0	0	0	0	0	0	0	0	0	0	0	0	0	0	0	0	0	0	0	0	0	0	0	0	0	0	0	0	chr1	11425256	11425821	-	MTCYBP45
ENSG00000204624.8	0	0	0	0	0	0	0	0	0	0	0	3.53542	0	0	0	0	0	0	0	3.01977	0	0	0	0	0	0	0	0	0	0	0	chr1	11479154	11537551	+	DISP3
ENSG00000285833.1	0	0	0	0	0	0	0	0	0	0	0	0	0	0	0	0	0	0	0	0	0	0	0	0	0	0	0	0	0	0	0	chr1	11500802	11502016	-	AL590989.1
ENSG00000235643.2	0	0	0	0	0	0	0	0	0	0	0	0	0	0	0	0	0	0	0	0	0	0	0	0	0	0	0	0	0	0	0	chr1	11609467	11613358	+	LINC01647
ENSG00000284708.1	0	0	0	0	0	0	0	0	0	0	0	0	0	0	0	0	0	0	0	0	0	0	0	0	0	0	0	0	0	0	0	chr1	11623557	11643416	+	AL031731.1
ENSG00000116661.11	0	0	0	0	0	0	0	0	4.37432	0	0	0	0	0	0	0	0	0	0	0	0	0	0	0	0	0	0	0	0	0	0	chr1	11637017	11655785	-	FBXO2
ENSG00000132879.14	0	0	0	0.110725	0	0	0	0	0	0	1.14837	0	0	0	0	1.35434	2.15409	0	0	0	1.35434	1.35434	1.35434	1.35434	0	0	0	0.596955	0.596955	0	0	chr1	11654374	11663327	+	FBXO44
ENSG00000116663.11	0	0	0	0	0	0	0	0	0	0	0	3.53542	0.857552	0	0	0	0	0	0	0	0	0	0	0	3.19604	0.822815	0	1.59188	1.59188	0	0	chr1	11664199	11674354	+	FBXO6
ENSG00000116670.15	0	0	1.10829	0	0	0	0	0	0	1.39338	0	0	0	0	0	0	0	0	0	0	0	0	0	0	0	0	0	0.39797	0.39797	0	0	chr1	11674479	11691650	-	MAD2L2
ENSG00000162490.7	0	0	0	0	0	0	0	0	0	0	0	0	0	0	0	0	0	0	0	0	0	0	0	0	0	0	0	0	0	0	0	chr1	11691709	11725857	+	DRAXIN
ENSG00000177674.16	0	0	0	0	0	0	0	0	0	0	0	3.53542	0.857552	0	0	0	0	0	7.49332	6.03954	0	0	0	0	0	0	0	0.198985	0.198985	0	0	chr1	11736083	11754802	+	AGTRAP
ENSG00000215910.7	0	0	0	0	0	0	0	0	0	0	0	0	0	0	0	0	0	0	0	0	0	0	0	0	0	0	0	0	0	0	0	chr1	11761786	11789585	+	C1orf167
ENSG00000177553.6	0	0	0	0	0	0	0	0	0	0	0	0	0	0	0	0	0	0	0	0	0	0	0	0	0	0	0	0	0	0	0	chr1	11777076	11779619	-	C1orf167-AS1
ENSG00000177000.13	2.40401	1.70611	3.69429	0.664349	0.373346	0	0	0	6.56148	0	3.4451	7.07083	2.57265	0	0	0	17.2327	6.737	0	0	0	0	0	0	0	1.64563	0	2.38782	2.38782	1.64563	5.46881	chr1	11785722	11806455	-	MTHFR
ENSG00000011021.23	0	0	0	0	0.0533352	0	0	0	2.18716	0	0	0	1.7151	0	0	0	0	0	0	0	0	0	0	0	0	0	3.62578	0.39797	0.39797	0	3.64587	chr1	11806095	11848079	+	CLCN6
ENSG00000276470.1	0	0	0	0	0	0	0	0	0	0	0	0	0	0	0	0	0	0	0	0	0	0	0	0	0	0	0	0	0	0	0	chr1	11843811	11843984	+	AL021155.2
ENSG00000278852.1	0	0	0	0	0	0	0	0	0	0	0	0	0	0	0	0	0	0	0	0	0	0	0	0	0	0	0	0	0	0	0	chr1	11845548	11845697	+	AL021155.3
ENSG00000175206.10	0	0	0	0	0	0	0	0	0	0	0	0	0	0	0	0	0	0	0	0	0	0	0	0	0	0	0	0	0	0	0	chr1	11845708	11848345	-	NPPA
ENSG00000275915.1	0	0	0	0	0	0	0	0	0	0	0	0	0	0	0	0	0	0	0	0	0	0	0	0	0	0	0	0	0	0	0	chr1	11847441	11847549	+	AL021155.1
ENSG00000120937.9	0	0	0	0	0	0	0	0	0	0	1.14837	0	0	0	0	0	0	0	0	0	0	0	0	0	0	0	0	0	0	0	0	chr1	11857463	11858945	-	NPPB
ENSG00000224904.1	0	0	0	0	0	0	0	0	0	0	0	0	0	0	0	0	0	0	0	0	0	0	0	0	0	0	0	0	0	0	0	chr1	11877769	11880406	+	SBF1P2
ENSG00000285646.2	0	3.41222	0	0.110725	0	0	0	0	0	0	0	0	0	0	0	0	0	0	0	0	0	0	0	0	0	0	0	0	0	0	0	chr1	11907939	11914298	+	AL021155.4
ENSG00000199347.1	0	0	0	0	0	0	0	0	0	0	0	0	0	0	0	0	0	0	0	0	0	0	0	0	0	0	0	0	0	0	0	chr1	11908151	11908271	+	RNU5E-1
ENSG00000201801.1	0	0	0	0	0	0	0	0	0	0	0	0	0	0	0	0	0	0	0	0	0	0	0	0	0	0	0	0.39797	0.39797	0	0	chr1	11909807	11909927	-	RNU5E-4P
ENSG00000116685.16	0	0	0	0	0	0	0	0	0	0	0	7.07083	0	0	0	0	0	0	0	0	0	0	0	0	0	3.29126	0	0.994925	0.994925	0	0	chr1	11919590	11926428	-	KIAA2013
ENSG00000083444.17	0	0	0	0.775073	0.320011	0	0	0	0	0	0	3.53542	6.00286	0	0	0	6.46227	0	3.74666	3.01977	0	0	0	0	0	4.93689	0	2.18884	2.18884	1.64563	3.64587	chr1	11934204	11975538	+	PLOD1
ENSG00000287384.1	0	0	0	0	0	0	0	0	0	0	0	0	0	0	0	0	0	0	0	0	0	0	0	0	0	0	0	0	0	0	0	chr1	11979532	11980127	-	AL096840.2
ENSG00000116688.18	0	0	0	0.553624	0.853363	0.634859	0	0	0	0	2.29673	0	3.43021	0	2.27132	0	0	0	7.49332	0	0	0	0	0	1.06535	1.64563	0	2.18884	2.18884	0.205704	0	chr1	11980180	12015211	+	MFN2
ENSG00000270914.1	0	0	0	0	0	0	0	0	0	0	0	0	0	0	0	0	0	0	0	0	0	0	0	0	0	0	0	0	0	0	0	chr1	12017215	12017308	-	AL096840.1
ENSG00000116691.11	0	0	0	0.22145	0	0.31743	0	0	4.37432	0	0	0	0	0	0	0	0	0	0	0	0	0	0	0	0	0	0	0	0	0	0	chr1	12019465	12032045	+	MIIP
ENSG00000202461.1	0	0	0	0	0	0	0	0	0	0	0	0	0	0	0	0	0	0	0	0	0	0	0	0	0	0	0	0	0	0	0	chr1	12024011	12024124	-	Y_RNA
ENSG00000276869.1	0	0	0	0	0	0	0	0	0	0	0	0	0	0	0	0	0	0	0	0	0	0	0	0	0	0	0	0	0	0	0	chr1	12029157	12029222	+	MIR6729
ENSG00000243539.3	0	0	0	0	0	0	0	0	0	0	0	0	0	0	0	0	0	0	0	0	0	0	0	0	0	0	0	0	0	0	0	chr1	12036739	12037014	-	RN7SL649P
ENSG00000120949.15	0	0	0	0	0	0.952289	0	0	0	1.39338	0	0	0	0	0	0	0	0	0	0	0	0	0	0	0	0	0	0	0	0	0	chr1	12063302	12144207	+	TNFRSF8
ENSG00000201135.1	0	0	0	0	0	0	0	0	0	0	0	0	0	0	0	0	0	0	0	0	0	0	0	0	0	0	0	0	0	0	0	chr1	12077880	12077984	-	RNU6-777P
ENSG00000227875.2	0	0	0	0	0	0	0	0	0	0	0	0	0	0	0	0	0	0	0	0	0	0	0	0	0	0	0	0	0	0	0	chr1	12080292	12080547	-	RPL23AP89
ENSG00000285604.1	0	0	0	0	0	0	0	0	0	0	0	0	0	0	0	0	0	0	0	0	0	0	0	0	0	0	0	0	0	0	0	chr1	12088440	12092264	-	AL357835.1
ENSG00000283789.1	0	0	0	0	0	0	0	0	0	0	0	0	0	0	0	0	0	0	0	0	0	0	0	0	0	0	0	0	0	0	0	chr1	12166942	12167038	+	MIR7846
ENSG00000028137.19	0	0	0	0	0	0	0	0	0	0	0	0	0.857552	0	0	0	0	2.24567	0	3.01977	0	0	0	0	0	0	0	3.18376	3.18376	0	0	chr1	12166990	12209228	+	TNFRSF1B
ENSG00000263676.1	0	0	0	0	0	0	0	0	0	0	0	0	0	0	0	0	0	0	0	0	0	0	0	0	0	0	0	0	0	0	0	chr1	12191712	12191773	+	MIR4632
ENSG00000225196.2	0	0	0	0	0	0	0	0	0	0	0	0	0	0	0	0	0	0	0	0	0	0	0	0	0	0	0	0	0	0	0	chr1	12220793	12221109	-	RPL10P17
ENSG00000252969.1	0	0	0	0	0	0	0	0	0	0	0	0	0	0	0	0	0	0	0	0	0	0	0	0	0	0	0	0	0	0	0	chr1	12221147	12221271	-	SNORA70
ENSG00000048707.15	4.00668	0	7.38857	2.54667	2.77343	3.1743	0.73024	9.02198	0	1.39338	6.89019	17.6771	3.43021	0	0	9.48041	2.15409	8.98267	5.61999	6.03954	9.48041	9.48041	9.48041	9.48041	3.19604	5.75971	0	9.94925	9.94925	22.6274	1.82294	chr1	12230029	12512047	+	VPS13D
ENSG00000239149.1	0	0	0	0	0	0	0	0	0	0	0	0	0	0	0	0	0	0	0	0	0	0	0	0	0	0	0	0	0	0	0	chr1	12507245	12507397	+	SNORA59A
ENSG00000229484.1	0	0	0	0	0	0	0	0	0	0	0	0	0	0	0	0	0	0	0	0	0	0	0	0	0	0	0	0	0	0	0	chr1	12527723	12528420	+	LINC02766
ENSG00000162496.9	2.40401	0	2.21657	0.775073	0.373346	0.31743	0	0	0	0	0	3.53542	3.43021	0	4.54263	8.12607	0	2.24567	9.36666	0	8.12607	8.12607	8.12607	8.12607	1.06535	3.29126	7.25157	19.5005	19.5005	6.99393	1.82294	chr1	12567909	12618210	-	DHRS3
ENSG00000221340.1	0	0	0	0	0	0	0	0	0	0	0	0	0	0	0	0	0	0	0	0	0	0	0	0	0	0	0	0	0	0	0	chr1	12569971	12570072	-	RNU6ATAC18P
ENSG00000276830.1	0	0	0	0	0	0	0	0	0	0	0	0	0	0	0	0	0	0	0	0	0	0	0	0	0	0	0	0	0	0	0	chr1	12578956	12579023	-	MIR6730
ENSG00000272482.1	0	0	0	0	0	0	0	0	0	0	0	0	0	0	0	0	0	0	0	0	0	0	0	0	0	0	0	0	0	0	0	chr1	12618899	12619244	-	AC254633.1
ENSG00000204518.3	0	0	0	0	0	0	0	0	0	0	0	0	0	0	0	0	0	0	0	0	0	0	0	0	0	0	0	0	0	0	0	chr1	12644084	12667076	+	AADACL4
ENSG00000226166.2	0	0	0	0	0	0	0	0	0	0	0	0	0	0	0	0	0	0	0	0	0	0	0	0	0	0	0	0	0	0	0	chr1	12692908	12693020	+	AC244670.1
ENSG00000188984.12	0	0	0	0	0	0.634859	0	0	0	0	0	0	1.7151	0	0	1.35434	4.30818	0	0	0	1.35434	1.35434	1.35434	1.35434	0	0	0	0	0	0	0	chr1	12716109	12728760	+	AADACL3
ENSG00000157330.10	0	0	0	0	0	0	0	0	0	0	0	0	0.857552	0	0	0	0	0	0	0	0	0	0	0	0	0	0	0	0	0	0	chr1	12746199	12763699	+	C1orf158
ENSG00000116726.5	0	0	0	0	0	0	0	0	0	0	0	0	0	0	0	0	2.15409	0	0	0	0	0	0	0	0	0	0	0	0	0	0	chr1	12773737	12777906	+	PRAMEF12
ENSG00000116721.9	0	0	0	0	0	0	0	0	0	0	0	0	0	0	0	0	0	0	0	0	0	0	0	0	0	0	0	0	0	0	0	chr1	12791396	12796628	+	PRAMEF1
ENSG00000228338.1	0	0	0	0	0	0	0	0	0	0	0	0	0	0	0	0	0	2.24567	0	0	0	0	0	0	0	0	0	0	0	0	0	chr1	12822685	12823159	-	LINC01784
ENSG00000239810.3	0	0	0	0	0	0	0	0	0	0	0	0	0	0	0	0	0	0	0	0	0	0	0	0	0	0	0	0	0	0	0	chr1	12824604	12831410	-	PRAMEF11
ENSG00000231103.2	0	0	0	0	0	0	0	0	0	0	0	0	0	0	0	0	0	0	0	0	0	0	0	0	0	0	0	0	0	0	0	chr1	12838124	12841357	-	PRAMEF30P
ENSG00000179172.10	0	0	0	0	0	0	0	0	0	0	0	0	0	0	0	0	0	0	0	0	0	0	0	0	0	0	0	0	0	0	0	chr1	12847376	12848720	-	HNRNPCL1
ENSG00000120952.4	0	0	0	0	0	0	0	0	0	0	0	0	0	0	0	0	0	0	7.49332	0	0	0	0	0	0	0	0	0	0	0	0	chr1	12857085	12861909	+	PRAMEF2
ENSG00000243073.4	0	0	0	0	0	0	0	0	0	0	0	0	0	0	0	0	0	0	0	0	0	0	0	0	0	0	0	0	0	0	0	chr1	12879211	12886201	-	PRAMEF4
ENSG00000187545.5	0	0	0	0	0	0	0	0	0	0	0	0	0	0	0	0	0	0	0	0	0	0	0	0	0	0	0	0	0	0	0	chr1	12892895	12898270	-	PRAMEF10
ENSG00000204510.5	0	0	0	0	0	0	0	0	0	0	0	0	0	0	0	0	0	0	0	0	0	0	0	0	0	0	0	0	0	0	0	chr1	12916609	12920482	+	PRAMEF7
ENSG00000207434.1	0	0	0	0	0	0	0	0	0	0	0	0	0	0	0	0	0	0	0	0	0	0	0	0	0	0	0	0	0	0	0	chr1	12922553	12922660	+	RNU6-1072P
ENSG00000234064.1	0	0	0	0	0	0	0	0	0	0	0	0	0	0	0	0	0	0	0	0	0	0	0	0	0	0	0	0	0	0	0	chr1	12926161	12928253	+	PRAMEF29P
ENSG00000232423.6	0	0	0	0	0	0	0	0	0	0	0	0	0	0	0	0	0	0	0	0	0	0	0	0	0	0	0	0	0	0	0	chr1	12938471	12947580	-	PRAMEF6
ENSG00000274178.2	0	0	0	0	0	0	0	0	0	0	0	0	0	0	0	0	0	0	0	0	0	0	0	0	0	0	0	0	0	0	0	chr1	13029338	13032130	+	PRAMEF28P
ENSG00000274764.6	0	0	0	0	0	0	0	0	0	0	0	0	0	0	0	0	0	0	0	0	0	0	0	0	0	0	0	0	0	0	0	chr1	13049475	13056575	-	PRAMEF27
ENSG00000277058.3	0	0	0	0	0	0	0	0	0	0	0	0	0	0	0	0	0	0	0	0	0	0	0	0	0	0	0	0	0	0	0	chr1	13060768	13062878	+	HNRNPCL3
ENSG00000229571.7	0	0	0	0	0	0	0	0	0	0	0	0	0	0	0	0	0	0	0	0	0	0	0	0	0	0	0	0	0	0	0	chr1	13068676	13077884	+	PRAMEF25
ENSG00000277862.1	0	0	0	0	0	0	0	0	0	0	0	0	0	0	0	0	0	0	0	0	0	0	0	0	0	0	0	0	0	0	0	chr1	13095178	13097971	-	PRAMEF34P
ENSG00000236179.1	0	0	0	0	0	0	0	0	0	0	0	0	0	0	0	0	0	0	0	0	0	0	0	0	0	0	0	0	0	0	0	chr1	13104402	13105689	-	PRAMEF35P
ENSG00000275774.3	0	0	0	0	0	0	0	0	0	0	0	0	0	0	0	0	0	0	0	0	0	0	0	0	0	0	0	0	0	0	0	chr1	13115487	13116854	-	HNRNPCL2
ENSG00000229978.1	0	0	0	0	0	0	0	0	0	0	0	0	0	0	0	0	0	0	0	0	0	0	0	0	0	0	0	0	0	0	0	chr1	13128817	13131615	+	PRAMEF36P
ENSG00000233336.1	0	0	0	0	0	0	0	0	0	0	0	0	0	0	0	0	0	0	0	0	0	0	0	0	0	0	0	0	0	0	0	chr1	13146980	13147460	-	AC245056.1
ENSG00000280267.4	0	0	0	0	0	0	0	0	0	0	0	0	0	0	0	0	0	0	0	0	0	0	0	0	0	0	0	0	0	0	0	chr1	13148904	13155961	-	PRAMEF26
ENSG00000179412.11	0	0	0	0	0	0	0	0	0	0	0	0	0	0	0	0	0	0	0	0	0	0	0	0	0	0	0	0	0	0	0	chr1	13163913	13165631	-	HNRNPCL4
ENSG00000204505.5	0	0	0	0	0	0	0	0	0	0	0	0	0	0	0	0	0	0	0	0	0	0	0	0	0	0	0	0	0	0	0	chr1	13171847	13179459	+	PRAMEF9
ENSG00000279169.3	0	0	0	0	0	0	0	0	0	0	0	0	0	0	0	0	0	0	0	0	0	0	0	0	0	0	0	0	0	0	0	chr1	13196187	13201409	-	PRAMEF13
ENSG00000279804.2	0	0	0	0	0	0	0	0	0	0	0	0	0	0	0	0	0	0	0	0	0	0	0	0	0	0	0	0	0	0	0	chr1	13222704	13226106	-	PRAMEF18
ENSG00000250894.1	0	0	0	0	0	0	0	0	0	0	0	0	0	0	0	0	0	0	0	0	0	0	0	0	0	0	0	0	0	0	0	chr1	13245862	13248652	+	PRAMEF31P
ENSG00000270601.4	0	0	0	0	0	0	0	0	0	0	0	0	0	0	0	0	0	0	0	0	0	0	0	0	0	0	0	0	0	0	0	chr1	13254211	13263314	+	PRAMEF5
ENSG00000231219.1	0	0	0	0	0	0	0	0	0	0	0	0	0	0	0	0	0	0	0	0	0	0	0	0	0	0	0	0	0	0	0	chr1	13273538	13275627	-	PRAMEF32P
ENSG00000207511.1	0	0	0	0	0	0	0	0	0	0	0	0	0	0	0	0	0	0	0	0	0	0	0	0	0	0	0	0	0	0	0	chr1	13279124	13279231	-	RNU6-771P
ENSG00000182330.10	0	0	0	0	0	0	0	0	0	0	0	0	0	0	0	0	0	0	0	0	0	0	0	0	0	0	0	0	0	0	0	chr1	13281034	13285174	-	PRAMEF8
ENSG00000237700.2	0	0	0	0	0	0	0	0	0	0	0	0	0	0	0	0	0	0	0	0	0	0	0	0	0	0	0	0	0	0	0	chr1	13303538	13308907	+	PRAMEF33
ENSG00000204501.7	0	0	0	0	0	0	0	0	0	0	0	0	0	0	0	0	0	0	0	0	0	0	0	0	0	0	0	0	0	0	0	chr1	13315580	13322598	+	PRAMEF15
ENSG00000228229.2	0	0	0	0	0	0	0	0	0	0	0	0	0	0	0	0	0	0	0	0	0	0	0	0	0	0	0	0	0	0	0	chr1	13324038	13324518	+	AC243961.1
ENSG00000204481.8	0	0	0	0	0	0	0	0	0	0	0	0	0	0	0	0	0	0	0	0	0	0	0	0	0	0	0	0.198985	0.198985	0	0	chr1	13341891	13347134	-	PRAMEF14
ENSG00000204480.8	0	0	0	0	0	0	0	0	0	0	0	0	0	0	0	0	0	0	0	0	0	0	0	0	0	0	0	0.198985	0.198985	0	0	chr1	13369066	13371900	-	PRAMEF19
ENSG00000204479.4	0	0	0	0	0	0	0	0	0	0	0	0	0	0	0	0	0	0	0	0	0	0	0	0	0	0	0	0	0	0	0	chr1	13389631	13392629	+	PRAMEF17
ENSG00000204478.10	0	0	0	0	0	0	0	0	0	0	0	0	0	0	0	0	0	0	0	0	0	0	0	0	0	0	0	0	0	0	0	chr1	13416350	13421328	+	PRAMEF20
ENSG00000162494.6	0.801336	0	0	0	0	0	0	0	0	0	0	0	0	0	0	0	0	0	0	0	0	0	0	0	0	0	0	0	0	0	0	chr1	13474972	13514003	-	LRRC38
ENSG00000259961.1	0	0	0	0	0	0	0	0	0	0	0	0	0	0	0	0	0	0	0	0	0	0	0	0	0	0	0	0	0	0	0	chr1	13513219	13516270	+	AL354712.1
ENSG00000215909.3	0	0	0	0	0	0	0	0	0	0	0	0	0	0	0	0	0	0	0	0	0	0	0	0	0	0	0	0	0	0	0	chr1	13555000	13555694	+	BRWD1P1
ENSG00000162493.17	0	0	0	0	0.480017	0	0	0	0	0	1.14837	0	0	0	0	0	2.15409	0	0	0	0	0	0	0	0	0	0	0.39797	0.39797	0	0	chr1	13583464	13617957	+	PDPN
ENSG00000222952.1	0	0	0	0	0	0	0	0	0	0	0	0	0	0	0	0	0	0	0	0	0	0	0	0	0	0	0	0	0	0	0	chr1	13623183	13623284	-	RNA5SP41
ENSG00000237445.2	0	0	0	0	0	0	0	0	0	0	0	0	0	0	0	0	0	0	0	0	0	0	0	0	0	0	0	0	0	0	0	chr1	13657310	13659910	-	AL359771.1
ENSG00000253085.1	0	0	0	0	0	0	0	0	0	0	0	0	0	0	0	0	0	0	0	0	0	0	0	0	0	0	0	0	0	0	0	chr1	13696069	13696199	-	AL359771.2
ENSG00000116731.22	0.801336	0	0	0.553624	0.426682	0	0	0	2.18716	0	0	3.53542	0	0	2.27132	2.70869	2.15409	0	0	9.05932	2.70869	2.70869	2.70869	2.70869	2.1307	1.64563	0	1.79087	1.79087	0	0	chr1	13700197	13825079	+	PRDM2
ENSG00000189337.17	0	0	0	0.110725	0	0	0	0	0	0	1.14837	0	0	0	0	0	0	2.24567	0	0	0	0	0	0	1.06535	0	3.62578	0.39797	0.39797	0	0	chr1	13892791	15118043	+	KAZN
ENSG00000252151.1	0	0	0	0	0	0	0	0	0	0	0	0	0	0	0	0	0	0	0	0	0	0	0	0	0	0	0	0	0	0	0	chr1	14124232	14124335	-	RNU6-1265P
ENSG00000231606.2	0	0	0	0	0	0	0	0	0	0	0	0	0	0	0	0	0	0	0	0	0	0	0	0	0	0	0	0	0	0	0	chr1	14221886	14304445	-	AL357873.1
ENSG00000234593.3	0	0	0	0	0	0	0	0	0	0	1.14837	0	0	0	0	0	0	0	0	0	0	0	0	0	0	0	0	0	0	0	3.64587	chr1	14338824	14419973	-	KAZN-AS1
ENSG00000235829.1	0	0	0	0	0	0	0	0	0	0	0	0	0	0	0	0	0	0	0	0	0	0	0	0	0	0	0	0	0	0	0	chr1	14692128	14692613	-	TBCAP2
ENSG00000287756.1	0	0	0	0	0	0	0	0	0	0	0	0	0	0	0	0	0	0	0	0	0	0	0	0	0	0	0	0	0	0	0	chr1	14774468	14777727	-	AL031293.1
ENSG00000175147.13	0	0	0	0	0	0	0	0	0	0	0	0	0	0	0	0	0	0	0	0	0	0	0	0	0	0	0	0	0	0	0	chr1	15111814	15153618	-	TMEM51-AS1
ENSG00000171729.14	0	3.41222	0.369429	0	0	0	0	0	0	0	0	0	0	0	0	0	0	0	0	0	0	0	0	0	0	0	0	0.198985	0.198985	0	0	chr1	15152531	15220478	+	TMEM51
ENSG00000204464.7	0	0	0	0	0	0	0	0	0	0	0	0	0	0	0	0	0	0	0	0	0	0	0	0	0	0	0	0	0	0	0	chr1	15164343	15171317	-	C1orf195
ENSG00000215720.4	0	0	0	0	0	0	0	0	0	0	0	0	0	0	0	0	0	0	0	0	0	0	0	0	0	0	0	0	0	0	0	chr1	15191827	15192845	-	MFFP1
ENSG00000278480.1	0	0	0	0	0	0	0	0	0	0	0	0	0	0	0	0	0	0	0	0	0	0	0	0	0	0	0	0	0	0	0	chr1	15226372	15227549	+	ZBTB2P1
ENSG00000142621.19	0	0	2.77072	0	0	0	0	0	0	0	0	0	3.43021	0	0	5.41738	8.61636	2.24567	7.49332	3.01977	5.41738	5.41738	5.41738	5.41738	0	0.822815	7.25157	0	0	0	0	chr1	15247271	15400283	+	FHAD1
ENSG00000233485.1	0	0	0	0	0	0	0	0	0	0	0	0	0	0	0	0	0	0	0	0	0	0	0	0	0	0	0	0	0	0	0	chr1	15326679	15343876	-	FHAD1-AS1
ENSG00000236045.1	0	0	0	0	0	0	0	0	0	0	0	0	0	0	0	0	0	0	0	0	0	0	0	0	0	0	0	0	0	0	0	chr1	15334165	15335464	-	AL031283.2
ENSG00000228140.2	0	0	0	0	0	0	0	0	0	0	0	0	0	0	0	0	0	0	0	0	0	0	0	0	0	0	0	0	0	0	0	chr1	15402978	15409433	-	AL031283.1
ENSG00000142634.13	0	0	0	0	0	0	0	0	0	0	0	0	0	0	0	1.35434	4.30818	0	3.74666	0	1.35434	1.35434	1.35434	1.35434	3.19604	0.822815	0	0.39797	0.39797	0.617111	1.82294	chr1	15409887	15430339	+	EFHD2
ENSG00000162438.12	0	0	0	0	0	0	0	0	0	0	0	0	0	0	0	0	0	0	0	0	0	0	0	0	0	0	0	0	0	0	0	chr1	15438441	15449242	+	CTRC
ENSG00000142615.8	0	0	0	0	0	0	0	0	0	0	0	0	0	0	0	0	0	0	0	0	0	0	0	0	0	0	0	0	0	0	0	chr1	15456727	15472091	+	CELA2A
ENSG00000215704.10	0	0	0	0	0	0	0	0	0	0	0	0	0	0	0	0	0	0	0	0	0	0	0	0	0	0	0	0	0	0	0	chr1	15465908	15491395	+	CELA2B
ENSG00000132906.18	1.60267	0	0.923572	0	0	0	0	0	2.18716	0	0	0	0.857552	0	0	0	2.15409	0	0	0	0	0	0	0	0	0	0	0.596955	0.596955	0	0	chr1	15490831	15526534	-	CASP9
ENSG00000116138.13	0	0	0.369429	0.110725	0	0	0	0	0	0	1.14837	0	1.7151	0	0	0	0	0	0	0	0	0	0	0	0	1.64563	0	0.994925	0.994925	0	0	chr1	15526812	15592379	+	DNAJC16
ENSG00000251866.1	0	0	0	0	0	0	0	0	0	0	0	0	0	0	0	0	0	0	0	0	0	0	0	0	0	0	0	0	0	0	0	chr1	15542164	15542304	+	SCARNA21B
ENSG00000272510.1	0	0	0	0	0	0	0	0	0	0	0	0	0	0	0	0	0	0	0	0	0	0	0	0	0	0	0	0	0	0	0	chr1	15565610	15565956	-	AL121992.3
ENSG00000116771.6	0	0	0	0	0	0	0	0	0	0	0	0	0	0	0	0	0	0	0	0	0	0	0	0	0	0	0	0	0	0	0	chr1	15571698	15585051	-	AGMAT
ENSG00000237301.1	0	0	0	0	0	0	0	0	0	0	0	0	0	0	0	0	0	0	0	0	0	0	0	0	0	0	0	0	0	0	0	chr1	15586135	15603626	-	AL121992.1
ENSG00000235084.3	0	0	0	0	0	0	0	0	0	0	0	0	0	0	0	0	0	0	0	0	0	0	0	0	0	0	0	0.39797	0.39797	0	0	chr1	15604596	15605043	+	CHCHD2P6
ENSG00000252417.1	0	0	0	0	0	0	0	0	0	0	0	0	0	0	0	0	0	0	0	0	0	0	0	0	0	0	0	0	0	0	0	chr1	15608077	15608145	-	RNU7-179P
ENSG00000236500.1	0	0	0	0	0	0	0	0	0	0	0	0	0	0	0	0	0	0	0	0	0	0	0	0	0	0	0	0	0	0	0	chr1	15614642	15614867	-	CD24P1
ENSG00000197312.12	0.801336	0	0	0	0	0.634859	0	0	0	0	0	3.53542	0	0	0	1.35434	0	0	1.87333	3.01977	1.35434	1.35434	1.35434	1.35434	0	2.46845	0	1.3929	1.3929	1.02852	3.64587	chr1	15617457	15669044	+	DDI2
ENSG00000215695.1	0	0	0	0	0	0	0	0	0	0	0	0	0	0	0	0	0	0	0	0	0	0	0	0	0	0	0	0	0	0	0	chr1	15659868	15661722	+	RSC1A1
ENSG00000271742.1	0	0	0	0	0	0	0	0	0	0	0	0	0	0	0	0	0	0	0	0	0	0	0	0	0	0	0	0	0	0	0	chr1	15682872	15683128	-	AL121992.2
ENSG00000116786.13	0	0	1.293	0.553624	0.640022	0.634859	0	0	0	0	1.14837	7.07083	1.7151	0	0	2.70869	6.46227	2.24567	1.87333	3.01977	2.70869	2.70869	2.70869	2.70869	2.1307	4.11408	3.62578	1.59188	1.59188	1.64563	1.82294	chr1	15684319	15734769	+	PLEKHM2
ENSG00000237938.5	0	0	0	0	0	0	0	0	0	0	0	0	0	0	0	0	0	0	0	0	0	0	0	0	0	0	0	0	0	0	0	chr1	15720311	15736896	-	AL450998.2
ENSG00000162461.8	0	0	0	0	0	0	0	0	0	0	0	0	0	0	0	0	0	0	0	0	0	0	0	0	0	0	0	0	0	0	0	chr1	15736257	15741392	+	SLC25A34
ENSG00000224459.1	0	0	0	0	0	0	0	0	0	0	0	0	0	0	0	0	0	0	0	0	0	0	0	0	0	0	0	0	0	0	0	chr1	15740050	15749896	-	SLC25A34-AS1
ENSG00000162460.7	0	0	0	0	0	0	0	0	0	0	0	0	0	0	0	0	0	0	0	0	0	0	0	0	0	0	0	0	0	0	0	chr1	15742498	15747982	+	TMEM82
ENSG00000162458.13	0	0	0	0	0	0	0	0	0	0	0	3.53542	0	0	0	0	0	2.24567	0	0	0	0	0	0	2.1307	0	0	0.994925	0.994925	2.26274	0	chr1	15756606	15786594	+	FBLIM1
ENSG00000224321.1	0	0	0	0	0	0	0	0	0	0	0	0	0	0	0	0	0	0	0	0	0	0	0	0	0	0	0	0.198985	0.198985	0	0	chr1	15792795	15793285	+	RPL12P14
ENSG00000233954.6	0	0	0	0	0	0	0	0	0	0	0	0	0	0	0	0	0	0	0	0	0	0	0	0	0	0	0	0	0	0	0	chr1	15807168	15809348	-	UQCRHL
ENSG00000178715.8	0	0	0	0	0	0	0	0	0	0	0	0	0	0	0	0	0	2.24567	0	0	0	0	0	0	0	0	0	0	0	0	0	chr1	15828231	15828669	+	AL450998.1
ENSG00000179743.4	0	1.70611	0	0.22145	0	0	0	0	0	0	0	0	0	0	0	0	0	0	0	0	0	0	0	0	0	0	0	0	0	0	0	chr1	15834473	15848147	-	FLJ37453
ENSG00000065526.12	1.60267	0	1.84714	0.775073	1.44005	0.634859	1.46048	0	4.37432	0	1.14837	7.07083	4.28776	0	0	1.35434	2.15409	2.24567	5.61999	9.05932	1.35434	1.35434	1.35434	1.35434	2.1307	5.75971	3.62578	8.35737	8.35737	3.90837	0	chr1	15836094	15940456	+	SPEN
ENSG00000270620.1	0	0	0	0	0	0	0	0	0	0	0	0	0	0	0	0	0	0	0	0	0	0	0	0	0	0	0	0	0	0	0	chr1	15917697	15917908	-	AL034555.1
ENSG00000116809.12	0	0	0	0	0.0533352	0	0	0	0	0	3.4451	0	0	0	2.27132	0	0	0	0	0	0	0	0	0	0	0.822815	0	0.994925	0.994925	0	0	chr1	15941868	15976132	-	ZBTB17
ENSG00000234607.2	0	0	0	0	0	0	0	0	0	0	0	0	0	0	0	0	0	0	0	0	0	0	0	0	0	0	0	0	0	0	0	chr1	15969631	15970194	+	AL355994.4
ENSG00000231353.1	0	0	0	0	0	0	0	0	0	0	0	0	0	0	0	0	0	0	0	0	0	0	0	0	0	0	0	0	0	0	0	chr1	15988181	15988441	+	AL355994.1
ENSG00000275503.1	0	0	0	0	0	0	0	0	0	0	0	0	0	0	0	0	0	0	0	0	0	0	0	0	0	0	0	0	0	0	0	chr1	15989139	15989375	-	AL355994.5
ENSG00000224966.4	0	0	0	0	0	0	0	0	0	0	0	0	0	0	0	0	0	0	0	0	0	0	0	0	0	0	0	0	0	0	0	chr1	15989870	15994751	+	TBC1D3P6
ENSG00000183888.4	0	0	0	0	0	0	0	0	0	0	0	0	0	0	0	0	0	0	0	0	0	0	0	0	0	0	0	0	0	0	0	chr1	16004235	16008807	+	SRARP
ENSG00000233078.1	0	0	0	0	0	0	0	0	0	0	0	0	0	0	0	0	0	0	0	0	0	0	0	0	0	0	0	0	0	0	0	chr1	16006159	16006671	-	AL355994.3
ENSG00000173641.18	0	0	0	0	0	0	0	0	0	0	0	0	0	0	0	0	0	0	0	0	0	0	0	0	0	0	0	0	0	0	0	chr1	16014027	16019594	-	HSPB7
ENSG00000186510.12	0	0	0	0	0	0	0	0	0	0	0	0	0.857552	0	0	0	0	2.24567	0	0	0	0	0	0	0	0	0	0	0	0	0	chr1	16018874	16034050	+	CLCNKA
ENSG00000232456.1	0	0	0	0	0	0	0	0	0	0	0	0	0	0	0	0	0	0	0	0	0	0	0	0	0	0	0	0	0	0	0	chr1	16035177	16040029	-	AL355994.2
ENSG00000184908.18	0	0	0	0	0	0	0	0	0	0	0	0	0	0	0	1.35434	0	0	0	0	1.35434	1.35434	1.35434	1.35434	0	0	0	0	0	0	0	chr1	16043735	16057308	+	CLCNKB
ENSG00000185519.9	0	0	0	0	0	0	0	0	0	0	0	0	0	0	0	0	0	0	0	0	0	0	0	0	0	0	0	0	0	0	0	chr1	16057768	16073651	-	FAM131C
ENSG00000142627.13	0	0	0	0	0.160006	0	0	0	0	0	0	7.07083	0	0	0	0	0	0	1.87333	0	0	0	0	0	2.1307	2.46845	0	0.596955	0.596955	0.617111	1.82294	chr1	16124336	16156069	-	EPHA2
ENSG00000227959.1	0	0	0	0	0	0	0	0	0	0	0	0	0	0	0	1.35434	0	0	1.87333	0	1.35434	1.35434	1.35434	1.35434	0	0	0	0	0	0	0	chr1	16155210	16157329	+	AL451042.2
ENSG00000224621.1	0	0	0	0	0	0	0	0	0	0	0	0	0	0	0	0	0	0	0	0	0	0	0	0	0	0	0	0	0	0	0	chr1	16159265	16161883	+	AL451042.1
ENSG00000234166.1	0	0	0	0	0	0	0	0	0	0	0	0	0	0	0	0	0	0	0	0	0	0	0	0	0	0	0	0	0	0	0	chr1	16197853	16198357	+	ARHGEF19-AS1
ENSG00000142632.17	0	0	0	0	0	0	0	0	0	0	0	0	0.857552	0	0	0	0	0	0	0	0	0	0	0	0	0	0	0.596955	0.596955	0	0	chr1	16197853	16212652	-	ARHGEF19
ENSG00000237276.8	0	0	0	0	0	0	0	0	0	0	0	3.53542	1.7151	0	0	1.35434	2.15409	2.24567	0	0	1.35434	1.35434	1.35434	1.35434	0	0	0	0	0	0	1.82294	chr1	16215908	16228027	-	ANO7L1
ENSG00000288398.1	0	0	0	0	0	0	0	0	0	1.39338	0	0	0	0	0	0	0	0	0	0	0	0	0	0	0	0	0	0	0	1.02852	3.64587	chr1	16228673	16231335	-	AL109627.1
ENSG00000132881.12	0	0	0	0	0	0	0	0	2.18716	0	0	0	0	0	0	0	0	0	0	0	0	0	0	0	0	0	0	0	0	0	0	chr1	16231691	16237183	-	CPLANE2
ENSG00000233929.1	0	0	0	0	0	0	0	0	0	0	0	0	0	0	0	0	0	0	0	0	0	0	0	0	0	0	0	0	0	0	0	chr1	16241212	16241398	-	MT1XP1
ENSG00000037637.11	0	3.41222	0.554143	0	0.10667	0.634859	0	0	0	0	0	0	0.857552	0	0	0	0	2.24567	0	0	0	0	0	0	0	2.46845	0	1.19391	1.19391	2.87985	0	chr1	16246839	16352480	-	FBXO42
ENSG00000055070.17	0	0	0.184714	0	0.426682	0	0	0	0	0	2.29673	3.53542	0	0	0	1.35434	0	0	1.87333	0	1.35434	1.35434	1.35434	1.35434	0	1.64563	0	0.596955	0.596955	0.411408	0	chr1	16352574	16398145	+	SZRD1
ENSG00000226457.1	0	0	0	0	0	0	0	0	0	0	0	0	0	0	0	0	0	0	0	0	0	0	0	0	0	0	0	0	0	0	0	chr1	16369149	16369530	-	RPL22P3
ENSG00000187144.11	0	0	0	0	0	0	0	0	0	0	0	0	0	0	0	0	0	0	1.87333	0	0	0	0	0	0	0	0	0	0	4.31978	0	chr1	16387116	16437424	-	SPATA21
ENSG00000157191.20	0	0	0.738857	0.110725	0.266676	0	0	0	0	0	0	0	0	0	0	0	0	0	0	0	0	0	0	0	1.06535	0	0	0.79594	0.79594	2.05704	1.82294	chr1	16440720	16460078	+	NECAP2
ENSG00000226029.1	0	0	0	0.110725	0	0	2.92096	3.00733	4.37432	2.78677	1.14837	0	0	0	6.81395	0	2.15409	0	0	21.1384	0	0	0	0	1.06535	6.58252	0	0	0	0	0	chr1	16460947	16468481	+	LINC01772
ENSG00000080947.15	2.40401	0	0	0	0	0	0	0	0	0	2.29673	0	0	0	0	0	2.15409	0	0	0	0	0	0	0	0	0.822815	0	0	0	0	0	chr1	16467435	16499257	-	CROCCP3
ENSG00000206652.1	0	0	0	0	0	0	0	0	0	0	0	0	0	0	0	0	0	0	0	0	0	0	0	0	0	0	0	0	0	0	0	chr1	16514121	16514285	-	RNU1-1
ENSG00000261135.1	0	0	0	0	0	0	0	0	0	0	0	0	0	0	0	0	0	0	0	0	0	0	0	0	0	0	0	0	0	0	0	chr1	16514644	16515754	+	AL137802.2
ENSG00000285853.1	0	0	0	0	0	0	0	0	0	0	0	0	0	0	0	0	0	0	0	0	0	0	0	0	0	0	0	0	0	0	0	chr1	16515033	16521788	+	AL137802.3
ENSG00000224174.2	0	0	0	0	0	0	0	0	0	0	0	0	0	0	0	0	0	0	0	0	0	0	0	0	0	0	0	0	0	0	0	chr1	16520693	16521796	+	AL137802.1
ENSG00000233421.4	0	0	0	0	0	0	0	0	0	1.39338	0	0	0	0	0	0	0	0	0	0	0	0	0	0	0	0	0	0	0	0	0	chr1	16533885	16536172	-	LINC01783
ENSG00000277344.1	0	0	0	0	0	0	0	0	0	0	0	0	0	0	0	0	0	0	0	0	0	0	0	0	0	0	0	0	0	0	0	chr1	16534080	16534224	-	RNU1-6P
ENSG00000225710.1	0	0	0	0	0	0	0	0	0	0	0	0	0	0	0	0	0	0	0	0	0	0	0	0	0	0	0	0	0	0	0	chr1	16548650	16552531	-	PDE4DIPP8
ENSG00000219481.10	0	0	0	0	0	0	0	0	0	0	0	0	0.857552	0	0	0	0	0	0	0	0	0	0	0	0	0	0	0.596955	0.596955	0	7.29174	chr1	16562318	16613562	-	NBPF1
ENSG00000271732.1	0	0	0	0	0	0	0	0	0	0	0	0	0	0	0	2.70869	0	0	0	0	2.70869	2.70869	2.70869	2.70869	0	0	0	0	0	0	1.82294	chr1	16617390	16617729	+	AL137798.1
ENSG00000215908.10	0	0	0	0	0	0	0	0	0	0	0	0	0	0	0	0	0	0	0	0	0	0	0	0	0	0.822815	0	0	0	0	0	chr1	16618252	16657232	-	CROCCP2
ENSG00000283773.1	0	0	0	0	0	0	0	0	0	0	0	0	0	0	0	0	0	0	0	0	0	0	0	0	0	0	0	0	0	0	0	chr1	16642766	16643109	-	AL137798.3
ENSG00000186301.8	0	0	0.738857	0	0	0	0	0	0	0	0	0	0	0	0	0	0	0	0	0	0	0	0	0	0	0	0	0	0	0	0	chr1	16645621	16650289	+	MST1P2
ENSG00000282143.1	0	0	0	0	0	0	0	0	0	0	0	0	0	0	0	0	0	0	0	0	0	0	0	0	0	0	0	0	0	0	0	chr1	16656878	16667524	+	AL137798.2
ENSG00000207513.1	0	0	0	0	0.0533352	0	0	0	0	0	0	0	0	0	0	0	0	0	0	0	0	0	0	0	0	0	0	0	0	0	0	chr1	16666784	16666948	-	RNU1-3
ENSG00000280114.1	0	0	0	0	0	0	0	0	0	0	0	0	0	0	0	0	0	0	0	0	0	0	0	0	0	0	0	0	0	0	0	chr1	16681096	16688749	-	AL021920.2
ENSG00000236698.1	0	0	0	0	0	0	0	0	0	0	0	0	0	0	0	0	0	0	0	0	0	0	0	0	0	0	0	0	0	0	0	chr1	16685620	16686055	-	EIF1AXP1
ENSG00000268869.6	0	0	0	0	0	0	0	0	0	0	0	0	0	0	0	0	0	0	0	0	0	0	0	0	0	0	0	0	0	0	0	chr1	16687338	16720157	-	ESPNP
ENSG00000279151.1	0	0	0	0	0	0	0	0	0	0	0	0	0	0	0	0	0	0	0	0	0	0	0	0	0	0	0	0	0	0	0	chr1	16701545	16705594	+	AL021920.1
ENSG00000282740.1	0	0	0	0	0	0	0	0	0	0	0	0	0	0	0	0	0	0	0	0	0	0	0	0	0	0	0	0	0	0	0	chr1	16739937	16750589	-	AL021920.3
ENSG00000058453.17	0	0	0	0.110725	0	0	0	0	0	0	0	0	0	0	0	0	4.30818	0	7.49332	0	0	0	0	0	0	3.29126	7.25157	1.79087	1.79087	0	0	chr1	16740272	16972964	+	CROCC
ENSG00000227684.2	0	0	0	0	0	0	0	0	0	0	0	0	0	0	0	0	0	0	0	0	0	0	0	0	0	0	0	0	0	0	0	chr1	16740279	16750968	+	CROCCP4
ENSG00000207389.1	0	0	2.95543	5.09334	1.86673	1.26972	12.4141	0	13.123	12.5405	17.2255	0	0	0	0	2.70869	0	0	5.61999	0	2.70869	2.70869	2.70869	2.70869	10.6535	4.11408	0	0.596955	0.596955	1.64563	3.64587	chr1	16740515	16740679	+	RNU1-4
ENSG00000186715.11	0	0	0	0	0	0	0	0	0	0	0	0	0	0	0	0	0	0	0	0	0	0	0	0	0	0	0	0	0	0	0	chr1	16754909	16770237	-	MST1L
ENSG00000223643.6	0	0	0	0	0	0	0	0	0	0	0	0	0	0	0	0	0	0	0	0	0	0	0	0	0	0	0	0	0	0	0	chr1	16851256	16853129	-	BX284668.1
ENSG00000230239.1	0	0	0	0	0	0	0	0	0	0	0	0	0	0	0	0	0	0	0	0	0	0	0	0	0	0	0	0	0	0	0	chr1	16855406	16859284	+	PDE4DIPP9
ENSG00000263811.1	0	0	0	0	0	0	0	0	0	0	0	0	0	0	0	0	0	0	0	0	0	0	0	0	0	0	0	0	0	0	0	chr1	16858948	16859021	-	MIR3675
ENSG00000228549.4	0	0	1.47771	0	0.213341	0.31743	0	0	0	1.39338	0	0	0.857552	0	0	0	6.46227	2.24567	0	0	0	0	0	0	0	2.46845	0	0.198985	0.198985	0.822815	0	chr1	16870944	16883659	+	BX284668.2
ENSG00000277234.1	0	0	0	0	0	0	0	0	0	0	0	0	0	0	0	0	0	0	0	0	0	0	0	0	0	0	0	0	0	0	0	chr1	16873707	16873851	+	RNU1-5P
ENSG00000238142.2	0	0	0.184714	0	0	0	0	3.00733	0	0	0	0	0	0	0	0	0	0	0	0	0	0	0	0	1.06535	0.822815	0	0	0	0	1.82294	chr1	16887576	16889706	-	BX284668.4
ENSG00000235241.1	0	0	0	0	0	0	0	0	0	0	0	0	0	0	0	0	0	0	0	0	0	0	0	0	0	0	0	0	0	0	0	chr1	16889094	16889602	+	BX284668.3
ENSG00000207005.1	0	0	0	0.553624	0	0	0	0	0	0	0	0	0	0	0	0	0	0	0	0	0	0	0	0	0	0	0	0	0	0	0	chr1	16895979	16896143	+	RNU1-2
ENSG00000272426.1	0	0	0	0.332174	0	0	0	0	0	0	0	0	0	0	0	0	0	0	0	0	0	0	0	0	0	0	0	0.198985	0.198985	0	0	chr1	16904338	16904776	-	BX284668.5
ENSG00000117122.14	0	0	0	0.332174	0	0	0	0	0	0	0	0	1.7151	7.59994	4.54263	0	2.15409	8.98267	0	0	0	0	0	0	0	0	0	0.596955	0.596955	0	0	chr1	16974501	16980632	-	MFAP2
ENSG00000286898.1	0	0	0	0	0	0	0	0	0	0	0	0	0	0	0	0	0	0	0	0	0	0	0	0	0	0	0	0	0	0	0	chr1	16976301	16977792	+	AL049569.2
ENSG00000226526.1	0	0	0	0	0	0	0	0	0	0	0	0	0	0	0	0	0	0	0	0	0	0	0	0	0	0	0	0	0	0	0	chr1	16978925	17005091	+	AL049569.1
ENSG00000159363.19	0	1.70611	1.84714	1.43942	2.02674	0.31743	0	0	0	2.78677	3.4451	3.53542	1.7151	0	2.27132	2.70869	0	4.49134	0	3.01977	2.70869	2.70869	2.70869	2.70869	1.06535	4.93689	0	1.79087	1.79087	7.40534	16.4064	chr1	16985957	17011928	-	ATP13A2
ENSG00000288636.1	0	0	0	0	0	0	0	0	0	0	0	0	0	0	0	0	0	0	0	0	0	0	0	0	0	0	0	0	0	0	0	chr1	17005067	17011757	-	AL049569.3
ENSG00000117118.10	0	0	0.554143	0.110725	0	0	0	0	0	0	0	0	0	0	0	0	0	0	0	3.01977	0	0	0	0	0	4.11408	0	2.78579	2.78579	0.411408	1.82294	chr1	17018721	17054032	-	SDHB
ENSG00000117115.13	0	0	0	0	0	0	0	0	0	0	0	0	0	0	0	1.35434	0	0	1.87333	0	1.35434	1.35434	1.35434	1.35434	0	0	0	2.58681	2.58681	0	0	chr1	17066760	17119451	-	PADI2
ENSG00000204362.6	0	0	0	0	0	0	0	0	0	0	0	0	0	0	0	0	0	0	0	0	0	0	0	0	0	0	0	0	0	0	1.82294	chr1	17189782	17197617	+	LINC02783
ENSG00000282843.1	0	0	0	0	0	0	0	0	0	0	0	0	0	0	0	0	0	0	0	0	0	0	0	0	0	0	0	0	0	0	0	chr1	17193231	17201733	-	AL590644.1
ENSG00000142623.11	0	0	0	0	0	0	0	0	0	0	0	0	1.7151	0	0	0	4.30818	11.2283	1.87333	0	0	0	0	0	0	0.822815	0	0	0	0.411408	0	chr1	17205127	17246007	+	PADI1
ENSG00000142619.4	0	0	0	0	0	0	0	0	0	0	0	0	0	0	0	0	0	0	0	0	0	0	0	0	0	0	0	0	0	0	0	chr1	17249097	17284233	+	PADI3
ENSG00000266634.1	0	0	0	0	0	0	0	0	0	0	0	0	0	0	0	0	0	0	0	0	0	0	0	0	0	0	0	0	0	0	0	chr1	17277888	17277975	+	MIR3972
ENSG00000159339.13	0	0	0	0	0	0	0	0	0	0	0	0	0	0	0	0	0	0	0	0	0	0	0	0	0	0	0	0	0	0	0	chr1	17308194	17364004	+	PADI4
ENSG00000276747.1	0	0	0	0	0	0	0	0	0	0	0	0	0	0	0	0	0	0	0	0	0	0	0	0	0	0	0	0	0	0	0	chr1	17372195	17401699	+	PADI6
ENSG00000227751.1	0	0	0	0	0	0	0	0	0	0	0	0	0	0	0	0	0	0	0	0	0	0	0	0	0	0	0	0	0	0	0	chr1	17406759	17407382	+	RCC2-AS1
ENSG00000179051.14	0	0	0.184714	0.442899	0.213341	0	1.46048	0	0	1.39338	0	24.7479	0.857552	0	2.27132	1.35434	12.9245	4.49134	7.49332	3.01977	1.35434	1.35434	1.35434	1.35434	4.26139	9.05097	3.62578	8.95433	8.95433	2.46845	0	chr1	17406759	17439677	-	RCC2
ENSG00000074964.17	0.801336	0	0.184714	0	0.266676	0	0	0	0	0	0	0	0	0	0	1.35434	0	0	0	0	1.35434	1.35434	1.35434	1.35434	3.19604	0	0	0.994925	0.994925	0.822815	0	chr1	17539697	17697874	+	ARHGEF10L
ENSG00000236648.2	0	0	0	0	0	0	0	0	0	0	0	0	0	0	0	0	0	0	0	0	0	0	0	0	0	0	0	0	0	0	0	chr1	17717624	17749978	+	LINC02810
ENSG00000117148.8	0	0	0	0	0	0	0	0	0	0	0	0	0	0	0	0	0	0	0	0	0	0	0	0	0	0	0	0	0	0	0	chr1	17755332	17827063	+	ACTL8
ENSG00000284653.1	0	0	0	0	0	0	0	0	0	0	0	0	0	0	0	0	0	0	0	0	0	0	0	0	0	0	0	0	0	0	0	chr1	18015711	18045612	+	AL357509.1
ENSG00000261781.1	0	0	0	0	0	0	0	0	0	0	0	0	0	0	0	0	0	0	0	0	0	0	0	0	0	0	0	0	0	0	0	chr1	18065656	18074412	+	LINC01654
ENSG00000117154.12	1.60267	0	1.10829	0	0	0	0	0	0	0	0	0	0	0	0	0	0	0	0	0	0	0	0	0	0	0	0	0	0	0	3.64587	chr1	18107797	18378483	+	IGSF21
ENSG00000280222.1	0	0	0	0	0	0	0	0	0	0	0	3.53542	0	0	0	0	0	0	0	0	0	0	0	0	0	0	0	0.198985	0.198985	0	0	chr1	18109388	18115861	+	AL365209.1
ENSG00000230035.2	0	0	0	0	0	0	0	0	0	0	0	0	0	0	0	0	0	0	0	0	0	0	0	0	0	0	0	0	0	0	0	chr1	18166928	18179346	-	IGSF21-AS1
ENSG00000225387.1	0	0	0	0	0	0	0	0	0	0	0	0	0	0	0	0	0	0	0	0	0	0	0	0	0	0	0	0	0	0	0	chr1	18385828	18388514	+	AL591896.1
ENSG00000179023.9	0	0	0	0	0	0	0	0	0	0	0	0	0	7.59994	0	0	0	0	0	0	0	0	0	0	0	2.46845	0	0	0	0	3.64587	chr1	18480929	18485974	+	KLHDC7A
ENSG00000235282.3	0	0	0	0	0	0	0	0	0	0	0	0	0	0	0	0	0	0	0	0	0	0	0	0	0	0	0	0	0	0	0	chr1	18513117	18513383	+	DYNLL1P3
ENSG00000225478.2	0	0	0	0	0	0	0	0	0	0	0	0	0	0	0	0	0	0	0	0	0	0	0	0	0	0	0	0	0	0	0	chr1	18595413	18595636	+	AL031737.1
ENSG00000009709.12	0	0	0	0	0	0	0	0	0	0	0	0	0	0	0	0	0	0	0	0	0	0	0	0	0	0	0	0	0	0	0	chr1	18630845	18748866	+	PAX7
ENSG00000179002.5	0	0	0	0	0	0	0	0	0	0	0	0	1.7151	0	0	0	0	2.24567	0	0	0	0	0	0	0	0	3.62578	0.198985	0.198985	0	0	chr1	18839598	18859682	-	TAS1R2
ENSG00000159423.17	0	0	0.184714	0	0	0.634859	0	0	0	0	0	0	1.7151	0	0	0	2.15409	2.24567	0	0	0	0	0	0	0	0	0	0	0	0	0	chr1	18871429	18902724	-	ALDH4A1
ENSG00000265606.1	0	0	0	0	0	0	0	0	0	0	0	0	0	0	0	0	0	0	0	0	0	0	0	0	0	0	0	0	0	0	0	chr1	18883201	18883275	-	MIR4695
ENSG00000221662.1	0	0	0	0	0	0	0	0	0	0	0	0	0	0	0	0	0	0	0	0	0	0	0	0	0	0	0	0	0	0	0	chr1	18897070	18897148	-	MIR1290
ENSG00000169991.11	0.801336	0	0	0.885798	0.533352	0	0	0	0	0	2.29673	3.53542	0.857552	7.59994	0	4.06303	0	0	1.87333	6.03954	4.06303	4.06303	4.06303	4.06303	0	0	0	1.98985	1.98985	0.617111	0	chr1	18904279	18956676	-	IFFO2
ENSG00000272084.1	0	1.70611	0.184714	0	0	0	0	0	2.18716	0	0	0	0	0	0	0	0	0	0	0	0	0	0	0	0	0	0	0.39797	0.39797	0	0	chr1	19072109	19075511	-	AL137127.1
ENSG00000127481.15	0	0	4.43314	4.53972	4.16015	3.49173	3.6512	9.02198	6.56148	12.5405	8.03856	17.6771	12.0057	7.59994	13.6279	25.7326	17.2327	38.1764	7.49332	27.178	25.7326	25.7326	25.7326	25.7326	9.58813	10.6966	14.5031	22.6843	22.6843	26.5358	18.2294	chr1	19074509	19210266	-	UBR4
ENSG00000230424.1	0	0	0	0	0	0	0	0	0	0	0	0	0	0	0	0	0	0	0	0	0	0	0	0	0	0	0	0	0	0	0	chr1	19210500	19240704	+	EMC1-AS1
ENSG00000127463.15	0	0	0.738857	0	0	0.31743	0.73024	0	0	2.78677	1.14837	3.53542	2.57265	22.7998	2.27132	0	0	0	0	3.01977	0	0	0	0	2.1307	0.822815	0	2.78579	2.78579	1.85133	0	chr1	19215659	19251527	-	EMC1
ENSG00000053372.5	0	0	0	0	0	0	0	0	0	0	0	0	0	15.1999	0	0	0	0	3.74666	0	0	0	0	0	0	0.822815	0	0.198985	0.198985	0.205704	1.82294	chr1	19251804	19260128	+	MRTO4
ENSG00000286064.1	0	0	0	0	0	0	0	0	0	0	0	0	0	0	0	0	0	0	0	0	0	0	0	0	0	0	0	0	0	0	0	chr1	19260520	19262307	-	AL035413.2
ENSG00000211454.15	0	0	0.184714	0	0	0	0	0	0	0	0	0	0	0	0	0	0	0	0	0	0	0	0	0	0	0	0	0	0	0	0	chr1	19265981	19274194	-	AKR7L
ENSG00000162482.5	0	0	0	0	0	0	0	0	0	0	0	0	0	0	0	0	0	0	0	0	0	0	0	0	0	0	0	0	0	0	0	chr1	19282572	19288770	-	AKR7A3
ENSG00000270728.1	0	0	0	0	0	0	0	0	0	0	0	0	0	0	0	0	0	0	0	0	0	0	0	0	0	0	0	0.596955	0.596955	0	0	chr1	19297079	19297903	+	AL035413.1
ENSG00000053371.13	0	0	0.923572	0	0	0.31743	0	0	0	0	0	0	1.7151	0	0	0	0	0	0	0	0	0	0	0	0	0	3.62578	0.198985	0.198985	0.205704	0	chr1	19303964	19312144	-	AKR7A2
ENSG00000200403.1	0	0	0	0	0	0	0	0	0	0	0	0	0	0	0	0	0	0	0	0	0	0	0	0	0	0	0	0	0	0	0	chr1	19305075	19305182	-	RNU6-1099P
ENSG00000040487.13	0	0	0	0	0	0	0	6.01465	0	0	0	0	0	0	0	0	0	0	1.87333	0	0	0	0	0	0	0	7.25157	0	0	0	0	chr1	19312325	19329300	+	SLC66A1
ENSG00000077549.19	0.801336	0	0.184714	0.996523	0.426682	0.31743	0	0	2.18716	0	0	3.53542	5.14531	0	2.27132	1.35434	6.46227	4.49134	3.74666	0	1.35434	1.35434	1.35434	1.35434	3.19604	2.46845	7.25157	4.37767	4.37767	2.26274	0	chr1	19338774	19485539	-	CAPZB
ENSG00000240490.3	0	0	0	0	0	0	0	0	0	0	0	0	0	0	0	0	0	0	0	0	0	0	0	0	0	0	0	0	0	0	0	chr1	19424383	19424671	+	RN7SL277P
ENSG00000173436.15	0	0	0.184714	0	0	0	0.73024	0	0	1.39338	1.14837	0	0	0	0	0	0	0	0	0	0	0	0	0	0	0	0	0	0	0	0	chr1	19484402	19629821	+	MICOS10
ENSG00000201609.1	0	0	0	0	0	0	0	0	0	0	0	0	0	0	0	0	0	0	0	0	0	0	0	0	0	0	0	0	0	0	0	chr1	19510592	19510733	+	RNU4-28P
ENSG00000235185.1	0	0	0	0	0	0	0	0	0	0	0	0	0	0	0	0	0	0	0	0	0	0	0	0	0	0	0	0	0	0	0	chr1	19591801	19596832	-	AL031727.2
ENSG00000158747.15	4.80802	0	1.10829	0.332174	0.160006	0.634859	1.46048	0	0	1.39338	0	14.1417	2.57265	0	0	2.70869	34.4654	20.211	0	9.05932	2.70869	2.70869	2.70869	2.70869	0	2.46845	7.25157	1.19391	1.19391	0	10.9376	chr1	19596978	19658456	+	NBL1
ENSG00000270136.6	0	0	0	0	0	0	0	0	0	0	0	0	0	0	0	0	0	0	0	0	0	0	0	0	0	0	0	0	0	0	0	chr1	19597066	19656927	+	MICOS10-NBL1
ENSG00000226396.1	0	0	0	0	0	0	0	0	0	0	0	0	0	0	0	0	2.15409	0	0	0	0	0	0	0	0	0	0	0	0	0	0	chr1	19608113	19608568	+	AL031727.1
ENSG00000158748.4	0	0	0	0	0	0	0	0	0	0	0	0	0	0	0	0	6.46227	0	0	0	0	0	0	0	0	0	0	0	0	0	0	chr1	19664874	19680966	+	HTR6
ENSG00000162542.14	0.801336	0	0	0	0	0	0	0	0	0	3.4451	0	0	0	0	0	2.15409	0	1.87333	0	0	0	0	0	0	0	0	0.198985	0.198985	0.617111	0	chr1	19682239	19799945	-	TMCO4
ENSG00000178828.7	0	0	0	0	0	0	0	0	0	0	0	0	0	0	0	0	0	0	0	0	0	0	0	0	0	0	0	0	0	0	0	chr1	19814028	19815283	-	RNF186
ENSG00000235434.1	0	0	0	0	0	0	0	0	0	0	0	0	0	0	0	0	0	0	0	0	0	0	0	0	0	0	0	0	0	0	0	chr1	19814366	19819502	+	AL391883.1
ENSG00000169914.6	0.801336	5.11833	0	0.110725	0.10667	0.634859	0	0	0	1.39338	0	0	0	0	0	0	0	0	1.87333	0	0	0	0	0	0	4.11408	0	1.79087	1.79087	2.46845	3.64587	chr1	19882394	19912945	+	OTUD3
ENSG00000188784.4	0	0	0	0	0	0	0	0	0	0	0	0	0	0	0	0	0	0	0	0	0	0	0	0	0	0	0	0	0	0	1.82294	chr1	19920008	19923617	-	PLA2G2E
ENSG00000242688.3	0	0	0	0	0	0	0	0	0	0	0	0	0	0	0	0	0	0	0	0	0	0	0	0	0	0	0	0	0	0	0	chr1	19970968	19971269	+	RN7SL304P
ENSG00000188257.12	0	0	1.293	0	0	0	0	0	0	0	0	0	0	0	0	0	0	0	0	0	0	0	0	0	0	0.822815	0	0	0	0	0	chr1	19975430	19980416	-	PLA2G2A
ENSG00000127472.11	0	0	0	0	0	0	0	0	0	0	0	0	0	0	0	0	0	0	0	0	0	0	0	0	0	0	0	0	0	0	0	chr1	20028178	20091911	+	PLA2G5
ENSG00000117215.15	0	0	0	0	0	0	0	0	0	0	0	3.53542	0	0	0	0	0	0	0	0	0	0	0	0	0	0	0	0	0	0	0	chr1	20111938	20119566	-	PLA2G2D
ENSG00000158786.5	0	0	0	0	0	0	0	0	0	0	0	0	0	0	0	0	0	4.49134	0	0	0	0	0	0	0	0	0	0	0	0	0	chr1	20139322	20150381	+	PLA2G2F
ENSG00000227066.2	0	0	0	0	0	0	0	0	0	0	0	0	0	0	0	0	0	0	0	0	0	0	0	0	0	0	0	0	0	0	1.82294	chr1	20154170	20160568	+	Z98257.1
ENSG00000187980.7	0	0	0	0	0	0	0	0	0	0	0	0	0	0	0	0	0	0	0	0	0	0	0	0	0	0	0	0	0	0	0	chr1	20161252	20186518	-	PLA2G2C
ENSG00000162543.6	0.801336	0	0	0	0.160006	0	0	0	0	0	0	0	0.857552	0	0	0	0	0	5.61999	0	0	0	0	0	0	0	3.62578	0.39797	0.39797	0	0	chr1	20186095	20196050	+	UBXN10
ENSG00000228105.2	0	0	0	0	0	0	0	0	0	0	0	0	0	0	0	0	0	0	0	0	0	0	0	0	0	0	0	0	0	0	0	chr1	20243094	20244664	+	LINC01757
ENSG00000284710.1	0	0	0	0	0	0	0	0	0	0	0	0	0	0	0	0	0	0	0	0	0	0	0	0	0	0	0	0	0	0	0	chr1	20272017	20275005	+	Z98257.2
ENSG00000158816.15	0	0	0	0	0	0	0	0	0	0	0	0	0	0	0	0	0	0	0	0	0	0	0	0	0	0	0	0	0	0	0	chr1	20290918	20354894	+	VWA5B1
ENSG00000226664.1	0	0	0	0	0	0	0	0	0	0	0	0	0	0	0	0	0	0	0	0	0	0	0	0	0	0	0	0	0	0	0	chr1	20294210	20323187	-	AL020998.1
ENSG00000236963.7	0	0	0	0	0	0	0	0	0	0	0	0	0	0	0	0	2.15409	0	0	0	0	0	0	0	0	0	0	0	0	0	0	chr1	20360578	20431234	-	LINC01141
ENSG00000226487.1	0	0	0	0	0	0	0	0	0	0	0	0	0	0	0	0	0	0	0	0	0	0	0	0	0	0	0	0	0	0	0	chr1	20412303	20413253	-	AL139254.1
ENSG00000284641.1	0	0	0	0	0	0	0	0	0	0	0	0	0	0	0	0	0	0	0	0	0	0	0	0	0	0	0	0.994925	0.994925	0	0	chr1	20476221	20478937	+	AL139254.2
ENSG00000284743.1	0	0	0	0	0	0	0	0	0	0	0	0	0	0	0	0	0	0	0	0	0	0	0	0	0	0	0	0	0	0	0	chr1	20478778	20480397	-	AL139254.3
ENSG00000162545.6	0.801336	0	0	0	0	0.31743	0	0	0	0	0	0	0	0	0	4.06303	0	0	0	0	4.06303	4.06303	4.06303	4.06303	1.06535	0	0	0	0	0	0	chr1	20482390	20486210	-	CAMK2N1
ENSG00000090432.7	0	0	0.184714	0.332174	0.640022	0	0	0	0	0	0	0	0.857552	0	0	0	0	0	0	3.01977	0	0	0	0	0	0	0	0.994925	0.994925	0	1.82294	chr1	20499447	20508151	-	MUL1
ENSG00000215520.3	0	0	0	0	0	0	0	0	0	0	0	0	0	0	0	0	0	0	0	0	0	0	0	0	0	0	0	0	0	0	0	chr1	20525988	20526751	+	RPS4XP4
ENSG00000183114.8	0	0	0	0	0	0	0	0	0	0	0	0	0	0	0	0	0	0	0	0	0	0	0	0	0	0	0	0	0	0	0	chr1	20552572	20555020	+	FAM43B
ENSG00000158825.6	0	0	0	0	0	0	0	0	0	0	0	0	0	0	0	0	0	0	0	0	0	0	0	0	0	0	0	0	0	0	0	chr1	20589085	20618903	+	CDA
ENSG00000158828.8	0	0	0.184714	0	0	0	0	0	0	0	0	3.53542	0	0	0	0	0	0	1.87333	0	0	0	0	0	2.1307	0	0	0.79594	0.79594	0	1.82294	chr1	20633457	20651511	+	PINK1
ENSG00000284005.1	0	0	0	0	0	0	0	0	0	0	0	0	0	0	0	0	0	0	0	0	0	0	0	0	0	0	0	0	0	0	0	chr1	20633678	20633788	+	MIR6084
ENSG00000117242.7	0	0	1.10829	0	0	0	0	0	0	0	0	0	0	0	0	0	0	0	0	0	0	0	0	0	0	0.822815	0	0.198985	0.198985	0.205704	0	chr1	20642656	20652193	-	PINK1-AS
ENSG00000244038.11	0	0	0.738857	0	0.160006	0	0.73024	0	0	0	0	0	1.7151	0	4.54263	0	0	0	3.74666	0	0	0	0	0	2.1307	3.29126	0	4.37767	4.37767	3.08556	1.82294	chr1	20651766	20661544	-	DDOST
ENSG00000117245.13	0	0	0	0	0	0	0	0	2.18716	6.96692	0	7.07083	0	0	2.27132	0	2.15409	2.24567	0	0	0	0	0	0	0	0	0	0.198985	0.198985	0	0	chr1	20664013	20718017	-	KIF17
ENSG00000235432.1	0	0	0	0	0	0	0	0	0	0	0	0	0	0	0	0	0	0	0	0	0	0	0	0	0	0	0	0	0	0	0	chr1	20692733	20694013	-	AL663074.2
ENSG00000189410.12	0	0	0	0	0	0	0	0	0	0	0	0	0	0	0	0	6.46227	0	0	0	0	0	0	0	0	0	0	0.198985	0.198985	0	0	chr1	20719730	20732837	-	SH2D5
ENSG00000233069.1	0	0	0	0	0	0	0	0	0	0	0	0	0	0	0	0	0	0	0	0	0	0	0	0	0	0	0	0	0	0	0	chr1	20732879	20733952	+	AL663074.1
ENSG00000127483.19	1.60267	0	2.03186	0.110725	0.426682	0.952289	0	0	0	2.78677	2.29673	7.07083	1.7151	0	0	0	0	2.24567	1.87333	0	0	0	0	0	0	2.46845	0	2.78579	2.78579	2.67415	3.64587	chr1	20740265	20787323	-	HP1BP3
ENSG00000075151.22	0	0	2.586	0.664349	0.640022	0	0	0	0	0	2.29673	3.53542	4.28776	0	6.81395	0	10.7704	2.24567	18.7333	12.0791	0	0	0	0	0	0	7.25157	5.17361	5.17361	1.85133	1.82294	chr1	20806291	21176888	-	EIF4G3
ENSG00000251914.1	0	0	0	0	0	0	0	0	0	0	0	0	0	0	0	0	0	0	0	0	0	0	0	0	0	0	0	0	0	0	0	chr1	20841240	20841302	+	RNU7-200P
ENSG00000221808.1	0	0	0	0	0	0	0	0	0	0	0	0	0	0	0	0	0	0	0	0	0	0	0	0	0	0	0	0	0	0	0	chr1	20988313	20988432	-	MIR1256
ENSG00000233072.1	0	0	0	0	0	0	0	0	0	0	0	0	0	0	0	0	0	0	0	0	0	0	0	0	0	0	0	0	0	0	0	chr1	21003549	21003934	-	RPS15AP6
ENSG00000236073.2	0	0	0	0	0	0	0	0	0	0	0	0	0	0	0	0	0	0	0	0	0	0	0	0	0	0	0	0	0	0	0	chr1	21073638	21073753	-	AL627311.1
ENSG00000235112.1	0	0	0	0	0	0	0	0	0	0	0	0	0	0	0	0	0	0	0	0	0	0	0	0	0	0	0	0	0	0	0	chr1	21161474	21162081	+	HSPE1P27
ENSG00000287192.1	0	0	0	0	0	0	0	0	0	0	0	0	0	0	0	0	0	0	0	0	0	0	0	0	0	0	0	0	0	0	0	chr1	21177053	21178164	+	AL031005.2
ENSG00000117298.16	1.60267	0	0	0.553624	0.0533352	0	0	0	0	1.39338	0	0	1.7151	0	0	1.35434	0	0	7.49332	6.03954	1.35434	1.35434	1.35434	1.35434	4.26139	4.93689	0	4.77564	4.77564	2.05704	7.29174	chr1	21217246	21345572	-	ECE1
ENSG00000236936.1	0	0	0	0	0	0	0	0	0	0	0	0	0	0	0	0	0	0	0	0	0	0	0	0	0	0	0	0	0	0	0	chr1	21266081	21267251	+	AL031005.1
ENSG00000231105.2	0	0	0	0	0	0	0	0	0	0	0	0	0	0	0	0	0	0	1.87333	0	0	0	0	0	0	0	0	0	0	0	0	chr1	21293289	21299874	+	ECE1-AS1
ENSG00000236216.5	0	0	0	0	0	0	0	0	0	0	0	0	0	0	0	0	0	0	0	0	0	0	0	0	0	0	0	0	0	0	0	chr1	21397986	21398362	+	PPP1R11P1
ENSG00000228823.1	0	0	0.184714	0	0	0	0	0	2.18716	1.39338	0	0	0	0	0	0	0	0	0	0	0	0	0	0	0	0	0	0	0	0	0	chr1	21411459	21413293	-	PDE4DIPP10
ENSG00000236009.1	0	0	0	0	0	0	0	0	0	0	0	0	0	0	0	0	0	2.24567	0	0	0	0	0	0	0	0	0	0	0	0	0	chr1	21415897	21417492	+	AL592309.1
ENSG00000227001.3	0	0	0	0	0	0	0	0	0	0	0	0	0	0	0	0	0	0	0	0	0	0	0	0	0	0	0	0	0	0	0	chr1	21424624	21427967	-	NBPF2P
ENSG00000187952.9	0	0	0	0	0	0	0	0	0	0	0	0	0	0	0	0	0	0	0	0	0	0	0	0	0	0	3.62578	0	0	0	0	chr1	21428302	21429536	+	HS6ST1P1
ENSG00000186543.7	0	0	0	0	0	0	0	0	2.18716	0	0	0	0	0	0	0	0	0	0	0	0	0	0	0	0	0	0	0	0	0	0	chr1	21434317	21437558	+	CROCCP5
ENSG00000142794.19	1.60267	0	0.184714	0.664349	0	0.634859	0.73024	0	0	0	0	0	0	0	0	0	0	0	0	0	0	0	0	0	1.06535	0	0	0.198985	0.198985	0	0	chr1	21440127	21485005	+	NBPF3
ENSG00000176378.8	0	0	0	0	0	0	0	0	0	0	0	0	0	0	0	0	0	0	0	0	0	0	0	0	0	0	0	0	0	0	0	chr1	21459755	21460082	-	PFN1P10
ENSG00000162551.14	0	0	0	0	0	0	0	0	0	0	0	14.1417	0	0	0	0	0	0	0	0	0	0	0	0	0	0	0	0	0	0	0	chr1	21509396	21578410	+	ALPL
ENSG00000233431.1	0.801336	1.70611	0	0	0	0	0	0	4.37432	0	4.59346	7.07083	0.857552	0	0	0	0	4.49134	0	0	0	0	0	0	0	0	0	1.59188	1.59188	0	9.11468	chr1	21586471	21591187	+	LINC02596
ENSG00000076864.19	0	0	0.738857	0	0	0	0	0	0	0	0	3.53542	1.7151	0	2.27132	0	0	0	0	0	0	0	0	0	0	1.64563	3.62578	0	0	0	0	chr1	21596214	21669363	-	RAP1GAP
ENSG00000090686.16	0	0	0.923572	0	0.213341	0.31743	0	0	0	0	1.14837	3.53542	2.57265	7.59994	6.81395	0	0	4.49134	0	12.0791	0	0	0	0	0	1.64563	3.62578	2.98478	2.98478	0	3.64587	chr1	21678297	21783606	-	USP48
ENSG00000231978.2	0	0	0	0	0	0	0	0	0	0	0	0	0	0	0	0	0	0	0	0	0	0	0	0	0	0	0	0	0	0	0	chr1	21768268	21768575	+	AL590103.1
ENSG00000187942.12	0	0	0	0	0	0	0	0	0	0	0	0	0	0	0	0	4.30818	0	0	0	0	0	0	0	0	0	0	0	0	0	0	chr1	21812264	21825225	+	LDLRAD2
ENSG00000142798.20	1.60267	1.70611	6.465	2.54667	3.04011	10.1577	8.03264	6.01465	15.3101	1.39338	16.0771	28.2833	11.1482	0	6.81395	17.6065	12.9245	4.49134	37.4666	36.2373	17.6065	17.6065	17.6065	17.6065	25.5683	11.5194	3.62578	20.0975	20.0975	3.29126	18.2294	chr1	21822243	21937310	-	HSPG2
ENSG00000232037.3	0	0	0	0	0	0	0	0	0	0	0	0	0	0	0	0	0	0	0	0	0	0	0	0	0	0	0	0	0	0	0	chr1	21908097	21908580	+	AL590556.1
ENSG00000283234.1	0	0	0	0	0	0	0	0	0	0	0	0	0	0	0	0	0	0	0	0	0	0	0	0	0	0	0	0	0	0	0	chr1	21950678	21956871	-	AL590556.2
ENSG00000219073.8	0	0	0	0	0	0	0	0	0	0	0	0	0	0	0	0	0	0	0	0	0	0	0	0	0	0	0	0	0	0	0	chr1	21977021	21998642	+	CELA3B
ENSG00000285959.1	0	0	0	0	0	0	0	0	0	0	0	0	0	0	0	0	0	0	0	0	0	0	0	0	0	0	0	0	0	0	0	chr1	21983605	22030617	+	AL590556.3
ENSG00000273610.1	0	0	0	0	0	0	0	0	0	0	0	0	0	0	0	0	0	0	0	0	0	0	0	0	0	0	0	0	0	0	0	chr1	21987480	21987777	+	RN7SL386P
ENSG00000201919.1	0	0	0	0	0	0	0	0	0	0	0	0	0	0	0	0	0	0	0	0	0	0	0	0	0	0	0	0	0	0	0	chr1	21987815	21987919	+	RNU6-1022P
ENSG00000142789.20	0	0	0	0	0	0	0	0	0	0	0	0	0	0	0	0	0	0	0	0	0	0	0	0	0	0	0	0	0	0	0	chr1	22001656	22012542	+	CELA3A
ENSG00000278124.1	0	0	0	0	0	0	0	0	0	0	0	0	0	0	0	0	0	0	0	0	0	0	0	0	0	0	0	0	0	0	0	chr1	22010649	22010946	+	RN7SL186P
ENSG00000201273.1	0	0	0	0	0	0	0	0	0	0	0	0	0	0	0	0	0	0	0	0	0	0	0	0	0	0	0	0	0	0	0	chr1	22010984	22011088	+	RNU6-776P
ENSG00000228397.3	0	0	0	0	0	0	0	0	0	0	0	0	0	0	0	0	0	0	0	0	0	0	0	0	0	0	0	0	0	0	0	chr1	22023989	22026048	-	LINC01635
ENSG00000218510.8	0	0	0	0	0	0	0	0	0	0	0	0	0	0	0	0	0	6.737	0	0	0	0	0	0	0	0	0	0	0	0	1.82294	chr1	22024557	22031223	+	LINC00339
ENSG00000070831.17	0	0	0.738857	0.22145	0.160006	0	0.73024	0	0	0	0	3.53542	1.7151	0	0	0	0	0	1.87333	3.01977	0	0	0	0	0	0	0	1.19391	1.19391	0.411408	0	chr1	22025510	22101360	+	CDC42
ENSG00000285752.1	0	0	0	0	0	0	0	0	0	0	0	0	0	0	0	0	0	0	0	0	0	0	0	0	0	0	0	0	0	0	0	chr1	22028316	22052927	-	CDC42-AS1
ENSG00000285794.1	0	0	0	0	0	0	0	0	0	0	0	0	0	0	0	0	0	0	0	0	0	0	0	0	0	0	0	0	0	0	0	chr1	22030526	22030748	+	AL031281.1
ENSG00000230068.2	0	0	0	0	0	0	0	0	0	0	0	0	0	0	0	0	0	0	0	0	0	0	0	0	0	0	0	0	0	0	0	chr1	22059196	22064199	+	CDC42-IT1
ENSG00000271428.1	0	0	0	0	0	0	0	0	0	0	0	0	0	0	0	0	0	0	0	0	0	0	0	0	0	0	0	0	0	0	0	chr1	22068339	22068827	-	MPHOSPH6P1
ENSG00000162552.15	0	0	0.369429	0	0	0	0	0	0	0	0	0	0	0	0	0	0	0	0	0	0	0	0	0	0	0	0	0	0	0	0	chr1	22117312	22143969	-	WNT4
ENSG00000285873.1	0	0	0	0	0	0	0	0	0	0	0	0	0	0	0	0	0	0	0	0	0	0	0	0	0	0	0	0	0	0	0	chr1	22142849	22157401	+	AL445253.1
ENSG00000266564.1	0	0	0	0	0	0	0	0	0	0	0	0	0	0	0	0	0	0	0	0	0	0	0	0	0	0	0	0	0	0	0	chr1	22266238	22266300	+	MIR4418
ENSG00000234397.3	0	0	0	0	0	0	0	0	0	0	0	0	0	0	0	0	0	0	0	0	0	0	0	0	0	0	0	0	0	0	0	chr1	22322839	22323331	-	PPIAP34
ENSG00000279625.1	0	0	0	0	0	0	0	0	0	0	0	0	0	0	0	0	0	0	0	0	0	0	0	0	0	0	0	0	0	0	0	chr1	22364629	22366482	-	AL591122.1
ENSG00000184677.18	1.60267	0	0.184714	0	0.320011	0.952289	0	0	0	0	2.29673	0	3.43021	0	0	4.06303	0	0	3.74666	0	4.06303	4.06303	4.06303	4.06303	1.06535	0	0	2.98478	2.98478	2.05704	0	chr1	22428837	22531157	+	ZBTB40
ENSG00000237200.1	0	0	0	0	0	0	0	0	0	0	0	0	0	0	0	0	0	0	0	0	0	0	0	0	0	0	0	0	0	0	0	chr1	22517473	22519708	+	ZBTB40-IT1
ENSG00000070886.12	0	0	0	0	0	0	0	0	0	0	0	0	0	0	0	0	0	0	0	0	0	0	0	0	0	0	0	0	0	0	0	chr1	22563488	22603595	+	EPHA8
ENSG00000276835.2	0	0	0	0	0	0	0	0	0	0	0	0	0	0	0	0	0	0	0	0	0	0	0	0	0	0	0	0	0	0	0	chr1	22633257	22633366	-	MIR6127
ENSG00000173372.17	0	0	0.554143	0.553624	0	0	0	0	0	0	0	0	0	0	2.27132	0	0	0	0	0	0	0	0	0	0	1.64563	0	3.18376	3.18376	0	0	chr1	22636627	22639678	+	C1QA
ENSG00000159189.12	0	0	0.554143	1.3287	0	0	0	0	0	0	0	0	0.857552	0	0	0	0	0	1.87333	0	0	0	0	0	3.19604	0	0	8.95433	8.95433	0	0	chr1	22643632	22648110	+	C1QC
ENSG00000173369.17	0	0	0	0	0.160006	0.31743	0	0	0	0	0	0	1.7151	0	0	0	0	2.24567	3.74666	0	0	0	0	0	2.1307	0	0	3.18376	3.18376	0	0	chr1	22652761	22661637	+	C1QB
ENSG00000133216.17	0	3.41222	0	0	0	0	0	0	0	0	0	0	0	0	2.27132	0	0	2.24567	1.87333	3.01977	0	0	0	0	3.19604	0.822815	0	3.38275	3.38275	0	0	chr1	22710838	22921500	+	EPHB2
ENSG00000265422.1	0	0	0	0	0	0	0	0	0	0	0	0	0	0	0	0	0	0	0	0	0	0	0	0	0	0	0	0	0	0	0	chr1	22719516	22719598	+	MIR4684
ENSG00000225952.1	0	0	0	0	0	0	0	0	0	0	0	0	0	0	0	0	0	0	0	0	0	0	0	0	0	0	0	0	0	0	0	chr1	22835712	22836849	-	AL512444.1
ENSG00000264014.1	0	0	0	0	0	0	0	0	0	0	0	0	0	0	0	0	0	0	0	0	0	0	0	0	0	0	0	0	0	0	0	chr1	22863158	22863226	-	MIR4253
ENSG00000215906.8	0	0	0	0	0	0	0	0	0	0	0	0	0	0	0	0	0	0	0	0	0	0	0	0	0	0	0	0	0	0	0	chr1	22953042	22965338	-	LACTBL1
ENSG00000227868.6	0	0	0	0	0	0	0	0	0	0	0	0	0	0	0	0	0	0	0	0	0	0	0	0	0	0	0	0	0	0	0	chr1	23010833	23015852	-	TEX46
ENSG00000004487.17	0	0	0	0	0.213341	0.634859	1.46048	0	0	0	0	3.53542	1.7151	0	0	2.70869	0	0	9.36666	0	2.70869	2.70869	2.70869	2.70869	0	0.822815	3.62578	3.78072	3.78072	4.52548	0	chr1	23019442	23083689	+	KDM1A
ENSG00000240553.1	0	0	0	0	0	0	0	0	0	0	0	0	0	0	0	0	0	0	0	0	0	0	0	0	0	0	0	0	0	0	0	chr1	23020146	23088058	-	AL031428.1
ENSG00000263793.1	0	0	0	0	0	0	0	0	0	0	0	0	0	0	0	0	0	0	0	0	0	0	0	0	0	0	0	0	0	0	0	chr1	23044304	23044372	+	MIR3115
ENSG00000266802.1	0	0	0	0	0	0	0	0	0	0	0	0	0	0	0	0	0	0	0	0	0	0	0	0	0	0	0	0	0	0	0	chr1	23057857	23057934	-	AL031428.2
ENSG00000169641.13	4.00668	0	0.184714	0.22145	1.12004	0	0	0	2.18716	0	5.74183	0	0.857552	0	0	0	6.46227	0	1.87333	0	0	0	0	0	0	4.93689	0	2.58681	2.58681	2.46845	1.82294	chr1	23084022	23177808	-	LUZP1
ENSG00000229010.1	0	0	0	0	0	0	0	0	0	0	0	0	0	0	0	0	0	0	0	0	0	0	0	0	0	0	0	0	0	0	0	chr1	23140324	23141142	+	AL161672.1
ENSG00000206935.1	0	0	0	0	0	0	0	0	0	0	0	0	0	0	0	0	0	0	0	0	0	0	0	0	0	0	0	0	0	0	0	chr1	23162703	23162810	+	RNU6-514P
ENSG00000252578.1	0	0	0	0	0	0	0	0	0	0	0	0	0	0	0	0	0	0	0	0	0	0	0	0	0	0	0	0	0	0	0	chr1	23163952	23164053	+	RNU6-135P
ENSG00000179546.4	0	0	0	0	0	0	0	0	0	0	0	0	0	0	0	0	0	0	1.87333	0	0	0	0	0	0	0	0	0	0	0	0	chr1	23191894	23194729	-	HTR1D
ENSG00000215381.3	0	0	0	0	0	0	0	0	0	0	0	0	0	0	0	0	0	0	0	0	0	0	0	0	0	0	0	0	0	0	0	chr1	23244764	23245224	+	AL109936.1
ENSG00000261326.4	0	0	0	0	0	0	0	0	2.18716	0	0	0	2.57265	0	0	0	0	2.24567	0	0	0	0	0	0	0	0	0	0	0	0	0	chr1	23281306	23287488	-	LINC01355
ENSG00000284726.1	0	0	0	0	0	0	0	0	0	0	0	0	0	0	0	0	2.15409	0	0	0	0	0	0	0	0	0	0	0	0	0	0	chr1	23297796	23302866	+	AL109936.6
ENSG00000125944.21	0.801336	0	0.738857	0.553624	0.800028	0	0.73024	0	0	0	1.14837	3.53542	0	0	0	2.70869	0	4.49134	11.24	0	2.70869	2.70869	2.70869	2.70869	0	0.822815	0	6.76549	6.76549	1.85133	1.82294	chr1	23303770	23344336	-	HNRNPR
ENSG00000125945.15	0.801336	0	0.369429	0.110725	0	0	0	0	0	0	1.14837	0	2.57265	0	0	1.35434	0	0	1.87333	0	1.35434	1.35434	1.35434	1.35434	0	1.64563	0	0	0	0.205704	0	chr1	23359447	23369836	-	ZNF436
ENSG00000249087.7	0	0	0	0	0	0	0	0	0	0	1.14837	0	0	0	0	0	0	0	0	0	0	0	0	0	0	0	0	0.198985	0.198985	0	1.82294	chr1	23368996	23371839	+	ZNF436-AS1
ENSG00000201405.1	0	0	0	0	0	0	0	0	0	0	0	0	0	0	0	0	0	0	0	0	0	0	0	0	0	0	0	0	0	0	0	chr1	23370253	23370346	+	Y_RNA
ENSG00000271420.1	0	0	0	0	0	0	0	0	0	0	0	0	0	0	0	0	0	0	0	0	0	0	0	0	0	0	0	0	0	0	0	chr1	23378379	23379029	-	AL109936.2
ENSG00000204219.11	0	0	0.369429	0	0	0	0	0	0	0	0	0	0	0	0	0	0	0	0	0	0	0	0	0	0	0	0	0.198985	0.198985	0.411408	0	chr1	23380908	23424748	-	TCEA3
ENSG00000232482.2	0	0	0	0	0	0	0	0	0	0	0	0	0	0	0	0	0	0	0	0	0	0	0	0	0	0	0	0	0	0	0	chr1	23410831	23412146	+	AL357134.1
ENSG00000088280.19	0	6.82444	0.184714	0.885798	0	0	0	0	0	0	0	7.07083	3.43021	0	2.27132	0	2.15409	0	0	6.03954	0	0	0	0	0	0.822815	0	0.994925	0.994925	1.02852	1.82294	chr1	23428562	23484568	-	ASAP3
ENSG00000007968.7	0	0	0	0	0	0	0	0	0	0	0	0	0.857552	0	0	0	6.46227	0	3.74666	0	0	0	0	0	0	0	0	0.79594	0.79594	2.87985	7.29174	chr1	23506437	23531233	-	E2F2
ENSG00000235052.1	0	0	0	0	0	0	0	0	0	0	0	0	0	0	0	0	0	0	0	0	0	0	0	0	0	0	0	0	0	0	0	chr1	23549138	23550915	-	AL021154.1
ENSG00000117318.9	0.801336	0	1.47771	1.3287	0.10667	0	0	0	0	4.18015	0	0	4.28776	0	0	0	0	2.24567	0	0	0	0	0	0	0	0	0	0.79594	0.79594	0	0	chr1	23557925	23559501	-	ID3
ENSG00000285802.1	0	0	0	0	0	0	0	0	0	0	0	0	0	0	0	0	0	0	0	0	0	0	0	0	0	0	0	0	0	0	0	chr1	23576435	23593621	-	AL450043.1
ENSG00000197880.9	0	0	0	0	0	0	0	0	0	0	0	0	0	0	0	0	0	0	0	0	0	0	0	0	0	0	0	0	0	0	0	chr1	23581494	23640568	+	MDS2
ENSG00000229239.2	0	0	0	0	0	0	0	0	0	0	0	0	0	0	0	0	6.46227	2.24567	0	0	0	0	0	0	0	0	0	0	0	0	0	chr1	23670293	23680259	+	AL451000.1
ENSG00000142676.14	0	0	4.80257	0.110725	0.480017	1.58715	0.73024	0	0	0	3.4451	10.6062	8.57552	15.1999	4.54263	2.70869	2.15409	2.24567	3.74666	0	2.70869	2.70869	2.70869	2.70869	3.19604	4.11408	0	6.76549	6.76549	0.205704	0	chr1	23691741	23696835	+	RPL11
ENSG00000236810.6	0	0	0.184714	0	0	0	0	0	0	0	0	0	0.857552	0	0	1.35434	12.9245	2.24567	0	0	1.35434	1.35434	1.35434	1.35434	0	0	0	0	0	0	1.82294	chr1	23706900	23778296	-	ELOA-AS1
ENSG00000011007.12	0	0	0.554143	0	0.160006	0	0	0	0	0	0	0	0.857552	0	2.27132	0	2.15409	0	0	0	0	0	0	0	0	1.64563	3.62578	1.59188	1.59188	1.64563	0	chr1	23743154	23762059	+	ELOA
ENSG00000057757.10	0	0	0.554143	0	0	0	0	0	0	0	0	0	0	0	0	0	4.30818	0	0	0	0	0	0	0	0	0	0	1.19391	1.19391	0.411408	0	chr1	23778417	23788232	+	PITHD1
ENSG00000011009.11	0	0	0	0	0	0	0	0	0	0	0	0	0	0	0	0	2.15409	0	0	0	0	0	0	0	0	0	0	1.19391	1.19391	0	0	chr1	23791144	23795539	+	LYPLA2
ENSG00000117308.15	0.801336	0	0	0	0	0.952289	0	0	0	0	0	0	0	0	0	0	0	2.24567	5.61999	0	0	0	0	0	0	7.40534	0	0.994925	0.994925	0.617111	0	chr1	23795598	23800781	-	GALE
ENSG00000117305.15	0.801336	0	0	0.110725	0	0	0	0	0	0	2.29673	3.53542	0.857552	0	0	0	0	0	0	0	0	0	0	0	0	0	0	0.596955	0.596955	1.02852	3.64587	chr1	23801884	23838620	-	HMGCL
ENSG00000179163.12	0	0	1.293	0	0.0533352	0	0	0	0	0	0	14.1417	2.57265	7.59994	11.3566	1.35434	17.2327	2.24567	3.74666	27.178	1.35434	1.35434	1.35434	1.35434	2.1307	0.822815	0	4.37767	4.37767	0	0	chr1	23845076	23868290	-	FUCA1
ENSG00000188822.8	0	0	1.10829	0	0	0	0	0	0	0	0	0	0	0	0	0	0	0	0	0	0	0	0	0	0	0.822815	0	0	0	0	0	chr1	23870514	23913362	-	CNR2
ENSG00000229106.1	0	0	0	0	0	0	0	0	0	0	0	0	0	0	0	0	0	0	0	0	0	0	0	0	0	0.822815	0	0	0	0	0	chr1	23901470	23902737	-	BTBD6P1
ENSG00000232557.3	0	0	0	0	0	0	0	0	0	0	0	0	0	0	0	0	0	0	0	0	0	0	0	0	0	0	0	0	0	0	0	chr1	23907110	23907885	+	AL590609.2
ENSG00000264926.1	0	0	0	0	0	0	0	0	0	0	0	0	0	0	0	0	0	0	0	0	0	0	0	0	0	0	0	0	0	0	0	chr1	23929069	23929147	+	MIR378F
ENSG00000230228.2	0	0	0	0	0	0	0	0	0	0	0	0	0	0	0	0	0	0	0	0	0	0	0	0	0	0	0	0	0	0	0	chr1	23949015	23949383	-	H3P1
ENSG00000189266.13	0	0	0	0	0	0	0	0	0	0	1.14837	0	0	0	0	0	0	0	0	0	0	0	0	0	1.06535	0	0	0	0	0	1.82294	chr1	23956838	23963462	+	PNRC2
ENSG00000188529.15	2.40401	1.70611	1.47771	0.22145	0.0533352	0.952289	0.73024	3.00733	2.18716	0	2.29673	0	0.857552	0	0	2.70869	2.15409	0	1.87333	3.01977	2.70869	2.70869	2.70869	2.70869	1.06535	0	3.62578	3.9797	3.9797	1.02852	3.64587	chr1	23964346	23980927	-	SRSF10
ENSG00000215905.4	0	0	0	0	0	0	0	0	0	0	0	0	0	0	0	0	0	0	0	0	0	0	0	0	0	0	0	0	0	0	0	chr1	24007880	24008519	-	AL590609.1
ENSG00000225315.2	0	0	0	0	0	0	0	0	0	0	0	0	0	0	0	0	0	0	0	0	0	0	0	0	0	0	0	0	0	0	0	chr1	24040834	24086799	+	AL591178.1
ENSG00000142661.19	0	0	0	0	0	0	0	0	0	0	0	0	0	0	0	0	2.15409	6.737	0	0	0	0	0	0	0	0	3.62578	0	0	0	0	chr1	24056034	24112135	-	MYOM3
ENSG00000230703.1	0	0	0	0	0	0	0	0	0	0	0	0	0	0	0	0	0	0	0	0	0	0	0	0	0	0	0	0	0	0	0	chr1	24066773	24083565	+	MYOM3-AS1
ENSG00000142677.4	0	0	0	0	0	0	0	0	0	0	0	3.53542	0	0	0	0	0	0	0	0	0	0	0	0	0	0	0	0	0	0	0	chr1	24119770	24143140	-	IL22RA1
ENSG00000185436.12	0	0	0	0.442899	0.0533352	0.634859	0	0	0	0	0	0	0	0	0	0	0	0	0	0	0	0	0	0	0	1.64563	0	0	0	1.02852	0	chr1	24154167	24187959	-	IFNLR1
ENSG00000230023.2	0	0	0	0	0	0	0	0	0	0	0	0	0	0	0	0	0	0	0	0	0	0	0	0	0	0	0	0	0	0	0	chr1	24200239	24211693	+	LINC02800
ENSG00000232298.2	0	0	0	0	0	0	0	0	0	0	0	0	0	0	0	0	0	0	0	0	0	0	0	0	0	0	0	0	0	0	0	chr1	24307555	24321901	-	GRHL3-AS1
ENSG00000158055.16	0	0	0	0	0	0	0	0	0	0	0	3.53542	0	0	0	0	0	0	0	0	0	0	0	0	0	2.46845	0	0.198985	0.198985	0.205704	0	chr1	24319356	24364482	+	GRHL3
ENSG00000001460.18	0	0	0	0	0	0	0	0	0	0	0	0	0	0	0	1.35434	6.46227	0	1.87333	0	1.35434	1.35434	1.35434	1.35434	0	0	0	0	0	0.411408	0	chr1	24356998	24416934	-	STPG1
ENSG00000001461.17	0.801336	0	0.554143	1.21797	0.10667	0.634859	0	3.00733	0	2.78677	5.74183	7.07083	0.857552	0	4.54263	6.77172	0	11.2283	1.87333	3.01977	6.77172	6.77172	6.77172	6.77172	2.1307	4.93689	3.62578	1.3929	1.3929	5.75971	14.5835	chr1	24415801	24472976	+	NIPAL3
ENSG00000286061.1	0	0	0	0	0	0	0	0	0	0	0	3.53542	0	0	0	0	0	0	0	0	0	0	0	0	0	0	0	0	0	0	0	chr1	24496253	24535400	-	RCAN3AS
ENSG00000117602.13	0	0	0	0	0	0	0	0	0	0	4.59346	0	0	0	0	0	0	0	0	0	0	0	0	0	1.06535	0.822815	0	0.596955	0.596955	0.411408	0	chr1	24502350	24541040	+	RCAN3
ENSG00000264443.1	0	0	0	0	0	0	0	0	0	0	0	0	0	0	0	0	0	0	0	0	0	0	0	0	0	0	0	0	0	0	0	chr1	24538801	24556024	-	NCMAP-DT
ENSG00000184454.7	0	0	0	0	0	0	0	0	0	0	0	0	0	0	0	0	0	0	0	0	0	0	0	0	1.06535	0	0	0	0	0.205704	0	chr1	24556086	24609328	+	NCMAP
ENSG00000227312.2	0	0	0	0	0	0	0	0	0	0	0	0	0	0	0	0	0	0	0	0	0	0	0	0	0	0	0	0	0	0	0	chr1	24563626	24563974	+	AL445686.1
ENSG00000239106.1	0	0	0	0	0	0	0	0	0	0	0	0	0	0	0	0	0	0	0	0	0	0	0	0	0	0	0	0	0	0	0	chr1	24625410	24625513	-	Y_RNA
ENSG00000133226.17	0	0	1.293	0.110725	0.640022	0	0	0	0	0	0	0	0	0	4.54263	1.35434	0	0	1.87333	3.01977	1.35434	1.35434	1.35434	1.35434	0	0.822815	3.62578	3.58173	3.58173	1.64563	0	chr1	24631715	24673281	+	SRRM1
ENSG00000284699.1	0	0	0	0	0	0	0	0	0	0	0	0	0	0	0	0	0	0	0	0	0	0	0	0	0	0	0	0	0	0	0	chr1	24704893	24717596	+	AL445648.1
ENSG00000169504.15	0	0	1.84714	0	0.693358	1.26972	0	0	0	1.39338	0	3.53542	0	0	0	0	0	2.24567	1.87333	3.01977	0	0	0	0	6.39209	4.11408	0	2.58681	2.58681	1.23422	1.82294	chr1	24745381	24844321	+	CLIC4
ENSG00000238482.1	0	0	0	0	0	0	0	0	0	0	0	0	0	0	0	0	0	0	0	0	0	0	0	0	0	0	0	0	0	0	0	chr1	24777872	24777979	-	RNU6-1208P
ENSG00000020633.19	0	0	0.554143	0	0.0533352	0	0	0	0	0	0	14.1417	0.857552	0	0	0	0	0	0	0	0	0	0	0	0	0	0	0.596955	0.596955	0	0	chr1	24899510	24965121	-	RUNX3
ENSG00000278034.1	0	0	0	0	0	0	0	0	0	0	0	0	0	0	0	0	0	0	0	0	0	0	0	0	0	0	0	0	0	0	0	chr1	24919344	24919416	-	MIR6731
ENSG00000229162.1	0	0	0	0	0	0	0	0	0	0	0	0	0.857552	0	0	0	0	0	0	0	0	0	0	0	0	0	0	0	0	0	0	chr1	24961344	24963097	+	RUNX3-AS1
ENSG00000261025.1	0	0	0	0	0	0	0	0	0	0	0	0	0	0	0	0	2.15409	0	0	0	0	0	0	0	0	0	0	0	0	0	1.82294	chr1	24968422	24970865	-	AL445471.1
ENSG00000264371.1	0	0	0	0	0	0	0	0	0	0	0	0	0	0	0	0	0	0	0	0	0	0	0	0	0	0	0	0	0	0	0	chr1	25023502	25023586	+	MIR4425
ENSG00000285823.1	0	0	0	0	0	0	0	0	0	0	0	0	0	0	0	0	0	0	0	0	0	0	0	0	0	0	0	0	0	0	0	chr1	25041135	25047404	+	LINC02793
ENSG00000233755.1	2.40401	1.70611	0.184714	0	0	0	0	0	0	2.78677	1.14837	0	0	0	0	0	4.30818	0	0	0	0	0	0	0	0	0	0	0.198985	0.198985	1.64563	0	chr1	25043706	25113120	-	AL050344.1
ENSG00000233419.3	0	0	0	0	0	0	0	0	0	0	0	0	0	0	0	0	0	0	0	0	0	0	0	0	0	0	0	0	0	0	0	chr1	25125052	25125454	-	IFITM3P7
ENSG00000231953.2	0	0	0	0	0	0	0	0	0	0	0	0	0	0	0	0	0	0	0	0	0	0	0	0	0	0	0	0	0	0	0	chr1	25208138	25209437	+	AL031432.1
ENSG00000117614.10	0	0	0.369429	0	0	0	0	0	0	4.18015	0	0	0	0	0	1.35434	0	0	1.87333	3.01977	1.35434	1.35434	1.35434	1.35434	0	0	0	0.79594	0.79594	0.411408	0	chr1	25222275	25232502	-	SYF2
ENSG00000284602.1	0	0	0	0	0	0	0	0	0	0	0	0	0	0	0	0	0	0	0	0	0	0	0	0	0	0	0	0	0	0	0	chr1	25232585	25234775	+	AL031432.4
ENSG00000284657.1	0	0	0	0	0	0	0	0	0	0	0	0	0	0	0	0	0	0	0	0	0	0	0	0	0	0	0	0	0	0	0	chr1	25239493	25240253	+	AL031432.5
ENSG00000117616.18	2.40401	1.70611	1.10829	0	0.0533352	1.26972	0	0	2.18716	0	9.18692	7.07083	0	0	0	5.41738	0	4.49134	3.74666	3.01977	5.41738	5.41738	5.41738	5.41738	1.06535	0.822815	0	0.39797	0.39797	0.411408	0	chr1	25242248	25338213	-	RSRP1
ENSG00000272432.1	0	0	0	0	0	0	0	0	0	0	0	0	0	0	0	0	0	0	0	0	0	0	0	0	0	0	0	0	0	0	0	chr1	25247836	25248321	+	AL031432.3
ENSG00000261349.1	0	0	0	0	0	0	0	0	0	0	0	0	0	0	0	0	0	0	0	0	0	0	0	0	0	0	0	0	0	0	0	chr1	25266101	25267136	-	AL031432.2
ENSG00000187010.21	0	0	0	0	0	0	0	0	0	0	0	0	0	0	0	0	0	0	0	0	0	0	0	0	0	0	0	0	0	0	0	chr1	25272392	25330445	+	RHD
ENSG00000224183.1	0	0	0	0	0	0	0	0	0	0	0	0	0	0	0	0	0	0	0	0	0	0	0	0	0	0	0	0	0	0	0	chr1	25294163	25294643	-	SDHDP6
ENSG00000259984.1	0	0	0	0	0	0	0	0	0	0	0	0	0	0	0	0	0	0	0	0	0	0	0	0	0	0	0	0	0	0	0	chr1	25336428	25337465	-	AL928711.1
ENSG00000183726.11	0	0	0.738857	0.553624	0.160006	0	0.73024	0	0	0	5.74183	3.53542	1.7151	0	0	0	0	4.49134	5.61999	3.01977	0	0	0	0	1.06535	1.64563	0	5.96955	5.96955	0.411408	0	chr1	25338316	25362361	+	TMEM50A
ENSG00000188672.19	0	0	0	0	0	0	0	0	0	0	0	0	0.857552	0	0	0	0	0	0	0	0	0	0	0	0	0	0	0	0	0	0	chr1	25362248	25430192	-	RHCE
ENSG00000238084.4	0	0	0	0	0	0	0	0	0	0	0	0	0	0	0	0	0	0	0	0	0	0	0	0	0	0	0	0	0	0	0	chr1	25398720	25399198	+	AL031284.1
ENSG00000204178.11	0	0	0.369429	0.110725	0	0	0	0	0	0	0	0	4.28776	0	0	0	0	0	5.61999	3.01977	0	0	0	0	1.06535	0	0	1.19391	1.19391	1.02852	0	chr1	25430857	25500209	+	MACO1
ENSG00000157978.12	0	0	0	0	0	0.952289	0	0	0	0	0	0	0.857552	0	0	1.35434	0	0	0	0	1.35434	1.35434	1.35434	1.35434	0	0	0	0.994925	0.994925	0	0	chr1	25543605	25568886	+	LDLRAP1
ENSG00000225643.1	0	0	0	0	0	0	0	0	0	0	0	0	0	0	0	0	0	0	0	0	0	0	0	0	0	0	0	0	0	0	0	chr1	25581477	25590356	+	AL606491.1
ENSG00000117643.15	0	0	1.293	0	0	0	0.73024	0	0	0	0	0	0.857552	0	0	1.35434	4.30818	0	3.74666	0	1.35434	1.35434	1.35434	1.35434	1.06535	0	0	0	0	0	0	chr1	25616790	25786206	+	MAN1C1
ENSG00000233478.1	0	0	0	0	0	0	0	0	0	0	0	0	0	0	0	0	0	0	0	0	0	0	0	0	0	0	0	0	0	0	0	chr1	25644543	25659111	-	AL031280.1
ENSG00000162430.17	0.801336	8.53055	0	0.442899	0	0	0	0	0	0	0	0	4.28776	0	0	2.70869	2.15409	0	0	9.05932	2.70869	2.70869	2.70869	2.70869	0	2.46845	0	4.57666	4.57666	2.26274	1.82294	chr1	25800175	25818221	+	SELENON
ENSG00000255054.3	0	0	0	0	0	0	0	0	0	0	0	0	0	0	0	0	0	0	0	0	0	0	0	0	0	0	0	0	0	0	0	chr1	25811469	25823744	+	AL020996.2
ENSG00000228172.5	0	0	0	0	0.693358	0	0	0	0	0	0	0	0	0	0	0	0	0	0	0	0	0	0	0	0	0	0	0	0	0	1.82294	chr1	25816748	25820797	-	AL020996.1
ENSG00000117640.18	0	0	0	0.332174	0	0	0	0	0	0	0	0	0	0	0	1.35434	0	0	0	0	1.35434	1.35434	1.35434	1.35434	0	0	0	0.596955	0.596955	0.411408	1.82294	chr1	25818639	25832942	+	MTFR1L
ENSG00000272478.1	0	0	0	0	0	0	0	0	0	0	0	0	0	0	0	0	0	0	0	0	0	0	0	0	0	0	0	0	0	0	0	chr1	25831912	25832134	-	AL020996.3
ENSG00000127423.11	0	0	0	0	0	0	0	0	0	0	0	0	0	0	0	0	0	0	0	0	0	0	0	0	0	0	0	0	0	0	0	chr1	25831912	25859458	-	AUNIP
ENSG00000236528.1	0	0	0	0	0	0	0	0	0	0	0	0	0	0	0	0	0	0	0	0	0	0	0	0	0	0	0	0	0	0	0	chr1	25859612	25863420	+	AL033528.2
ENSG00000182749.6	0	0	0	0	0	0	0	0	0	0	0	0	0	0	0	0	6.46227	0	0	0	0	0	0	0	0	0	0	0	0	0	0	chr1	25861483	25875708	-	PAQR7
ENSG00000207302.1	0	0	0	0	0	0	0	0	0	0	0	0	0	0	0	0	0	0	0	0	0	0	0	0	0	0	0	0	0	0	0	chr1	25877495	25877605	+	Y_RNA
ENSG00000117632.23	2.40401	0	1.84714	0.664349	0.10667	0.31743	0	0	2.18716	0	1.14837	3.53542	2.57265	15.1999	0	0	4.30818	2.24567	1.87333	12.0791	0	0	0	0	3.19604	7.40534	0	6.16854	6.16854	12.3422	1.82294	chr1	25884180	25906991	-	STMN1
ENSG00000229786.1	0	0	0	0	0	0	0	0	0	0	0	0	0	0	0	0	0	0	0	0	0	0	0	0	0	0	0	0	0	0	0	chr1	25887359	25887610	+	SNRPFP2
ENSG00000223624.1	0	0	0	0	0	0	0	0	0	0	0	0	0	0	0	0	0	0	0	0	0	0	0	0	0	0	0	0	0	0	0	chr1	25888969	25889109	+	AL033528.1
ENSG00000283938.1	0	0	0	0	0	0	0	0	0	0	0	0	0	0	0	0	0	0	0	0	0	0	0	0	0	0	0	0	0	0	0	chr1	25906361	25906454	-	MIR3917
ENSG00000158006.14	0	0	0	0	0	0	0	0	0	0	0	0	0	0	0	0	0	0	0	0	0	0	0	0	0	1.64563	0	0.79594	0.79594	0.617111	0	chr1	25959766	25998117	-	PAFAH2
ENSG00000207237.1	0	0	0	0	0	0	0	0	0	0	0	0	0	0	0	0	0	0	0	0	0	0	0	0	0	0	0	0	0	0	0	chr1	25964196	25964300	+	RNU6-110P
ENSG00000252190.1	0	0	0	0	0	0	0	0	0	0	0	0	0	0	0	0	0	0	0	0	0	0	0	0	0	0	0	0	0	0	0	chr1	26006005	26006130	+	AL592064.1
ENSG00000252691.1	0	0	0	0	0	0	0	0	0	0	0	0	0	0	0	0	0	0	0	0	0	0	0	0	0	0	0	0	0	0	0	chr1	26006215	26006299	+	AL592064.2
ENSG00000158008.10	0	0	0	0	0	0	0	0	0	0	0	0	0	0	0	0	0	0	0	0	0	0	0	0	0	0	0	0	0	0	0	chr1	26019883	26036464	+	EXTL1
ENSG00000158014.15	0	0	0.554143	0	0	0	0	0	6.56148	0	0	0	0	0	0	0	0	0	0	3.01977	0	0	0	0	0	0	0	0.198985	0.198985	0	0	chr1	26037251	26046118	-	SLC30A2
ENSG00000284309.1	0	0	0	0	0	0	0	0	0	0	0	0	0	0	0	0	0	0	0	0	0	0	0	0	0	0	0	0	0	0	0	chr1	26046664	26049099	+	AL391650.2
ENSG00000158022.7	0	0	0	0	0	0.31743	0	0	0	0	0	0	0	0	0	0	0	0	0	0	0	0	0	0	0	0	0	0	0	0	0	chr1	26051300	26068436	-	TRIM63
ENSG00000175087.10	0	0	0.554143	0	0	0	0	0	0	0	0	0	0	0	0	1.35434	0	0	0	0	1.35434	1.35434	1.35434	1.35434	0	0	0	0	0	0.822815	0	chr1	26111164	26125555	+	PDIK1L
ENSG00000197245.6	0	0	0	0	0	0	0	0	0	0	0	0	0	0	0	0	0	0	0	0	0	0	0	0	0	0	0	0	0	0	0	chr1	26159078	26163962	+	FAM110D
ENSG00000282872.2	0	0	0	0	0	0	0	0	0	0	0	0	0	0	0	0	0	0	0	0	0	0	0	0	0	0	0	0	0	0	0	chr1	26164100	26168963	-	C1orf232
ENSG00000236782.7	0	0	0	0	0	0	0	0	0	0	0	0	0	0	0	0	0	0	0	0	0	0	0	0	0	0	0	0	0	0	0	chr1	26169515	26171831	-	AL391650.1
ENSG00000142684.9	0	0	0	0	0	0	0	0	0	0	0	0	0	0	0	0	0	0	0	0	0	0	0	0	0	0	0	0	0	0	0	chr1	26169907	26170873	+	ZNF593
ENSG00000142675.18	0	0	0.184714	0	0	0.31743	0	0	0	0	1.14837	0	0	0	0	1.35434	2.15409	0	1.87333	0	1.35434	1.35434	1.35434	1.35434	0	0	0	0.39797	0.39797	0	1.82294	chr1	26177483	26189884	+	CNKSR1
ENSG00000188782.9	0	0	0	0	0	0	0	0	0	0	0	0	0	0	0	0	0	0	0	0	0	0	0	0	0	0	0	0	0	0	0	chr1	26190560	26202968	+	CATSPER4
ENSG00000236155.6	0	0	0	0	0.0533352	0	0	0	0	0	0	0	0	0	0	0	0	2.24567	0	0	0	0	0	0	0	0	0	0	0	0	0	chr1	26209740	26229840	+	ZPLD2P
ENSG00000278572.1	0	0	0	0	0	0	0	0	0	0	0	0	0	0	0	0	0	0	0	0	0	0	0	0	0	0	0	0	0	0	0	chr1	26218580	26220476	-	AL355877.2
ENSG00000130695.16	0	0	0	0	0	0	0	0	0	0	1.14837	3.53542	0	0	0	0	0	0	0	0	0	0	0	0	0	0	0	0.198985	0.198985	0	0	chr1	26234199	26278808	+	CEP85
ENSG00000270733.1	0	0	0	0	0	0	0	0	0	0	0	0	0	0	0	0	0	0	0	0	0	0	0	0	0	0	0	0	0	0	0	chr1	26263040	26263398	-	AL355877.1
ENSG00000142669.15	0	1.70611	0	0.442899	0.0533352	0	0	0	0	0	0	0	0	0	0	0	0	0	0	0	0	0	0	0	0	0	0	2.18884	2.18884	2.05704	0	chr1	26280085	26281522	+	SH3BGRL3
ENSG00000158062.20	0	0	0	0.553624	0	0	0	0	0	1.39338	0	0	0	0	0	0	0	0	3.74666	0	0	0	0	0	0	0	0	0.39797	0.39797	0.617111	5.46881	chr1	26281327	26318363	-	UBXN11
ENSG00000169442.9	0	0	0.184714	0	0	0	0	0	0	0	0	0	0	0	0	0	0	0	0	0	0	0	0	0	0	0	0	0.198985	0.198985	0	0	chr1	26317957	26320523	+	CD52
ENSG00000176092.17	0	0	0	0	0	0	0	0	2.18716	0	0	0	0	0	0	0	0	0	0	0	0	0	0	0	0	0	0	0.198985	0.198985	0	5.46881	chr1	26321697	26360080	-	CRYBG2
ENSG00000225854.2	0	0	0	0	0	0	0	0	0	0	0	0	0	0	0	0	0	0	0	0	0	0	0	0	0	0	0	0	0	0	0	chr1	26326687	26327033	+	AL451139.1
ENSG00000176083.18	0	0	0	0	0	0	0	0	0	0	0	3.53542	0	0	0	0	0	0	0	0	0	0	0	0	0	0	0	0	0	0	0	chr1	26361633	26374522	-	ZNF683
ENSG00000131914.11	0	0	0	0	0	0	0	0	0	0	0	0	0	0	0	0	0	0	0	0	0	0	0	0	0	0	0	0	0	0	0	chr1	26410816	26429728	+	LIN28A
ENSG00000117682.17	0	0	1.10829	0.110725	0.0533352	0	0	0	0	0	0	0	0	0	0	1.35434	0	0	0	3.01977	1.35434	1.35434	1.35434	1.35434	0	0.822815	0	0.596955	0.596955	0.822815	5.46881	chr1	26432281	26471306	+	DHDDS
ENSG00000223583.1	0	0	0	0	0.0533352	0	0	0	0	0	0	0	0	0	0	0	0	0	0	0	0	0	0	0	0	0	0	0	0	0	0	chr1	26454652	26455187	-	AL513365.1
ENSG00000225891.2	0	0	0	0	0	0	0	0	0	0	0	0	0	0	0	0	0	0	0	0	0	0	0	0	0	0	0	0	0	0.205704	0	chr1	26462755	26468014	-	DHDDS-AS1
ENSG00000198830.11	0	0	1.10829	0	0	0	0	0	0	0	0	0	0	0	0	0	0	4.49134	1.87333	3.01977	0	0	0	0	0	0	0	0	0	0	0	chr1	26472439	26476642	+	HMGN2
ENSG00000224129.1	0	0	0	0	0	0	0	0	0	0	0	0	0	0	0	0	0	0	0	0	0	0	0	0	0	0	0	0	0	0	0	chr1	26519353	26520250	-	DPPA2P2
ENSG00000117676.14	0	0	0	1.43942	0.160006	0	0	0	0	4.18015	2.29673	7.07083	0	0	0	1.35434	2.15409	4.49134	1.87333	0	1.35434	1.35434	1.35434	1.35434	0	1.64563	3.62578	1.19391	1.19391	0.822815	3.64587	chr1	26529760	26575030	+	RPS6KA1
ENSG00000238705.1	0	0	0	0	0	0	0	0	0	0	0	0	0	0	0	0	0	0	0	0	0	0	0	0	0	0	0	0	0	0	0	chr1	26554541	26554593	+	MIR1976
ENSG00000243905.3	0	0	0	0	0	0	0	0	0	0	0	0	0	0	0	0	0	0	0	0	0	0	0	0	0	0	0	0	0	0	0	chr1	26593242	26593546	-	RN7SL679P
ENSG00000252802.1	0	0	0	0.332174	0	0	0	0	0	0	0	0	0	0	0	0	0	0	1.87333	0	0	0	0	0	0	1.64563	0	0.198985	0.198985	0.205704	0	chr1	26593939	26594041	-	Y_RNA
ENSG00000252429.2	0	0	0	0	0	0	0	0	0	0	0	0	0	0	0	0	0	0	0	0	0	0	0	0	0	0	0	0	0	0	0	chr1	26602368	26602432	-	RNU7-29P
ENSG00000229247.2	0	0	0	0	0	0	0	0	0	0	0	0	0	0	0	0	0	0	0	0	0	0	0	0	0	0	0	0	0	0	0	chr1	26640376	26640614	-	AL627313.1
ENSG00000238316.1	0	0	0	0	0	0	0	0	0	0	0	0	0	0	0	0	0	0	0	0	0	0	0	0	0	0	0	0	0	0	0	chr1	26642285	26642389	-	AL627082.2
ENSG00000235069.2	0	0	0	0	0	0	0	0	0	0	0	0	0	0	0	0	0	0	0	0	0	0	0	0	0	0	0	0	0	0	0	chr1	26647446	26647681	+	AL627082.1
ENSG00000260063.1	0	1.70611	0	0	0	0	0	0	0	0	0	0	0	0	0	0	0	0	0	0	0	0	0	0	0	0	0	0	0	0	0	chr1	26692131	26694131	-	AL512408.1
ENSG00000117713.20	0.801336	0	0.184714	0.775073	0.960034	0	0	0	0	2.78677	2.29673	3.53542	3.43021	0	2.27132	0	4.30818	4.49134	11.24	9.05932	0	0	0	0	0	2.46845	0	5.77057	5.77057	1.02852	1.82294	chr1	26693235	26782104	+	ARID1A
ENSG00000060642.11	0	3.41222	14.9619	0.775073	0	0	0	0	10.9358	1.39338	0	3.53542	1.7151	0	0	0	23.695	13.474	3.74666	0	0	0	0	0	0	0	3.62578	4.17869	4.17869	0	7.29174	chr1	26787053	26800659	+	PIGV
ENSG00000241188.3	0	0	0	0	0	0	0	0	0	0	0	0	0	0	0	0	0	0	0	0	0	0	0	0	0	0	0	0	0	0	0	chr1	26814821	26815112	+	RN7SL165P
ENSG00000287810.1	0	0	0	0	0	0	0	0	0	0	0	0	0	0	0	0	0	0	0	0	0	0	0	0	0	0	0	0	0	0	0	chr1	26817299	26817476	+	AL034380.2
ENSG00000204160.12	0	0	0.184714	0	0	0	0	0	0	0	0	0	0	0	0	0	0	0	1.87333	0	0	0	0	0	0	0.822815	0	0.79594	0.79594	1.43993	0	chr1	26826687	26857604	+	ZDHHC18
ENSG00000175793.12	0	0	0	0	0	0	0	0	2.18716	0	0	0	0.857552	0	0	0	0	4.49134	0	3.01977	0	0	0	0	0	7.40534	0	0.39797	0.39797	0	0	chr1	26863148	26864456	+	SFN
ENSG00000142751.15	0	0	0	0.332174	0	0	0	0	0	0	0	0	0	0	0	0	0	0	3.74666	0	0	0	0	0	0	0	0	0	0	0	0	chr1	26876131	26890283	-	GPN2
ENSG00000226698.1	0	0	0	0	0	0	0	0	0	0	0	0	0	0	0	0	0	0	0	0	0	0	0	0	0	0	0	0	0	0	0	chr1	26876132	26878245	+	AL034380.1
ENSG00000198746.13	0	0	0.184714	0	0	0	0	0	0	0	0	0	0.857552	0	0	2.70869	0	0	0	3.01977	2.70869	2.70869	2.70869	2.70869	0	0	0	0	0	0	0	chr1	26890487	26900467	-	GPATCH3
ENSG00000090273.14	0.801336	0	0.369429	0.22145	0	0	0	0	0	0	0	0	3.43021	0	0	0	0	0	1.87333	3.01977	0	0	0	0	0	5.75971	0	1.79087	1.79087	1.85133	1.82294	chr1	26900237	26946871	+	NUDC
ENSG00000131910.5	0	0	0	0	0	0	0	0	0	0	0	0	0.857552	0	0	0	0	0	0	0	0	0	0	0	0	0	0	0	0	0	0	chr1	26911488	26913975	-	NR0B2
ENSG00000175707.9	0	0	0	0	0	0	0	0	0	0	0	0	0	0	0	0	0	0	3.74666	0	0	0	0	0	0	0	0	0.79594	0.79594	0	0	chr1	26949561	26960468	-	KDF1
ENSG00000172746.6	0	0	0	0	0	0	0	0	0	0	0	0	0	0	0	0	0	0	0	0	0	0	0	0	0	0	0	0	0	0	0	chr1	26980164	26980975	+	RPL12P13
ENSG00000224064.1	0	0	0	0	0	0	0	0	0	0	0	0	0	0	0	0	0	0	0	0	0	0	0	0	0	0	0	0	0	0	0	chr1	26983627	26984024	+	RPL32P6
ENSG00000225294.1	0	0	0	0	0	0	0	0	0	0	0	0	0	0	0	0	0	0	0	0	0	0	0	0	0	0	0	0	0	0	0	chr1	26985896	26986340	-	OSTCP2
ENSG00000253368.4	0	0	0	0	0	0	0	0	0	0	0	0	0	0	0	0	0	0	0	3.01977	0	0	0	0	0	0	0	0	0	0	0	chr1	26993691	27000886	+	TRNP1
ENSG00000158246.8	0	0	0	0	0	0.31743	0	0	0	0	0	0	0	0	0	0	0	0	0	0	0	0	0	0	0	0	0	0	0	0	0	chr1	27005019	27012850	-	TENT5B
ENSG00000090020.11	0	0	0.369429	0	0.693358	0.634859	0	0	0	1.39338	1.14837	3.53542	0	0	0	1.35434	2.15409	0	3.74666	9.05932	1.35434	1.35434	1.35434	1.35434	0	2.46845	0	1.19391	1.19391	0	0	chr1	27098808	27166981	-	SLC9A1
ENSG00000229985.2	0	0	0	0	0	0	0	0	0	0	0	0	0	0	0	0	0	0	0	0	0	0	0	0	0	0	0	0	0	0	0	chr1	27176750	27177277	+	AL590640.2
ENSG00000214973.3	0	0	0.554143	0	0	0	0	0	0	0	0	0	0	0	0	0	0	0	0	0	0	0	0	0	0	0	0	0	0	0	0	chr1	27200833	27201473	-	CHCHD3P3
ENSG00000225159.1	0	0	0	0	0	0	0	0	0	0	0	0	0	0	0	0	0	0	0	0	0	0	0	0	0	0	0	0	0	0	0	chr1	27206929	27207796	+	NPM1P39
ENSG00000225990.2	0	0	0	0	0	0	0	0	0	0	0	0	0	0	0	0	0	0	1.87333	0	0	0	0	0	0	0	0	0	0	0	0	chr1	27211264	27211484	+	SNRPEP7
ENSG00000224311.1	0	0	0	0	0	0	0	0	0	0	0	0	0	0	0	0	0	0	0	0	0	0	0	0	0	0	0	0	0	0	0	chr1	27229105	27234352	-	AL590640.1
ENSG00000142784.16	0	0	0	0.775073	0.320011	0.31743	0	0	0	0	0	0	0	0	0	0	0	0	0	0	0	0	0	0	2.1307	2.46845	0	1.98985	1.98985	1.64563	1.82294	chr1	27234631	27308636	+	WDTC1
ENSG00000252098.1	0	0	0	0	0	0	0	0	0	0	0	0	0	0	0	0	0	0	0	0	0	0	0	0	0	0	0	0	0	0	0	chr1	27255463	27255567	-	Y_RNA
ENSG00000243659.1	0	0	0	0	0	0	0	0	0	0	0	0	0	0	0	0	0	0	0	0	0	0	0	0	0	0	0	0	0	0	0	chr1	27311239	27311838	+	FO393419.3
ENSG00000186501.15	0	0	0	0.664349	0	0	0.73024	0	0	0	0	0	0	0	0	1.35434	0	0	0	0	1.35434	1.35434	1.35434	1.35434	0	0	0	0.198985	0.198985	1.02852	0	chr1	27322144	27336400	+	TMEM222
ENSG00000206888.1	0	0	0	0	0	0	0	0	0	0	0	0	0	0	0	0	0	0	0	0	0	0	0	0	0	0	0	0	0	0	0	chr1	27325218	27325325	+	RNU6-48P
ENSG00000241547.1	0	0	0	0	0	0	0	0	0	0	0	0	0	0	0	0	0	0	0	0	0	0	0	0	0	0	0	0	0	0	0	chr1	27325328	27325796	+	ACTG1P20
ENSG00000142765.18	0	0	0	0	0	0	0	0	0	0	0	0	0.857552	0	0	0	0	0	1.87333	0	0	0	0	0	0	0.822815	0	0.39797	0.39797	2.26274	0	chr1	27342019	27353937	+	SYTL1
ENSG00000142733.17	0	1.70611	0	0	0	0	0	0	0	0	0	0	2.57265	0	0	1.35434	0	0	0	0	1.35434	1.35434	1.35434	1.35434	0	0.822815	0	0.39797	0.39797	0	0	chr1	27354066	27366961	-	MAP3K6
ENSG00000142748.13	0	0	0	0	0	0	0	0	0	0	0	0	0	0	0	0	0	0	0	0	0	0	0	0	0	0	0	0	0	0	0	chr1	27369109	27374824	-	FCN3
ENSG00000174950.11	0	0	0	0	0	0	0	0	0	0	0	0	2.57265	0	0	0	0	0	0	0	0	0	0	0	0	0	0	0	0	0	0	chr1	27379175	27383333	-	CD164L2
ENSG00000231207.1	0	0	0	0	0	0	0	0	0	0	0	0	0	0	0	0	0	0	0	0	0	0	0	0	0	0	0	0	0	0	0	chr1	27389467	27390145	+	FO393419.1
ENSG00000181773.7	0	0	0	0	0	0	0	0	0	0	0	0	0	0	0	0	0	0	0	0	0	0	0	0	0	0	0	0	0	0	0	chr1	27392621	27395814	+	GPR3
ENSG00000158195.11	0.801336	0	2.40129	1.43942	0.0533352	0.31743	0	3.00733	4.37432	5.57354	3.4451	0	0	0	0	1.35434	0	2.24567	9.36666	0	1.35434	1.35434	1.35434	1.35434	1.06535	0	14.5031	2.58681	2.58681	8.22815	1.82294	chr1	27404229	27490167	-	WASF2
ENSG00000241169.1	0	0	0	0	0	0	0	0	0	0	0	0	0	0	0	0	0	0	0	0	0	0	0	0	0	0	0	0	0	0	0	chr1	27457197	27459582	+	FO393419.2
ENSG00000237429.1	0	0	0	0	0	0	0	0	0	0	0	0	0	0	0	0	0	0	0	0	0	0	0	0	0	0	0	0	0	0	0	chr1	27525804	27530561	+	BX293535.1
ENSG00000126705.15	0	1.70611	0.923572	0.885798	0.266676	2.22201	0	0	0	0	3.4451	0	0.857552	0	0	0	2.15409	0	0	0	0	0	0	0	1.06535	4.93689	0	0.79594	0.79594	0	1.82294	chr1	27534034	27604431	-	AHDC1
ENSG00000000938.13	0	0	0.369429	0	0.0533352	0	0.73024	0	0	1.39338	3.4451	24.7479	0.857552	0	9.08527	5.41738	12.9245	11.2283	3.74666	0	5.41738	5.41738	5.41738	5.41738	3.19604	0	14.5031	0.198985	0.198985	0	1.82294	chr1	27612063	27635185	-	FGR
ENSG00000235912.1	0	0	0	0	0	0	0	0	0	0	0	0	0	0	0	0	0	0	0	0	0	0	0	0	0	0	0	0	0	0	0	chr1	27649418	27649610	+	AL031729.1
ENSG00000233975.2	0	0	0	0	0	0	0	0	0	0	0	0	0	0	0	0	0	0	0	0	0	0	0	0	0	0	0	0	0	0	0	chr1	27660327	27666279	-	LINC02574
ENSG00000126709.16	0	0	0	0.442899	0	0	0	0	0	0	2.29673	3.53542	4.28776	0	0	0	0	0	1.87333	3.01977	0	0	0	0	1.06535	0.822815	0	3.18376	3.18376	3.08556	1.82294	chr1	27666063	27672212	-	IFI6
ENSG00000225886.3	0	0	0	0	0	0	0	0	0	0	0	0	0	0	0	0	2.15409	0	0	0	0	0	0	0	0	0	0	0.198985	0.198985	0	0	chr1	27669467	27703063	+	AL445490.1
ENSG00000206767.1	0	0	0	0	0	0	0	0	0	0	0	0	0	0	0	0	0	0	0	0	0	0	0	0	0	0	0	0	0	0	0	chr1	27675602	27675709	-	RNU6-949P
ENSG00000226662.2	0	0	0	0	0	0	0	0	0	0	0	0	0	0	0	0	0	0	0	0	0	0	0	0	0	0	0	0	0	0	0	chr1	27686809	27687471	-	CHMP1AP1
ENSG00000207095.1	0	0	0	0	0	0	0	0	0	0	0	0	0	0	0	0	0	0	0	0	0	0	0	0	0	0	0	0	0	0	0	chr1	27693730	27693835	+	RNU6-424P
ENSG00000287244.1	0	0	0	0	0	0	0	0	0	0	0	0	0	0	0	0	0	0	0	0	0	0	0	0	0	0	0	0	0	0	0	chr1	27724821	27725756	-	AL020997.5
ENSG00000009780.16	0	0	0.369429	0	0	0	0	0	0	0	0	0	0	0	0	0	0	0	1.87333	0	0	0	0	0	0	3.29126	0	0.198985	0.198985	0	0	chr1	27725960	27763116	+	FAM76A
ENSG00000231344.1	0	0	0	0	0	0	0	0	0	0	0	0	0	0	0	0	0	0	0	0	0	0	0	0	0	0	0	0	0	0	0	chr1	27739090	27739439	+	AL020997.1
ENSG00000230833.1	0	0	0	0	0	0	0	0	0	0	0	0	0	0	0	0	0	0	0	0	0	0	0	0	0	0	0	0	0	0	0	chr1	27739953	27740629	+	RPEP3
ENSG00000117758.14	0	0	0.369429	0	0	0	0	0	0	0	0	0	0	0	0	0	0	0	0	0	0	0	0	0	0	0	0	0.596955	0.596955	0	0	chr1	27773218	27824443	+	STX12
ENSG00000269971.1	0	0	0	0	0	0	0	0	0	0	0	0	0	0	0	0	0	0	0	0	0	0	0	0	0	0	0	0	0	0	0	chr1	27773857	27774041	+	AL020997.2
ENSG00000270031.1	0	0	0	0	0	0	0	0	0	0	0	0	0	0	0	0	0	0	0	0	0	0	0	0	0	0	0	0	0	0	0	chr1	27819982	27820341	+	AL020997.3
ENSG00000223062.1	0	0	0	0	0	0	0	0	0	0	0	0	0	0	0	0	0	0	0	0	0	0	0	0	0	0	0	0	0	0	0	chr1	27824537	27824643	+	RNU6-1245P
ENSG00000286433.1	0	0	0	0	0	0	0	0	0	0	0	0	0	0	0	0	0	0	0	0	0	0	0	0	0	0	0	0	0	0	0	chr1	27827811	27831209	-	AL020997.4
ENSG00000117751.18	0	0	0	0	0.373346	0	0	0	0	1.39338	0	0	0	0	2.27132	0	0	0	3.74666	0	0	0	0	0	0	1.64563	0	0.39797	0.39797	0	0	chr1	27830781	27851676	+	PPP1R8
ENSG00000252947.1	0.801336	1.70611	1.47771	1.88232	1.22671	1.58715	0	0	4.37432	0	3.4451	0	8.57552	0	0	2.70869	2.15409	0	0	0	2.70869	2.70869	2.70869	2.70869	10.6535	1.64563	0	4.97463	4.97463	2.05704	0	chr1	27834400	27834566	+	SCARNA1
ENSG00000130775.16	0	0	0	0	0	0	0	0	0	0	0	0	0	0	0	0	2.15409	0	0	0	0	0	0	0	3.19604	0	0	3.18376	3.18376	0	1.82294	chr1	27872542	27886685	+	THEMIS2
ENSG00000117748.10	0	0	0	0	0.10667	0	0	0	0	0	0	0	0	0	0	0	0	0	0	0	0	0	0	0	0	0	0	1.3929	1.3929	0.617111	0	chr1	27891523	27914746	-	RPA2
ENSG00000130768.15	0.801336	0	0	0	0	0	0	0	0	0	0	0	0.857552	0	0	0	0	0	0	0	0	0	0	0	2.1307	1.64563	0	0.79594	0.79594	0	0	chr1	27934999	27959157	+	SMPDL3B
ENSG00000227050.1	0	0	0	0	0	0	0	0	0	0	0	0	0	0	0	0	0	0	0	0	0	0	0	0	0	0	0	0	0	0	0	chr1	27938874	27960193	-	AL512288.1
ENSG00000158156.9	0	0	0	0	0	0	0	0	0	1.39338	0	0	0	0	0	0	0	0	0	0	0	0	0	0	0	0	0	0	0	0	0	chr1	27959587	27968093	+	XKR8
ENSG00000158161.16	0	0	0	0	0.320011	0.31743	0.73024	0	2.18716	0	1.14837	0	1.7151	0	0	0	0	0	0	0	0	0	0	0	0	0.822815	0	1.19391	1.19391	1.64563	1.82294	chr1	27970343	28088637	-	EYA3
ENSG00000238231.2	0	0	0	0	0	0	0	0	0	0	0	0	0	0	0	0	0	0	0	0	0	0	0	0	0	0	0	0	0	0	0	chr1	27990157	27990524	-	AL512288.2
ENSG00000240750.3	0	0	0.738857	0.332174	0	0	0	0	0	0	0	0	0	0	0	0	0	0	0	0	0	0	0	0	0	0	3.62578	0.39797	0.39797	0	3.64587	chr1	28031883	28032180	-	RN7SL559P
ENSG00000228589.3	0	0	0	0	0	0	0	0	0	0	0	0	0	0	0	0	0	0	0	0	0	0	0	0	0	0	0	0	0	0	0	chr1	28095741	28096422	-	SPCS2P4
ENSG00000228943.1	0	0	0	0	0	0	0	0	0	0	0	0	0	0	0	0	0	0	0	0	0	0	0	0	0	0	0	0	0	0	0	chr1	28109738	28110298	+	AL137792.2
ENSG00000214812.3	0	0	0	0	0	0	0	0	0	0	0	0	0	0	0	0	0	0	0	0	0	0	0	0	0	0	0	0	0	0	0	chr1	28120448	28121321	-	AL137792.1
ENSG00000253005.1	0	0	0	0	0	0	0	0	0	0	0	0	0	0	0	0	0	0	0	0	0	0	0	0	0	0	0	0	0	0	0	chr1	28142736	28142841	-	RNU6-176P
ENSG00000169403.12	0	0	0	0.22145	0.0533352	0	0	0	0	1.39338	0	0	0	0	0	1.35434	0	0	0	0	1.35434	1.35434	1.35434	1.35434	0	0	0	1.3929	1.3929	0	0	chr1	28147165	28193936	-	PTAFR
ENSG00000126698.11	0	0	0	0	0.213341	0	0	0	0	0	0	3.53542	0	0	0	0	0	0	0	0	0	0	0	0	0	0	0	0.596955	0.596955	0	0	chr1	28199455	28233029	-	DNAJC8
ENSG00000130770.18	0	8.53055	0.554143	0	0	0.31743	0	0	2.18716	1.39338	2.29673	0	0	0	0	0	0	0	1.87333	0	0	0	0	0	0	0.822815	0	0.198985	0.198985	0	0	chr1	28236108	28246906	+	ATP5IF1
ENSG00000270605.1	0	0	0	0	0	0	0	0	0	0	0	0	0	0	0	0	0	0	0	0	0	0	0	0	0	0	0	0	0	0	0	chr1	28239508	28241453	-	AL353622.1
ENSG00000271398.1	0	0	0	0	0	0.31743	0	0	0	0	0	0	0	0	0	0	0	0	0	0	0	0	0	0	0	0	0	0	0	0	0	chr1	28247143	28247568	+	AL353622.2
ENSG00000130766.5	0	0	0	0.110725	0.0533352	0	0	0	0	0	0	0	0	0	0	0	10.7704	8.98267	1.87333	0	0	0	0	0	0	0.822815	0	0.198985	0.198985	0	1.82294	chr1	28259517	28282491	+	SESN2
ENSG00000130772.14	0	0	0	0	0	0	0	0	0	0	0	0	0	0	0	0	0	0	0	0	0	0	0	0	0	0	0	0.994925	0.994925	0	0	chr1	28329001	28335965	+	MED18
ENSG00000204138.13	1.60267	0	0.184714	0.996523	0.746693	0	0	0	0	2.78677	6.89019	0	1.7151	0	2.27132	2.70869	12.9245	8.98267	1.87333	18.1186	2.70869	2.70869	2.70869	2.70869	0	6.58252	0	1.59188	1.59188	0.411408	14.5835	chr1	28369581	28500364	+	PHACTR4
ENSG00000206779.1	0	0	0	0	0	0	0	0	0	0	0	0	0	0	0	0	0	0	0	0	0	0	0	0	0	0	0	0	0	0	0	chr1	28422554	28422655	-	Y_RNA
ENSG00000229820.2	0	0	0	0	0	0	0	0	0	0	0	0	0	0	0	0	0	0	0	0	0	0	0	0	0	0	0	0	0	0	0	chr1	28453540	28453934	+	CR391992.1
ENSG00000221216.1	0	0	0	0	0	0	0	0	0	0	0	0	0	0	0	0	0	0	0	0	0	0	0	0	0	0	0	0	0	0	0	chr1	28481361	28481480	+	RNU6ATAC27P
ENSG00000180198.16	0	0	0	0	0	0	0	0	0	0	0	0	0	0	0	0	2.15409	0	3.74666	0	0	0	0	0	0	0	3.62578	0.79594	0.79594	0	0	chr1	28505942	28539300	+	RCC1
ENSG00000242125.3	0	0	0	0	0	0	0	0	0	0	0	0	0	0	0	0	0	0	0	0	0	0	0	0	0	0	3.62578	0.198985	0.198985	0	0	chr1	28505979	28510892	+	SNHG3
ENSG00000274266.1	0	0	0	0	0	0	0	0	0	0	0	0	0	0	0	0	0	0	0	0	0	0	0	0	0	0	0	0	0	0	0	chr1	28507365	28507571	+	SNORA73A
ENSG00000200087.1	0	3.41222	3.14014	7.97218	6.61357	0	3.6512	0	4.37432	9.75369	9.18692	10.6062	6.00286	0	4.54263	5.41738	2.15409	4.49134	14.9866	0	5.41738	5.41738	5.41738	5.41738	2.1307	4.93689	0	7.56143	7.56143	1.64563	5.46881	chr1	28508558	28508762	+	SNORA73B
ENSG00000231468.2	0	0	0	0	0	0	0	0	0	0	0	0	0	0	0	0	0	0	0	0	0	0	0	0	0	0	0	0	0	0	0	chr1	28526317	28527227	-	PRDX3P2
ENSG00000279443.1	0	0	0	0	0	0	0	0	0	0	0	0	0	0	0	0	0	0	0	0	0	0	0	0	0	0	0	0	0	0	0	chr1	28544459	28546542	+	AL513497.1
ENSG00000180098.9	0	0	0	0	0	0	0	0	0	0	0	0	0	0	0	0	0	0	0	0	0	0	0	0	0	2.46845	0	0.994925	0.994925	3.90837	1.82294	chr1	28553084	28578545	+	TRNAU1AP
ENSG00000197989.14	0	0	0	0	0	0	0	0	0	1.39338	2.29673	0	0	0	0	0	0	0	0	0	0	0	0	0	0	0	0	0.39797	0.39797	0	0	chr1	28578537	28583132	-	SNHG12
ENSG00000221539.1	258.832	22.1794	4.98729	30.4493	25.6009	130.464	23.3677	6.01465	21.8716	11.1471	34.451	113.133	120.057	106.399	43.155	31.1499	17.2327	8.98267	13.1133	48.3164	31.1499	31.1499	31.1499	31.1499	19.1763	51.0145	72.5157	23.2813	23.2813	16.2506	21.8752	chr1	28578748	28578822	-	SNORD99
ENSG00000278274.1	0	0	0	0	0	0	0	0	0	0	0	0	0	0	0	0	0	0	0	0	0	0	0	0	0	0	0	0	0	0	0	chr1	28579763	28579893	-	SNORA61
ENSG00000273544.1	0	0	0	0	0	0	0	0	0	0	0	0	0	0	0	0	0	0	0	0	0	0	0	0	0	0	0	0	0	0	0	chr1	28580380	28580512	-	SNORA44
ENSG00000280498.1	0	0	0	0	0	0	0	0	0	0	0	0	0	0	0	0	0	0	0	0	0	0	0	0	0	0	0	0	0	0	0	chr1	28580919	28581054	-	SNORA16A
ENSG00000274582.1	0	0	0	0	0	0	0	0	0	0	0	0	0	0	0	0	0	0	0	0	0	0	0	0	0	0	0	0	0	0	0	chr1	28580919	28581056	-	SNORA16A
ENSG00000120656.12	0	0	0.369429	0.664349	1.54672	0.31743	0	3.00733	2.18716	0	2.29673	0	0	0	0	0	0	0	0	0	0	0	0	0	0	3.29126	0	1.19391	1.19391	0	1.82294	chr1	28589322	28643085	-	TAF12
ENSG00000188060.8	0.801336	0	0	0	0	0	0	0	0	0	0	0	0	0	0	0	0	0	1.87333	0	0	0	0	0	0	0	0	0	0	0	0	chr1	28592199	28595449	+	RAB42
ENSG00000229388.1	0	0	0	0	0	0	0	0	0	0	0	0	0	0	0	0	0	0	0	0	0	0	0	0	0	0	0	0	0	0	0	chr1	28643227	28648581	+	LINC01715
ENSG00000270103.3	0	0	0	0	0	0	0	0	0	0	0	0	0	0	0	0	0	0	0	0	0	0	0	0	0	0	0	0	0	0	0	chr1	28648599	28648730	+	AL360012.1
ENSG00000274978.1	0	0	0	0	0	0	0	0	0	0	0	0	0	0	0	0	0	0	0	0	0	0	0	0	0	0	0	0	0	0	0	chr1	28648599	28648733	+	RNU11
ENSG00000162419.13	0	0	0	0	0	0	0	0	2.18716	1.39338	0	0	0	0	0	0	0	2.24567	1.87333	3.01977	0	0	0	0	0	0	0	1.3929	1.3929	0	0	chr1	28668777	28719353	+	GMEB1
ENSG00000252777.1	0	0	0	0	0	0	0	0	0	0	0	0	0	0	0	0	0	0	0	0	0	0	0	0	0	0	0	0	0	0	0	chr1	28689664	28689794	+	AL645729.1
ENSG00000198492.16	0	0	0	0	0	0	0	0	0	0	0	0	0.857552	15.1999	0	1.35434	4.30818	0	5.61999	3.01977	1.35434	1.35434	1.35434	1.35434	0	0	0	1.19391	1.19391	0.411408	0	chr1	28736620	28769775	+	YTHDF2
ENSG00000116329.11	0	0	0	0	0	0	0	0	0	0	0	0	0	0	0	0	0	0	0	0	0	0	0	0	0	0	0	0	0	0	0	chr1	28812141	28871267	+	OPRD1
ENSG00000233427.1	0	0	0	0	0	0	0	0	0	0	0	0	0	0	0	0	0	0	0	0	0	0	0	0	0	0	0	0	0	0	0	chr1	28870482	28877336	-	AL009181.1
ENSG00000199756.1	0	0	0	0	0	0	0	0	0	0	0	0	0	0	0	0	0	0	0	0	0	0	0	0	0	0	0	0	0	0	0	chr1	28881725	28881835	-	Y_RNA
ENSG00000159023.22	0	0	1.10829	0	0	0	0	0	2.18716	0	1.14837	7.07083	1.7151	0	0	0	0	2.24567	1.87333	3.01977	0	0	0	0	0	0.822815	10.8774	0.994925	0.994925	0.617111	5.46881	chr1	28887090	29120046	+	EPB41
ENSG00000225616.2	0	0	0	0	0	0	0	0	0	0	0	0	0	0	0	0	0	0	0	0	0	0	0	0	0	0	0	0	0	0	0	chr1	28982277	28982608	-	AL138785.1
ENSG00000206704.1	0	0	0	0	0	0	0	0	0	0	0	0	0	0	0	0	0	0	0	0	0	0	0	0	0	0	0	0	0	0	0	chr1	28985709	28985810	+	Y_RNA
ENSG00000277958.1	0	0	0	0	0	0	0	0	0	0	0	0	0	0	0	0	0	0	0	0	0	0	0	0	0	0	0	0	0	0	0	chr1	29041198	29041480	+	Metazoa_SRP
ENSG00000253304.2	0	0	0	0	0	0	0	0	0	1.39338	0	0	0	0	0	0	0	0	0	0	0	0	0	0	0	0	0	0	0	0	0	chr1	29119428	29123903	-	TMEM200B
ENSG00000225750.1	0	0	0	0	0	0	0	0	0	0	0	3.53542	0	0	0	0	0	0	0	0	0	0	0	0	0	0	0	0	0	0	0	chr1	29144493	29146994	-	AL357500.1
ENSG00000116350.17	0	0	0	0	0	0.952289	2.19072	0	0	0	0	7.07083	0.857552	0	0	0	0	0	1.87333	0	0	0	0	0	1.06535	0	0	1.79087	1.79087	1.23422	0	chr1	29147742	29181900	-	SRSF4
ENSG00000277916.1	0	0	0	0	0	0	0	0	0	0	0	0	0	0	0	0	0	0	0	0	0	0	0	0	0	0	0	0	0	0	0	chr1	29171284	29171453	-	AL357500.2
ENSG00000116353.16	0	0	0	0	0.10667	0	0	0	0	0	0	0	0	0	0	0	2.15409	0	0	0	0	0	0	0	0	1.64563	0	0.596955	0.596955	0.205704	0	chr1	29192656	29230942	-	MECR
ENSG00000237934.1	0	0	0	0	0	0	0	0	0	0	0	0	0	0	0	0	0	0	0	0	0	0	0	0	0	0	0	0	0	0	0	chr1	29223932	29224816	+	AL590729.1
ENSG00000060656.20	0.801336	0	0.923572	0.332174	2.77343	0.31743	3.6512	0	2.18716	5.57354	6.89019	7.07083	0	0	0	1.35434	4.30818	8.98267	5.61999	3.01977	1.35434	1.35434	1.35434	1.35434	3.19604	4.11408	18.1289	2.98478	2.98478	9.66808	3.64587	chr1	29236515	29326813	+	PTPRU
ENSG00000230523.1	0	0	0	0	0	0	0	0	0	0	0	0	0	0	0	0	0	0	0	0	0	0	0	0	0	0	0	0	0	0	0	chr1	29329619	29350114	-	LINC01756
ENSG00000225011.4	0	0	0	0	0	0	0	0	0	0	0	0	0	0	0	0	0	0	0	0	0	0	0	0	0	0	0	0	0	0	0	chr1	29488192	29496893	-	AL671862.1
ENSG00000228176.1	0	0	0.369429	0	0	0	0	0	0	0	0	0	0	0	0	0	0	0	0	0	0	0	0	0	0	0	0	0	0	0	0	chr1	29708850	29709547	-	AC092265.1
ENSG00000284676.1	0	0	0	0	0	0	0	0	0	0	0	0	0	0	0	0	0	0	0	0	0	0	0	0	0	0	0	0	0	0	0	chr1	29755174	29790597	+	AL645944.2
ENSG00000270927.1	0	0	0	0	0	0	0	0	0	0	0	0	0	0	0	0	0	0	0	0	0	0	0	0	0	0	0	0	0	0	0	chr1	29904864	29905357	-	AL645944.1
ENSG00000233399.2	0	0	0	0	0	0	0	0	0	0	0	0	0	0	0	0	0	0	0	0	0	0	0	0	0	0	0	0	0	0	0	chr1	30013951	30037612	-	LINC01648
ENSG00000233372.1	0	0	0	0	0	0	0	0	0	0	0	0	0	0	0	0	0	0	0	0	0	0	0	0	0	0	0	0	0	0	0	chr1	30140262	30141607	+	AL137076.1
ENSG00000231251.1	0	0	0	0	0	0	0	0	0	0	0	0	0	0	0	0	0	0	0	0	0	0	0	0	0	0	0	0	0	0	0	chr1	30226522	30226615	+	AL021921.1
ENSG00000236335.1	0	0	0	0	0	0	0	0	0	0	0	0	0	0	0	0	0	0	0	0	0	0	0	0	0	0	0	0	0	0	0	chr1	30409559	30411638	-	AL161638.2
ENSG00000231949.1	0	0	0	0	0	0	0	0	0	0	0	0	0	0	0	0	0	0	0	0	0	0	0	0	0	0	0	0	0	0	0	chr1	30415824	30421108	+	AL161638.1
ENSG00000162510.6	0	0	0.738857	0	0	0	0	0	0	0	0	0	0	0	0	0	0	0	0	0	0	0	0	0	0	0	0	0.198985	0.198985	0	0	chr1	30711276	30723585	-	MATN1
ENSG00000186056.10	0	0	0	0	0	0	0	0	0	0	0	0	0	0	0	0	0	0	0	0	0	0	0	0	0	0	0	0	0	0	0	chr1	30718503	30726827	+	MATN1-AS1
ENSG00000287510.1	0	0	0	0	0	0	0	0	0	0	0	0	0	0	0	0	0	0	0	0	0	0	0	0	0	0	0	0	0	0	0	chr1	30731692	30733427	+	AL137857.1
ENSG00000162511.8	0	0	0	0	0.266676	0	0	0	0	0	0	0	0	0	0	0	6.46227	0	0	0	0	0	0	0	3.19604	0	0	6.56651	6.56651	0	1.82294	chr1	30732468	30757774	-	LAPTM5
ENSG00000264773.1	0	0	0	0	0	0	0	0	0	0	0	0	0	0	0	0	0	0	0	0	0	0	0	0	0	0	0	0	0	0	0	chr1	30739155	30739232	-	MIR4420
ENSG00000229607.1	0	0	0	0	0	0	0	0	0	0	0	0	0	0	0	0	0	0	0	0	0	0	0	0	0	0	0	0	0	0	0	chr1	30810377	30815553	-	AL137027.1
ENSG00000223382.5	0	0	0.738857	0	0	0	0	0	0	0	0	0	0	0	0	0	0	0	0	0	0	0	0	0	0	0	0	0	0	0	0	chr1	30824216	30834864	+	LINC01778
ENSG00000222784.1	0	0	0	0	0	0	0	0	0	0	0	0	0	0	0	0	0	0	0	0	0	0	0	0	0	0	0	0	0	0	0	chr1	30843822	30844110	+	RN7SKP91
ENSG00000235143.1	0	0	0	0	0	0	0	0	0	0	0	0	0	0	0	0	0	0	0	0	0	0	0	0	0	0	0	0	0	0	0	chr1	30858157	30860254	+	AL445235.1
ENSG00000162512.16	0.801336	0	2.77072	0.332174	1.60006	0	0.73024	0	0	2.78677	0	0	0	0	0	0	2.15409	0	3.74666	0	0	0	0	0	0	3.29126	18.1289	2.18884	2.18884	1.85133	0	chr1	30869465	30908758	-	SDC3
ENSG00000266210.2	0	0	0	0	0	0	0	0	0	0	0	0	0	0	0	0	0	0	0	0	0	0	0	0	0	0	0	0	0	0	0	chr1	30918468	30918735	-	RN7SL371P
ENSG00000134644.16	0	0	0	0.664349	0.426682	0.952289	0	0	0	1.39338	0	14.1417	5.14531	7.59994	0	2.70869	2.15409	2.24567	3.74666	0	2.70869	2.70869	2.70869	2.70869	0	4.93689	7.25157	4.77564	4.77564	1.02852	0	chr1	30931505	31065991	-	PUM1
ENSG00000237329.2	0	0	0	0	0	0	0	0	0	0	1.14837	0	0	0	0	0	0	0	0	0	0	0	0	0	0	0	0	0	0	0	0	chr1	31036733	31037240	+	AL356320.2
ENSG00000232768.1	0	0	0	0	0	0	0	0	0	0	0	0	0	0	0	0	0	0	0	0	0	0	0	0	0	0	0	0	0	0	0	chr1	31050871	31051034	+	AL356320.1
ENSG00000215900.4	0	0	0	0	0	0	0	0	0	0	0	0	0	0	0	0	0	0	0	0	0	0	0	0	0	0	0	0	0	0	0	chr1	31094986	31095558	-	SELENOWP1
ENSG00000225142.2	0	0	0	0	0	0	0	0	0	0	0	0	0	0	0	0	0	0	0	0	0	0	0	0	0	0	0	0	0	0	0	chr1	31108187	31108623	-	AC114495.1
ENSG00000084628.10	0	0	0	0	0	0	0	0	0	0	0	0	0	0	0	0	0	0	0	0	0	0	0	0	0	0	0	0	0	0	0	chr1	31179744	31239887	-	NKAIN1
ENSG00000060688.13	0	0	0	0	0	0	0	0	0	0	0	0	0.857552	0	0	0	0	0	0	3.01977	0	0	0	0	0	0	0	1.3929	1.3929	0	0	chr1	31259567	31296788	-	SNRNP40
ENSG00000229447.2	0	0	0	0	0	0	0	0	0	0	0	0	0	0	0	0	0	0	0	0	0	0	0	0	0	0	0	0	0	0	0	chr1	31263244	31263681	-	AC114495.2
ENSG00000121766.16	0	0	0	0.442899	0.0533352	0	0	0	0	0	0	0	0.857552	0	0	0	0	4.49134	1.87333	12.0791	0	0	0	0	0	0	0	0.39797	0.39797	1.85133	0	chr1	31296981	31364953	+	ZCCHC17
ENSG00000229044.1	0	0	0	0	0	0	0	0	0	0	0	0	0	0	0	0	0	0	0	0	0	0	0	0	0	0	0	0	0	0	0	chr1	31333066	31346799	-	AL451070.1
ENSG00000121769.8	0	0	0	0	0	0	0	0	0	0	0	0	0	0	0	0	0	0	0	0	0	0	0	0	0	0	0	0.198985	0.198985	0.205704	0	chr1	31365252	31376850	-	FABP3
ENSG00000168528.12	1.60267	0	0	0	0	0	0	0	2.18716	0	0	14.1417	2.57265	0	2.27132	0	2.15409	4.49134	11.24	0	0	0	0	0	2.1307	3.29126	0	0.596955	0.596955	0	0	chr1	31409564	31434680	+	SERINC2
ENSG00000215899.3	0	0	0	0	0	0	0	0	0	0	0	0	0	0	0	0	0	0	0	0	0	0	0	0	0	0	0	0.994925	0.994925	0	0	chr1	31487588	31488930	-	AC209007.1
ENSG00000206981.1	0	0	0	0	0	0	0	0	0	0	0	0	0	0	0	0	0	0	0	0	0	0	0	0	0	0	0	0	0	0	0	chr1	31497576	31497683	-	RNU6-40P
ENSG00000260386.6	0	0	0	0	0	0	0	0	0	0	0	0	0	0	0	0	0	0	0	0	0	0	0	0	0	0	0	0	0	0	0	chr1	31500084	31509648	+	LDC1P
ENSG00000265961.1	4.80802	0	1.47771	2.32522	1.17337	1.58715	8.03264	6.01465	0	0	4.59346	0	0	0	0	2.70869	0	0	0	0	2.70869	2.70869	2.70869	2.70869	5.32674	6.58252	0	3.38275	3.38275	6.17111	1.82294	chr1	31503630	31503744	-	Y_RNA
ENSG00000284543.1	1.60267	0	1.10829	0	0	0	0	0	0	0	0	0	0	0	0	0	0	0	0	0	0	0	0	0	0	0	0	0.39797	0.39797	0	0	chr1	31506225	31583306	+	LINC01226
ENSG00000229167.2	0	0	0	0	0	0	0	0	0	0	0	0	0	0	0	0	0	0	0	0	0	0	0	0	0	0	0	0	0	0	0	chr1	31571584	31577898	-	AC114488.1
ENSG00000142910.16	0	0	1.293	0	0	0.31743	0	0	0	0	0	0	2.57265	0	0	0	6.46227	2.24567	3.74666	0	0	0	0	0	1.06535	4.11408	3.62578	1.98985	1.98985	0	0	chr1	31576484	31587686	+	TINAGL1
ENSG00000121764.11	0	0	0	0	0	0	0	0	0	0	0	0	0	0	0	0	0	0	0	0	0	0	0	0	0	0	0	0	0	0	0	chr1	31617685	31632518	+	HCRTR1
ENSG00000162517.13	0	0	0.184714	0.110725	0	0	0	0	0	0	0	0	0	0	0	0	0	0	0	0	0	0	0	0	0	0.822815	0	0.79594	0.79594	0	0	chr1	31629865	31644896	-	PEF1
ENSG00000235790.7	0	0	0.184714	0	0	0	0	0	0	0	0	0	0	0	0	1.35434	0	0	0	0	1.35434	1.35434	1.35434	1.35434	1.06535	0	0	0	0	0	0	chr1	31644048	31660162	+	PEF1-AS1
ENSG00000264078.1	0	0	0	0	0	0	0	0	0	0	0	0	0	0	0	0	0	0	0	0	0	0	0	0	0	0	0	0	0	0	0	chr1	31644693	31649371	+	AC114488.2
ENSG00000084636.18	0	0	0.738857	0	0	0.31743	0.73024	0	0	0	0	0	0	0	0	0	0	0	1.87333	6.03954	0	0	0	0	2.1307	0	0	0	0	0	0	chr1	31652262	31704319	-	COL16A1
ENSG00000121753.13	0	0	0	0	0	0	0	0	0	0	0	3.53542	0	0	0	1.35434	0	0	0	0	1.35434	1.35434	1.35434	1.35434	0	0	0	0	0	0	0	chr1	31727116	31764893	-	ADGRB2
ENSG00000266580.1	0	0	0	0	0	0	0	0	0	0	0	0	0	0	0	0	0	0	0	0	0	0	0	0	0	0	0	0	0	0	0	chr1	31758659	31758735	-	MIR4254
ENSG00000254545.1	0	0	0	0	0	0	0	0	0	0	0	0	0	0	0	0	0	0	0	0	0	0	0	0	0	0	0	0	0	0	0	chr1	31789129	31791322	+	AL354919.2
ENSG00000134668.12	0	0	0	0	0	0	0	0	0	0	0	0	0	0	0	0	2.15409	0	0	0	0	0	0	0	0	0	0	0	0	0	0	chr1	31790421	31816051	-	SPOCD1
ENSG00000203620.2	0	0	0	0	0	0	0	0	0	0	0	0	0	0	0	0	0	0	0	0	0	0	0	0	0	0	0	0	0	0	0	chr1	31842018	31855568	-	AL354919.1
ENSG00000269967.1	0	0	0	0	0	0	0	0	0	0	0	0	0	0	0	0	0	0	0	0	0	0	0	0	0	0	0	0	0	0	0	chr1	31851912	31921841	-	AL136115.2
ENSG00000184007.22	0	0	0.554143	0.553624	0	0	1.46048	0	0	0	0	0	0	0	0	1.35434	0	2.24567	5.61999	6.03954	1.35434	1.35434	1.35434	1.35434	0	0.822815	0	5.57158	5.57158	2.46845	3.64587	chr1	31906420	31944856	-	PTP4A2
ENSG00000288678.1	0	0	0	0	0	0	0	0	0	0	0	0	0	0	0	0	0	0	0	0	0	0	0	0	0	0	0	0	0	0	0	chr1	31919562	31919628	-	AL136115.4
ENSG00000228634.1	0	0	0	0	0	0	0	0	0	0	0	0	0	0	0	0	0	0	0	0	0	0	0	0	0	0	0	0	0	0	0	chr1	31933019	31933975	+	AL136115.1
ENSG00000284702.1	0	0	0	0	0	0	0	0	0	0	0	0	0	0	0	0	0	0	0	0	0	0	0	0	0	0	0	0.596955	0.596955	0	0	chr1	31972188	31987034	-	AL136115.3
ENSG00000121774.18	0	0	0	0.332174	1.0667	0	0	0	0	0	0	0	0	0	0	0	0	2.24567	1.87333	0	0	0	0	0	0	0.822815	0	3.58173	3.58173	2.05704	0	chr1	32013867	32060850	+	KHDRBS1
ENSG00000203325.3	0	0	0	0	0	0	0	0	0	0	0	0	0	0	0	0	0	0	0	0	0	0	0	0	0	0	0	0.198985	0.198985	0	0	chr1	32052290	32073474	-	AL445248.1
ENSG00000121775.18	0	0	0	0	0	0.952289	0	0	0	0	0	0	0	0	2.27132	0	2.15409	0	0	0	0	0	0	0	0	0	0	1.19391	1.19391	0	0	chr1	32072030	32102866	+	TMEM39B
ENSG00000266203.1	0	0	0	0	0	0	0	0	0	0	0	0	0	0	0	0	0	0	0	0	0	0	0	0	0	0	0	0	0	0	0	chr1	32086948	32087007	+	MIR5585
ENSG00000276493.1	0	0	0	0	0	0	0	0	0	0	0	0	0	0	0	0	0	0	0	0	0	0	0	0	0	0	0	0	0	0	0	chr1	32087522	32087813	-	Metazoa_SRP
ENSG00000025800.14	0	0	1.10829	0.110725	0.373346	0	0	0	2.18716	0	0	3.53542	4.28776	0	0	8.12607	0	0	5.61999	0	8.12607	8.12607	8.12607	8.12607	2.1307	2.46845	7.25157	7.36245	7.36245	0.205704	0	chr1	32108055	32176563	+	KPNA6
ENSG00000250135.1	0	0	0	0	0	0	0	0	0	0	0	0	0	0	0	0	0	0	0	0	0	0	0	0	0	0	0	0	0	0	0	chr1	32170732	32176568	+	AL049795.2
ENSG00000084652.16	0.801336	0	0	0	0	0.952289	0	0	0	0	2.29673	0	0	0	2.27132	4.06303	0	0	0	0	4.06303	4.06303	4.06303	4.06303	0	6.58252	0	3.58173	3.58173	3.08556	0	chr1	32179674	32198285	+	TXLNA
ENSG00000160050.16	0	0	0	0	0	0	0	0	0	0	0	0	0	0	0	0	0	0	0	0	0	0	0	0	0	0	0	0	0	0	0	chr1	32200594	32205453	+	CCDC28B
ENSG00000224066.1	0	0	0	0	0	0	0	0	0	0	0	0	0	0	0	0	0	0	0	0	0	0	0	0	0	0	0	0	0	0	0	chr1	32204768	32206814	-	AL049795.1
ENSG00000160051.12	0	0	0.184714	0	0	0	0	0	0	0	0	0	0	0	0	0	0	0	0	0	0	0	0	0	2.1307	0	0	0	0	0	0	chr1	32205670	32208682	+	IQCC
ENSG00000222046.2	0	0	0	0	0	0	0	0	0	0	0	0	0	0	0	0	0	0	0	0	0	0	0	0	0	0	0	0	0	0	0	chr1	32209093	32216196	+	DCDC2B
ENSG00000160055.20	0	1.70611	0.184714	0.664349	0.640022	1.90458	0	3.00733	0	0	0	0	0	0	0	0	0	0	0	0	0	0	0	0	0	0.822815	0	0.596955	0.596955	0	0	chr1	32214471	32222359	-	TMEM234
ENSG00000084623.12	0.801336	0	0	0	0.426682	0.31743	0	0	0	1.39338	1.14837	0	0	0	2.27132	1.35434	0	4.49134	1.87333	6.03954	1.35434	1.35434	1.35434	1.35434	0	2.46845	0	3.38275	3.38275	0.822815	3.64587	chr1	32221076	32245397	+	EIF3I
ENSG00000220785.7	0	0	0	0	0	0	0	0	0	0	0	0	0	0	0	0	0	0	0	0	0	0	0	0	0	0	0	0	0	0	0	chr1	32231657	32241620	-	MTMR9LP
ENSG00000183615.6	0	0	0	0	0	0	0	0	0	0	0	0	0	0	0	0	0	0	0	0	0	0	0	0	0	0	0	0	0	0	0	chr1	32247221	32248856	+	FAM167B
ENSG00000182866.17	0	0	0	0	0	0	0	0	0	0	0	10.6062	0.857552	0	0	0	2.15409	2.24567	0	0	0	0	0	0	0	0	0	0.596955	0.596955	0	1.82294	chr1	32251238	32286165	+	LCK
ENSG00000277617.1	0	0	0	0	0	0	0	0	0	0	0	0	0	0	0	0	0	0	0	0	0	0	0	0	0	0	0	0	0	0	0	chr1	32269337	32269597	-	Metazoa_SRP
ENSG00000252450.1	0	0	0	0	0	0	0	0	0	0	0	0	0	0	0	0	0	0	0	0	0	0	0	0	0	0	0	0	0	0	0	chr1	32286451	32286561	-	Y_RNA
ENSG00000116478.12	0.801336	1.70611	1.47771	0	0.0533352	1.26972	0	0	0	4.18015	0	0	0	0	0	1.35434	2.15409	0	1.87333	0	1.35434	1.35434	1.35434	1.35434	0	2.46845	0	5.77057	5.77057	1.85133	1.82294	chr1	32292082	32333635	+	HDAC1
ENSG00000175130.7	0.801336	0	0.554143	0	0	0	0	0	0	0	0	7.07083	4.28776	7.59994	2.27132	0	0	6.737	11.24	12.0791	0	0	0	0	1.06535	8.22815	7.25157	7.56143	7.56143	0.822815	5.46881	chr1	32333838	32336233	-	MARCKSL1
ENSG00000233775.1	0	0	0.923572	0.553624	0	0	0	0	0	0	2.29673	0	0	0	0	0	2.15409	0	0	0	0	0	0	0	0	4.11408	0	0	0	0	0	chr1	32349193	32350663	-	AL109945.1
ENSG00000162526.7	0	0	0	0	0	0	0	0	0	0	0	0	0	0	0	0	0	0	0	0	0	0	0	0	0	0	0	0	0	0	0	chr1	32351520	32364312	+	TSSK3
ENSG00000225828.1	0	0	0	0	0	0	0	0	0	0	0	0	0	0	0	0	0	0	0	0	0	0	0	0	0	0	0	0	0	0	0	chr1	32361269	32364278	-	FAM229A
ENSG00000160058.19	0	0	0	0	0	0	0	0	0	0	0	0	0	0	0	0	0	0	1.87333	0	0	0	0	0	0	0.822815	0	1.79087	1.79087	0	1.82294	chr1	32364632	32394731	-	BSDC1
ENSG00000224333.1	0	0	0	0	0	0	0	0	0	0	0	0	0	0	0	0	0	0	0	0	0	0	0	0	0	0	0	0	0	0	0	chr1	32402108	32403115	-	GAPDHP20
ENSG00000270850.1	0	0	0	0	0	0	0	0	0	0	0	0	0	0	0	0	0	0	0	0	0	0	0	0	0	0	0	0	0	0	0	chr1	32421978	32422319	+	AL356986.1
ENSG00000229259.1	0	0	0	0	0	0	0	0	0	0	0	0	0	0	0	0	0	0	0	0	0	0	0	0	0	0	0	0	0	0	0	chr1	32423213	32426789	-	LRRC37A12P
ENSG00000263529.2	0	0	0	0	0	0	0	0	0	0	0	0	0	0	0	0	0	0	0	0	0	0	0	0	0	0	0	0	0	0	0	chr1	32457834	32458135	+	RN7SL122P
ENSG00000254553.1	0	0	0	0	0	0	0	0	0	0	0	0	0	0	0	0	0	0	0	0	0	0	0	0	0	0	0	0	0	0	0	chr1	32465056	32600792	+	AL033529.1
ENSG00000273274.2	0	1.70611	0.554143	0	0	0	0	0	0	0	0	0	0	0	0	0	0	0	0	0	0	0	0	0	0	0	0	0.198985	0.198985	0	0	chr1	32465071	32496686	+	ZBTB8B
ENSG00000160062.15	0	0	0	0	0	0	0	0	0	0	1.14837	0	0	0	0	0	0	0	0	0	0	0	0	0	0	0	0	0.198985	0.198985	0	0	chr1	32539426	32605941	+	ZBTB8A
ENSG00000176261.15	0	0	0	0	0.533352	0	0	0	0	0	0	0	0	0	0	0	0	2.24567	0	0	0	0	0	0	0	0	0	0.39797	0.39797	0	0	chr1	32600171	32650903	-	ZBTB8OS
ENSG00000200591.1	0	0	0	0	0	0	0	0	0	0	0	0	0	0	0	0	0	0	0	0	0	0	0	0	0	0	0	0	0	0	0	chr1	32639950	32640052	+	Y_RNA
ENSG00000162521.19	0	0	0.184714	0	0	0	0	0	0	1.39338	2.29673	3.53542	0.857552	0	4.54263	1.35434	0	0	3.74666	3.01977	1.35434	1.35434	1.35434	1.35434	0	1.64563	0	3.78072	3.78072	1.23422	0	chr1	32651141	32686211	+	RBBP4
ENSG00000162520.15	0	0	0	0	0	0	0	0	0	0	0	0	0	0	0	0	0	0	0	0	0	0	0	0	0	0	0	0.79594	0.79594	0	0	chr1	32679905	32703596	-	SYNC
ENSG00000224409.1	0	0	0	0	0	0	0	0	0	0	0	0	0	0	0	0	0	0	0	0	0	0	0	0	0	0	0	0	0	0	0	chr1	32717733	32725237	-	AC114489.1
ENSG00000162522.11	1.60267	0	0	0.442899	0.693358	0	0	3.00733	0	5.57354	2.29673	10.6062	1.7151	0	0	6.77172	0	2.24567	3.74666	3.01977	6.77172	6.77172	6.77172	6.77172	1.06535	6.58252	0	9.3523	9.3523	3.29126	14.5835	chr1	32741829	32774970	+	KIAA1522
ENSG00000134684.12	0	3.41222	0.554143	0.110725	0	0	0	0	4.37432	0	0	0	2.57265	0	2.27132	4.06303	15.0786	4.49134	3.74666	0	4.06303	4.06303	4.06303	4.06303	0	0	0	5.77057	5.77057	0	3.64587	chr1	32775236	32817380	-	YARS1
ENSG00000116497.18	0	0	0.184714	0	0	2.22201	0	0	0	0	0	10.6062	5.14531	0	0	4.06303	204.638	123.512	13.1133	3.01977	4.06303	4.06303	4.06303	4.06303	0	1.64563	14.5031	1.59188	1.59188	0.822815	20.0523	chr1	32816766	32858875	+	S100PBP
ENSG00000160097.20	0	0	0	0	0	0	0	0	0	0	0	0	0	0	0	0	0	0	0	0	0	0	0	0	0	0	0	0	0	0	0	chr1	32862267	32872482	-	FNDC5
ENSG00000121905.10	0	0	0	0	0	0	0	0	0	0	0	0	0	0	0	0	0	0	0	0	0	0	0	0	0	0	0	0	0	0	0	chr1	32885993	32898441	+	HPCA
ENSG00000121900.19	0	0	0	0	0	0	0	0	0	0	0	0	0	0	0	1.35434	0	0	0	0	1.35434	1.35434	1.35434	1.35434	0	0.822815	0	0.198985	0.198985	0	0	chr1	32894593	32901438	-	TMEM54
ENSG00000287691.1	0	0	0	0	0	0	0	0	0	0	0	0	0	0	0	0	0	0	0	0	0	0	0	0	0	0	0	0.39797	0.39797	0	0	chr1	32925453	32951638	+	AL031602.2
ENSG00000116514.17	0	0	0	0	0.320011	0	0	0	0	0	3.4451	0	0	0	0	0	0	0	3.74666	0	0	0	0	0	1.06535	0	0	0.198985	0.198985	0	0	chr1	32936444	32964809	-	RNF19B
ENSG00000278966.2	0	0	0	0	0	0	0	0	0	0	0	0	0	0	0	0	0	0	0	0	0	0	0	0	0	0	0	0	0	0	0	chr1	32973552	32974463	+	AL031602.1
ENSG00000217644.5	0	0	0	0	0	0	0	0	0	0	0	0	0	0	0	0	0	0	0	0	0	0	0	0	0	0	0	0	0	0	0	chr1	32979946	32980472	+	AL355864.1
ENSG00000239670.1	0	0	0	0	0	0	0	0	0	0	0	0	0	0	0	0	0	0	0	0	0	0	0	0	0	0	0	0	0	0	0	chr1	32986951	32988233	+	AL355864.2
ENSG00000236065.2	0	0	0	0	0	0	0	0	0	0	0	0	0	0	0	0	0	0	0	0	0	0	0	0	0	0	0	0	0	0	0	chr1	32987074	33032469	+	AL020995.1
ENSG00000004455.17	0	0	0.369429	0	0	0	0.73024	0	0	0	0	3.53542	0	0	0	0	0	2.24567	0	0	0	0	0	0	4.26139	0	0	1.19391	1.19391	0	0	chr1	33007939	33080996	-	AK2
ENSG00000276645.1	0	0	0	0	0	0	0	0	0	0	0	0	0	0	0	0	0	0	0	0	0	0	0	0	0	0	0	0	0	0	0	chr1	33029231	33029576	-	Metazoa_SRP
ENSG00000142920.17	0	0	0	0	0	0.634859	0	0	0	0	0	0	0	0	0	1.35434	0	0	0	0	1.35434	1.35434	1.35434	1.35434	0	0	3.62578	0.198985	0.198985	0	0	chr1	33081103	33123492	+	AZIN2
ENSG00000278997.1	0	0	0	0	0	0	0	0	0	0	0	0	0.857552	0	0	0	0	0	0	0	0	0	0	0	0	0	0	0	0	0	0	chr1	33141870	33143230	-	AL662907.1
ENSG00000116525.14	8.8147	5.11833	9.23572	0.22145	0	0.634859	0	0	6.56148	8.3603	17.2255	0	0.857552	0	0	1.35434	23.695	4.49134	3.74666	0	1.35434	1.35434	1.35434	1.35434	0	3.29126	0	2.58681	2.58681	2.87985	0	chr1	33145398	33182059	-	TRIM62
ENSG00000279179.1	0	0	0	0	0	0	0	0	0	0	0	0	0	0	0	0	0	0	0	0	0	0	0	0	0	0	0	0	0	0	0	chr1	33162850	33166298	+	AL662907.2
ENSG00000284721.1	0	0	0	0	0	0	0	0	0	0	0	0	0	0	0	0	0	0	0	0	0	0	0	0	0	0	0	0	0	0	0	chr1	33194787	33200353	+	AL662907.3
ENSG00000160094.15	0	0	0	0	0	0	1.46048	0	0	1.39338	0	0	0.857552	0	0	1.35434	0	0	0	0	1.35434	1.35434	1.35434	1.35434	3.19604	0	0	2.38782	2.38782	0	0	chr1	33256491	33300719	+	ZNF362
ENSG00000270115.1	0	0	0	0	0	0	0	0	0	0	0	0	0	0	0	0	0	0	0	0	0	0	0	0	0	0	0	0.198985	0.198985	0	0	chr1	33261211	33261680	+	AL513327.2
ENSG00000184389.9	0	0	0	0	0	0	0	0	0	0	0	0	0	0	0	0	0	0	0	0	0	0	0	0	0	0	0	0	0	0	0	chr1	33306765	33321098	-	A3GALT2
ENSG00000225313.5	0	0	1.293	0	0	0.634859	0	0	0	0	0	0	0	0	0	0	2.15409	0	0	0	0	0	0	0	0	0	0	0	0	0	0	chr1	33307347	33349245	+	AL513327.1
ENSG00000134686.18	0	0	0.184714	0.22145	0.533352	0	0	3.00733	0	2.78677	0	0	0.857552	0	2.27132	1.35434	0	0	7.49332	0	1.35434	1.35434	1.35434	1.35434	0	0	0	5.17361	5.17361	0.617111	0	chr1	33323622	33431052	-	PHC2
ENSG00000284154.1	0	0	0	0	0	0	0	0	0	0	0	0	0	0	0	0	0	0	0	0	0	0	0	0	0	0	0	0	0	0	0	chr1	33332392	33332492	-	MIR3605
ENSG00000222112.1	0	0	0	0	0	0	0	0	0	0	0	0	0	0	0	0	0	0	0	0	0	0	0	0	0	0	0	0	0	0	0	chr1	33336565	33336864	-	RN7SKP16
ENSG00000233246.1	0	0	0	0	0	0	0	0	0	0	0	0	0	0	0	0	0	0	0	0	0	0	0	0	0	0	0	0	0	0	0	chr1	33350351	33363245	+	PHC2-AS1
ENSG00000234512.1	0	0	0	0	0	0	0	0	0	0	0	0	0	0	0	0	0	0	0	0	0	0	0	0	0	0	0	0	0	0	0	chr1	33466248	33468954	+	TLR12P
ENSG00000121903.14	0	0	0.369429	0	0	0	0	0	0	0	0	0	0	0	0	0	0	0	0	0	0	0	0	0	0	0	0	0.198985	0.198985	0	0	chr1	33472644	33496507	+	ZSCAN20
ENSG00000235907.2	0	0	0	0	0	0	0	0	0	0	0	0	0	0	0	0	0	0	0	0	0	0	0	0	0	0	0	0	0	0	0	chr1	33512007	33512743	-	AC115285.1
ENSG00000121904.17	0	0	0	0.553624	0	0	0	0	0	0	0	0	0	0	0	0	2.15409	0	1.87333	0	0	0	0	0	0	0	0	0	0	0	0	chr1	33513998	34165842	-	CSMD2
ENSG00000227000.2	0	0	0	0	0	0	0	0	0	0	0	0	0	0	0	0	0	0	0	0	0	0	0	0	0	0	0	0	0	0	0	chr1	33838522	33840140	+	HSPD1P14
ENSG00000176256.11	0	0	0	0	0	0	0	0	0	0	0	0	0	0	0	0	0	0	0	0	0	0	0	0	0	0	0	0	0	0	0	chr1	33860474	33864791	+	HMGB4
ENSG00000231163.6	0	0	0	0	0	0	0	0	0	0	0	0	0	0	0	0	0	0	0	0	0	0	0	0	0	0	0	0	0	0	0	chr1	33868952	33893726	+	CSMD2-AS1
ENSG00000201148.1	0	0	0	0	0	0	0	0	0	0	0	0	0	0	0	0	0	0	0	0	0	0	0	0	0	0	0	0	0	0	0	chr1	34112948	34113063	+	RNA5SP42
ENSG00000142698.15	0	0	0	0	0	0	0	0	0	0	0	0	0.857552	0	0	0	0	0	0	0	0	0	0	0	0	0	0	0	0	0	0	chr1	34166882	34219131	+	C1orf94
ENSG00000270241.1	0	0	0	0	0	0	0	0	0	0	0	0	0	0	0	0	0	0	0	0	0	0	0	0	0	0	0	0	0	0	0	chr1	34276858	34277292	-	AC115286.1
ENSG00000287703.1	0	0	0	0	0	0	0	0	0	0	0	0	0	0	0	0	0	0	0	0	0	0	0	0	0	0	0	0	0	0	0	chr1	34640156	34685732	-	AC099565.1
ENSG00000207941.1	0	0	0	0	0	0	0	0	0	0	0	0	0	0	0	0	0	0	0	0	0	0	0	0	0	0	0	0	0	0	0	chr1	34669598	34669694	-	MIR552
ENSG00000163866.9	0	0	0.738857	0	0.480017	0	0	0	0	2.78677	0	7.07083	0	0	0	0	2.15409	0	0	0	0	0	0	0	0	0	0	0.198985	0.198985	0	0	chr1	34712736	34859755	-	SMIM12
ENSG00000189280.3	0	0	0	0	0	0	0	0	0	0	0	0	0	0	0	0	0	0	0	0	0	0	0	0	0	0	0	0	0	0	0	chr1	34755046	34758512	+	GJB5
ENSG00000189433.7	0	0	0	0	0	0	0	0	0	0	0	0	0	0	0	0	0	0	0	0	0	0	0	0	0	0	0	0	0	0	0	chr1	34759739	34762327	+	GJB4
ENSG00000255811.1	0	0	0	0	0	0	0	0	0	0	0	0	0	0	0	0	0	0	0	0	0	0	0	0	0	0	0	0	0	0	0	chr1	34761425	34788097	-	AL121988.1
ENSG00000188910.8	0	0	0	0	0	0	0	0	0	0	0	0	0	0	0	0	0	0	0	0	0	0	0	0	0	0	0	0.198985	0.198985	0	0	chr1	34781213	34786369	+	GJB3
ENSG00000187513.9	0	0	0	0	0	0	0	0	0	0	0	0	1.7151	0	0	0	0	0	0	0	0	0	0	0	0	0	0	0.39797	0.39797	0	0	chr1	34792998	34795747	+	GJA4
ENSG00000230163.1	0	0	0	0	0	0	0	0	0	0	0	0	0	0	0	0	0	0	0	0	0	0	0	0	0	0	0	0	0	0	0	chr1	34850693	34851555	+	AL122010.1
ENSG00000116544.12	0	0	0	0	0	0	0	0	0	0	0	0	0	0	0	0	0	0	0	0	0	0	0	0	0	0	0	0	0	0	0	chr1	34865435	34929650	-	DLGAP3
ENSG00000284773.1	0	0	0	0	0	0	0	0	0	0	0	0	0	0	0	0	0	0	0	0	0	0	0	0	0	0	0	0	0	0	0	chr1	34974355	34985313	-	AC114490.2
ENSG00000241014.2	0	0	0	0	0	0	0	0	0	0	0	0	0	0	0	0	0	0	0	0	0	0	0	0	0	0	0	0	0	0	0	chr1	34975698	34978706	-	GPR199P
ENSG00000271741.1	0	0	0	0	0	0	0	0	0	0	0	0	0	0	0	0	0	0	0	0	0	0	0	0	0	0	0	0	0	0	0	chr1	34981532	35031741	-	AC114490.1
ENSG00000243749.1	0	0	0	0	0	0	0	0	0	0	0	0	0	0	0	0	0	0	0	0	0	0	0	0	0	0	0	0	0	0	0	chr1	34981534	34985353	-	TMEM35B
ENSG00000163867.17	0	0	0	0	0	0	0	0	0	0	0	0	0	0	0	0	0	0	0	0	0	0	0	0	0	0	0	0	0	0	0	chr1	34986164	35031945	-	ZMYM6
ENSG00000197056.11	0	0	0	0	0	0	0	0	0	0	0	0	0	0	0	0	0	0	0	0	0	0	0	0	0	0	0	0.596955	0.596955	0	0	chr1	35032171	35115859	+	ZMYM1
ENSG00000233940.1	0	0	0	0	0	0	0	0	0	0	0	0	0	0	0	0	0	0	0	0	0	0	0	0	0	0	0	0	0	0	0	chr1	35053467	35059271	+	RPL12P45
ENSG00000228348.1	0	0	0	0	0	0	0	0	0	0	0	0	0	0	0	0	0	0	0	0	0	0	0	0	0	0	0	0	0	0	0	chr1	35122021	35122484	+	EFCAB14P1
ENSG00000284640.1	0	0	0	0	0	0	0	0	0	0	0	0	0	0	0	0	0	0	0	0	0	0	0	0	0	0	0	0	0	0	0	chr1	35141514	35146435	-	AL590434.1
ENSG00000116560.11	0	0	1.47771	1.21797	0.480017	3.80916	0.73024	3.00733	2.18716	1.39338	0	7.07083	2.57265	15.1999	13.6279	2.70869	2.15409	11.2283	18.7333	36.2373	2.70869	2.70869	2.70869	2.70869	4.26139	4.11408	18.1289	9.15331	9.15331	4.73119	10.9376	chr1	35176377	35193145	-	SFPQ
ENSG00000201868.1	0	0	0	0	0	0	0	0	0	0	0	0	0	0	0	0	0	0	0	0	0	0	0	0	0	0	0	0	0	0	0	chr1	35195968	35196062	+	Y_RNA
ENSG00000146463.12	0	5.11833	0.369429	0.22145	0	0	0	0	0	1.39338	0	14.1417	0.857552	7.59994	9.08527	1.35434	0	0	5.61999	21.1384	1.35434	1.35434	1.35434	1.35434	0	1.64563	10.8774	2.58681	2.58681	1.64563	5.46881	chr1	35268708	35422058	+	ZMYM4
ENSG00000240374.3	0	0	0	0	0	0	0	0	0	0	0	0	0	0	0	0	0	0	0	0	0	0	0	0	0	0	0	0	0	0	0	chr1	35292195	35292498	-	RN7SL503P
ENSG00000201542.1	0	0	0	0	0	0	0	0	0	0	0	0	0	0	0	0	0	0	0	0	0	0	0	0	0	0	0	0	0	0	0	chr1	35310273	35310425	+	SNORA62
ENSG00000229994.1	0	0	0	0	0	0	0	0	0	0	0	0	0	0	0	0	0	0	0	0	0	0	0	0	0	0	0	0	0	0	0	chr1	35350721	35351607	+	RPL5P4
ENSG00000227409.1	0	0	0	0	0	0	0	0	0	0	0	0	0	0	0	0	0	0	0	0	0	0	0	0	0	0	0	0	0	0	0	chr1	35358821	35366077	-	ZMYM4-AS1
ENSG00000278702.1	0	0	0	0	0	0	0	0	0	0	0	0	0	0	0	0	0	0	0	0	0	0	0	0	0	0	0	0	0	0	0	chr1	35399996	35400319	+	Metazoa_SRP
ENSG00000142687.18	0.801336	0	2.21657	1.21797	0.160006	0.31743	0.73024	0	2.18716	0	4.59346	0	1.7151	7.59994	0	1.35434	8.61636	4.49134	3.74666	3.01977	1.35434	1.35434	1.35434	1.35434	0	2.46845	0	2.58681	2.58681	0.822815	1.82294	chr1	35433491	35557950	-	KIAA0319L
ENSG00000236274.1	0	0	0	0	0	0	0	0	0	0	0	0	0	0	0	0	0	0	0	0	0	0	0	0	0	0	0	0	0	0	0	chr1	35509741	35511438	+	AC004865.1
ENSG00000020129.16	0	0	0	0.553624	0.426682	0	0.73024	0	0	1.39338	0	0	0	0	0	0	0	0	0	0	0	0	0	0	0	0.822815	0	2.18884	2.18884	0	0	chr1	35557472	35567274	+	NCDN
ENSG00000239636.1	0	0	0	0	0	0	0	0	0	0	0	0	0	0	0	0	0	0	0	0	0	0	0	0	0	0	0	0	0	0	0	chr1	35569812	35577729	-	TFAP2E-AS1
ENSG00000116819.8	0	0	0	0	0	0	0	0	0	0	0	0	0	0	0	0	0	0	0	0	0	0	0	0	0	0	0	0	0	0	0	chr1	35573313	35595328	+	TFAP2E
ENSG00000126067.12	0.801336	0	0.369429	0	0	0	0	0	0	0	2.29673	0	0	0	0	0	0	0	0	0	0	0	0	0	2.1307	0	0	4.57666	4.57666	0.617111	0	chr1	35599540	35641526	-	PSMB2
ENSG00000142686.8	0.801336	13.6489	2.95543	0	0	0.31743	0	0	0	0	4.59346	45.9604	4.28776	0	0	6.77172	88.3176	89.8267	3.74666	0	6.77172	6.77172	6.77172	6.77172	0	0	21.7547	2.38782	2.38782	1.43993	16.4064	chr1	35713876	35718894	-	C1orf216
ENSG00000092853.14	0	0	0	0	0	0	0	0	0	0	0	0	0	0	0	0	0	0	0	0	0	0	0	0	0	0.822815	0	0.39797	0.39797	0	0	chr1	35720217	35769978	-	CLSPN
ENSG00000232335.1	0	0	0	0	0	0	0	0	0	0	0	0	0	0	0	0	0	0	0	0	0	0	0	0	0	0	0	0	0	0	0	chr1	35739388	35743576	+	AL354864.1
ENSG00000134698.11	0.801336	0	0	0	0.480017	0.31743	0.73024	0	0	1.39338	0	0	0.857552	0	0	2.70869	4.30818	0	1.87333	0	2.70869	2.70869	2.70869	2.70869	0	0	0	0.994925	0.994925	1.23422	3.64587	chr1	35808015	35857890	+	AGO4
ENSG00000092847.13	0	0	2.40129	0.553624	0.586687	1.26972	0	0	4.37432	0	3.4451	3.53542	6.00286	0	2.27132	2.70869	10.7704	15.7197	1.87333	0	2.70869	2.70869	2.70869	2.70869	1.06535	2.46845	10.8774	4.17869	4.17869	2.46845	7.29174	chr1	35869807	35930532	+	AGO1
ENSG00000271164.1	0	0	0	0	0	0	0	0	0	0	0	0	0	0	0	0	0	0	0	0	0	0	0	0	0	0	0	0	0	0	0	chr1	35873269	35873752	-	CFAP97P1
ENSG00000286899.1	0	0	0	0	0	0	0	0	0	0	0	0	0	0	0	0	0	0	0	0	0	0	0	0	0	0	0	0	0	0	0	chr1	35908979	35910872	-	AL139286.2
ENSG00000271914.1	0	0	0	0	0	0	0	0	0	0	0	0	0	0	0	0	0	0	0	0	0	0	0	0	0	0	0	0	0	0	0	chr1	35929719	35930115	-	AL139286.1
ENSG00000126070.20	3.20535	5.11833	2.03186	0	1.22671	1.26972	2.19072	0	4.37432	1.39338	0	0	0.857552	0	2.27132	0	15.0786	2.24567	1.87333	0	0	0	0	0	0	1.64563	0	4.17869	4.17869	1.64563	3.64587	chr1	35930717	36072500	+	AGO3
ENSG00000271554.1	0	0	0	0	0	0	0	0	0	0	0	0	0	0	0	0	0	0	0	0	0	0	0	0	0	0	0	0	0	0	0	chr1	35992108	36013630	-	AL138787.2
ENSG00000232862.5	0	0	0	0	0	0	0	0	0	0	0	0	0	0	0	0	0	0	0	0	0	0	0	0	0	0	0	0	0	0	0	chr1	36080065	36084026	-	AL138787.1
ENSG00000092850.12	0	0	0	0	0	0	0	0	0	0	0	0	4.28776	0	0	0	0	0	1.87333	0	0	0	0	0	0	0	0	0	0	0	0	chr1	36084093	36088275	+	TEKT2
ENSG00000116863.11	0	0	0	0.775073	0	0	0	0	0	0	0	0	0.857552	0	0	0	0	2.24567	0	3.01977	0	0	0	0	0	0	0	0.79594	0.79594	0.205704	0	chr1	36088891	36093932	+	ADPRS
ENSG00000171812.13	1.60267	0	0	0	0	0	0	0	0	1.39338	0	0	0.857552	0	0	0	0	0	0	0	0	0	0	0	0	0	0	0.596955	0.596955	0	1.82294	chr1	36095238	36125222	-	COL8A2
ENSG00000054116.12	0.801336	0	0	0	0	0	0	0	0	0	0	3.53542	0	0	0	0	0	0	0	0	0	0	0	0	0	5.75971	0	0.79594	0.79594	1.23422	0	chr1	36136569	36156053	-	TRAPPC3
ENSG00000116871.15	3.20535	0	0.369429	0.110725	0.266676	2.22201	0.73024	0	0	0	0	0	0	0	2.27132	0	0	0	1.87333	3.01977	0	0	0	0	1.06535	1.64563	0	2.78579	2.78579	1.02852	0	chr1	36155578	36180849	+	MAP7D1
ENSG00000264592.2	0	0	0	0	0	0	0	0	0	0	0	0	0	0	0	0	0	0	0	0	0	0	0	0	0	0	0	0	0	0	0	chr1	36191914	36192170	+	RN7SL131P
ENSG00000054118.15	0	0	2.03186	0.442899	0.746693	2.22201	0	0	2.18716	0	4.59346	10.6062	4.28776	15.1999	2.27132	6.77172	8.61636	0	3.74666	39.257	6.77172	6.77172	6.77172	6.77172	2.1307	4.93689	0	6.16854	6.16854	3.08556	1.82294	chr1	36224431	36305357	+	THRAP3
ENSG00000231849.1	0	0	0	0	0	0	0	0	0	0	0	0	0	0	0	0	0	0	0	0	0	0	0	0	0	0	0	0	0	0	0	chr1	36241897	36242156	-	UBE2V2P4
ENSG00000214193.11	0	0	0.184714	0.110725	0.0533352	0	0	3.00733	0	2.78677	0	0	0	0	0	0	0	0	0	0	0	0	0	0	0	0	0	0.596955	0.596955	0	0	chr1	36306367	36329340	+	SH3D21
ENSG00000142694.6	0	0	0	0	0	0	0	0	0	0	0	0	0	0	0	0	0	0	0	0	0	0	0	0	0	0	0	0	0	0	0	chr1	36322030	36324154	-	EVA1B
ENSG00000286379.1	0.801336	0	0	0	0	0	0	0	0	0	0	0	0	0	0	0	0	0	0	0	0	0	0	0	0	0	0	0	0	0	0	chr1	36329629	36335406	+	AL591845.1
ENSG00000196182.11	1.60267	0	0.738857	0.22145	0.426682	0	0	0	0	0	0	3.53542	0.857552	0	0	1.35434	0	0	1.87333	0	1.35434	1.35434	1.35434	1.35434	0	2.46845	0	1.19391	1.19391	0.617111	0	chr1	36339623	36385924	-	STK40
ENSG00000181817.6	0	0	0	0	0	0	0	0	0	0	0	0	0	0	0	0	0	0	0	0	0	0	0	0	0	0	0	0	0	0	0	chr1	36391237	36397908	-	LSM10
ENSG00000222821.1	0	0	0	0.110725	0	0	0	0	0	0	0	0	0	0	0	0	0	0	0	0	0	0	0	0	0	0	0	0	0	0	0	chr1	36402720	36402859	-	RNU4-27P
ENSG00000116885.18	0	0	0	0	0	0	0	0	0	0	0	0	0	0	0	0	0	0	0	0	0	0	0	0	0	0	0	0	0	0	1.82294	chr1	36415826	36450451	-	OSCP1
ENSG00000201448.1	0	0	0.369429	0.553624	0.10667	1.26972	1.46048	0	0	0	0	0	0	0	0	0	0	0	0	0	0	0	0	0	0	0	0	0	0	0	0	chr1	36418449	36418578	-	SNORA63C
ENSG00000116898.12	0	0	0	0	0	0	0	0	0	0	0	0	0	0	0	0	0	0	0	0	0	0	0	0	2.1307	3.29126	0	0.198985	0.198985	0	0	chr1	36455717	36464384	-	MRPS15
ENSG00000119535.18	0	0	0	0	0	0	0	0	0	0	0	0	0	0	0	0	4.30818	0	0	0	0	0	0	0	0	0	0	0.79594	0.79594	0	1.82294	chr1	36466042	36483278	-	CSF3R
ENSG00000230214.1	0	0	0	0	0	0	0	0	0	0	0	0	0	0	0	0	0	0	0	0	0	0	0	0	0	0	0	0	0	0	0	chr1	36630334	36630857	+	FTLP18
ENSG00000284705.1	0	0	0	0	0	0	0	0	0	0	0	0	0	0	0	0	0	0	0	0	0	0	0	0	0	0	0	0	0	0	0	chr1	36703952	36710582	+	AL596257.1
ENSG00000284720.1	0	0	0	0	0	0	0	0	0	0	0	0	0	0	0	0	0	0	0	0	0	0	0	0	0	0	0	0	0	0	1.82294	chr1	36768121	36769725	-	AC117945.2
ENSG00000234481.2	0	0	0	0	0	0	0	0	0	0	0	0	0	0	0	0	0	0	0	0	0	0	0	0	0	0	0	0	0	0	0	chr1	36769811	36775768	+	AC117945.1
ENSG00000163873.10	0	0	0	0.22145	0	0	0	0	0	0	0	0	1.7151	0	0	0	2.15409	0	0	0	0	0	0	0	0	0	0	0.994925	0.994925	0.205704	1.82294	chr1	36795526	37034515	-	GRIK3
ENSG00000284650.1	0	0	0	0	0	0	0	0	0	0	0	0	0	0	0	0	0	0	0	0	0	0	0	0	0	0	0	0	0	0	0	chr1	37133488	37136146	+	AL031430.1
ENSG00000223944.2	0	0	0	0	0	0	0	0	0	0	0	0	0	0	0	0	0	0	0	0	0	0	0	0	0	0	0	0	0	0	0	chr1	37154760	37325100	-	AL353604.1
ENSG00000264698.1	0	0	0	0	0	0	0	0	0	0	0	0	0	0	0	0	0	0	0	0	0	0	0	0	0	0	0	0	0	0	0	chr1	37161562	37161634	+	MIR4255
ENSG00000207328.1	0	0	0	0	0	0	0	0	0	0	0	0	0	0	0	0	0	0	0	0	0	0	0	0	0	0	0	0	0	0	0	chr1	37203609	37203716	+	RNU6-636P
ENSG00000252368.1	0	0	0	0	0	0	0	0	0	0	0	0	0	0	0	0	0	0	0	0	0	0	0	0	0	0	0	0	0	0	0	chr1	37264676	37264786	-	RNA5SP43
ENSG00000230451.2	0	0	0	0	0	0	0	0	0	0	0	0	0	0	0	0	0	0	0	0	0	0	0	0	0	0	0	0	0	0	0	chr1	37330851	37330996	+	RPS29P6
ENSG00000233621.2	0	0	0	0	0	0	0.73024	0	0	2.78677	0	0	0	0	0	0	0	0	1.87333	0	0	0	0	0	0	0	0	0	0	0	0	chr1	37350933	37474411	-	LINC01137
ENSG00000163874.11	0	0	0	0	0	0	0.73024	0	2.18716	0	0	0	0	0	0	0	0	2.24567	0	0	0	0	0	0	0	1.64563	0	0.198985	0.198985	0	0	chr1	37474579	37484377	+	ZC3H12A
ENSG00000283724.1	0	0	0	0	0	0	0	0	0	0	0	0	0	0	0	0	0	0	0	0	0	0	0	0	0	0	0	0	0	0	0	chr1	37480229	37480289	+	MIR6732
ENSG00000163875.16	0	0	0	0	0.320011	1.90458	0	0	0	0	0	3.53542	0	0	0	1.35434	0	0	1.87333	0	1.35434	1.35434	1.35434	1.35434	0	0	3.62578	2.18884	2.18884	0.411408	0	chr1	37489992	37514766	-	MEAF6
ENSG00000263675.1	0	0	0	0	0	0	0	0	0	0	0	0	0	0	0	0	0	0	0	0	0	0	0	0	0	0	0	0	0	0	0	chr1	37500934	37500994	-	MIR5581
ENSG00000163877.11	0	0	0	0	0	0.31743	0	0	0	0	0	0	0	0	0	0	4.30818	0	1.87333	0	0	0	0	0	0	0	0	1.3929	1.3929	0	0	chr1	37534448	37554293	-	SNIP1
ENSG00000232273.1	0	0	0	0	0	0	0	0	0	0	0	0	0	0	0	0	0	0	0	0	0	0	0	0	0	0	0	0	0	0	0	chr1	37544762	37545294	+	FTH1P1
ENSG00000237749.4	0	0	0	0	0	0	0	0	0	0	0	0	0	0	0	0	0	0	0	0	0	0	0	0	0	0	0	0	0	0	0	chr1	37556246	37556499	+	AL034379.1
ENSG00000163879.11	0	0	0	0	0	0	0	0	0	0	0	0	0	0	0	0	0	0	0	0	0	0	0	0	0	0	0	0.79594	0.79594	0	0	chr1	37556918	37566857	+	DNALI1
ENSG00000134697.13	1.60267	0	1.66243	0.332174	0.320011	0.31743	0	0	2.18716	0	1.14837	3.53542	0	0	4.54263	1.35434	0	0	0	6.03954	1.35434	1.35434	1.35434	1.35434	0	0	0	2.98478	2.98478	0.205704	5.46881	chr1	37566815	37595937	-	GNL2
ENSG00000284748.1	0	0	0	0	0	0	0	0	0	0	0	0	0	0	0	0	0	0	0	0	0	0	0	0	0	0	0	0	0	0	0	chr1	37596125	37607336	+	AL513220.1
ENSG00000169218.14	0	0	0	0	0	0.634859	0	0	0	0	0	14.1417	0	0	0	6.77172	12.9245	2.24567	1.87333	6.03954	6.77172	6.77172	6.77172	6.77172	0	0	10.8774	0	0	0	0	chr1	37611349	37634892	-	RSPO1
ENSG00000116922.14	0	0	0	0	0	0	0	0	0	0	0	0	0	0	0	0	0	0	0	0	0	0	0	0	0	0	0	0.79594	0.79594	0	0	chr1	37681569	37692249	-	C1orf109
ENSG00000134690.11	0	0	0	0	0	0	0	0	2.18716	0	3.4451	0	0	0	0	1.35434	2.15409	0	0	0	1.35434	1.35434	1.35434	1.35434	0	0.822815	0	1.19391	1.19391	0	0	chr1	37692480	37709719	+	CDCA8
ENSG00000183317.17	0	0	0.738857	0	0	0	0	0	0	0	0	0	0	0	0	0	0	0	0	0	0	0	0	0	0	0	0	0.39797	0.39797	0	0	chr1	37713879	37765133	-	EPHA10
ENSG00000200421.1	0	0	0	0	0	0	0	0	0	0	0	0	0	0	0	0	0	0	0	0	0	0	0	0	0	0	0	0	0	0	0	chr1	37737954	37738054	-	Y_RNA
ENSG00000214141.4	0	0	0	0	0	0	0	0	0	0	0	0	0	0	0	1.35434	2.15409	0	0	0	1.35434	1.35434	1.35434	1.35434	0	0	0	0	0	0	0	chr1	37776669	37779418	+	ACTN4P2
ENSG00000227416.2	0	0	0	0	0	0	0	0	0	0	0	0	0	0	0	0	0	0	0	0	0	0	0	0	0	0	0	0	0	0	0	chr1	37782456	37782885	-	AL929472.1
ENSG00000185090.15	0	0	0	0	0	0	0	0	0	0	0	0	0	0	0	0	0	0	0	0	0	0	0	0	0	0	0	0	0	0	0	chr1	37793846	37801137	+	MANEAL
ENSG00000233728.1	0	0	0	0	0	0	0	0	0	0	0	0	0	0	0	0	0	0	0	0	0	0	0	0	0	0	0	0	0	0	0	chr1	37799719	37800879	-	AL929472.3
ENSG00000196449.4	0	0	1.293	0	0	0	0	0	0	0	0	0	0	0	0	0	4.30818	0	0	0	0	0	0	0	0	0	0	0.39797	0.39797	0.411408	1.82294	chr1	37802944	37808208	-	YRDC
ENSG00000197982.14	0	0	0.184714	0	0	0	0	0	0	0	0	0	0.857552	0	0	0	0	0	0	0	0	0	0	0	0	0	0	0.994925	0.994925	0	0	chr1	37806978	37809454	+	C1orf122
ENSG00000188786.10	0	0	0.738857	0.885798	0.426682	0.31743	0	0	0	0	4.59346	0	0	0	0	2.70869	8.61636	0	1.87333	0	2.70869	2.70869	2.70869	2.70869	1.06535	4.11408	3.62578	1.98985	1.98985	6.78822	5.46881	chr1	37809573	37859592	-	MTF1
ENSG00000235673.1	0	0	0	0	0	0	0	0	0	0	0	0	0	0	0	0	0	0	0	0	0	0	0	0	0	0	0	0	0	0	0	chr1	37840985	37841676	+	AL929472.4
ENSG00000230955.1	0	0	0	0	0	0	0	0	0	0	0	0	0	0	0	0	0	0	0	0	0	0	0	0	0	0	0	0	0	0	0	chr1	37860696	37861580	+	AL929472.2
ENSG00000204084.13	0	0	0.554143	0	0.320011	0	0	0	0	0	0	0	0	0	0	0	0	0	0	3.01977	0	0	0	0	1.06535	0	0	1.19391	1.19391	0	3.64587	chr1	37860696	37947057	-	INPP5B
ENSG00000252448.1	0	0	0	0	0	0	0	0	0	0	0	0	0	0	0	0	0	0	0	0	0	0	0	0	0	0	0	0	0	0	0	chr1	37884236	37884317	+	SNORA63
ENSG00000222282.1	0	0	0	0	0	0	0	0	0	0	0	0	0	0	0	0	0	0	0	0	0	0	0	0	0	0	0	0	0	0	0	chr1	37885022	37885117	+	RNU6-584P
ENSG00000277168.1	0	0	0	0	0	0	0	0	0	0	0	0	0	0	0	0	0	0	0	0	0	0	0	0	0	0	0	0	0	0	0	chr1	37953507	37953780	+	Metazoa_SRP
ENSG00000183431.12	0	0	1.293	0.442899	0.480017	0	0	3.00733	0	0	0	0	2.57265	0	4.54263	0	0	0	3.74666	0	0	0	0	0	0	1.64563	0	2.38782	2.38782	0	0	chr1	37956974	37990075	-	SF3A3
ENSG00000212541.1	0	0	0	0	0	0	0	0	0	0	0	0	0	0	0	0	0	0	0	0	0	0	0	0	0	0	0	0	0	0	0	chr1	37991461	37991569	+	RNU6-510P
ENSG00000183386.10	0	0	0.184714	0.332174	0.373346	0	0	0	0	0	0	0	0	0	0	0	0	2.24567	1.87333	0	0	0	0	0	0	0	0	0.596955	0.596955	0	0	chr1	37996769	38005606	-	FHL3
ENSG00000183520.12	0.801336	0	0	0	0	0.31743	0	0	0	0	0	0	4.28776	0	0	1.35434	0	2.24567	7.49332	6.03954	1.35434	1.35434	1.35434	1.35434	0	0	0	0.596955	0.596955	0	0	chr1	38009257	38024820	+	UTP11
ENSG00000185668.8	0	0	0	0	0	0	0	0	0	0	0	0	0	0	0	0	0	0	0	0	0	0	0	0	0	0	0	0	0	0	0	chr1	38043828	38046793	-	POU3F1
ENSG00000224592.5	0	0	0	0	0	0	0	0	0	0	0	0	0	0	0	0	0	0	0	0	0	0	0	0	0	0	0	0	0	0	1.82294	chr1	38047313	38119025	+	MIR3659HG
ENSG00000223589.2	0	0	0	0	0	0	0	0	0	0	0	0	0	0	0	0	0	0	0	0	0	0	0	0	0	0	0	0	0	0	0	chr1	38080571	38080911	-	AL139158.1
ENSG00000265596.1	0	0	0	0	0	0	0	0	0	0	0	0	0	0	0	0	0	0	0	0	0	0	0	0	0	0	0	0	0	0	0	chr1	38089230	38089329	+	MIR3659
ENSG00000284623.1	0	0	0	0	0	0	0	0	0	0	0	0	0	0	0	0	0	0	0	0	0	0	0	0	0	0	0	0	0	0	0	chr1	38129463	38140593	-	LINC02786
ENSG00000286552.1	0	0	0	0	0	0	0	0	0	0	0	0	0.857552	0	0	0	0	0	0	0	0	0	0	0	0	0	0	0	0	0	0	chr1	38149543	38162545	+	AL390839.1
ENSG00000287987.1	0	0	0	0	0	0	0	0	0	0	0	0	0	0	0	0	0	0	0	0	0	0	0	0	0	0	0	0	0	0	0	chr1	38193618	38210340	+	AL390839.2
ENSG00000237290.2	0	0	0	0	0	0	0	0	0	0	0	0	0	0	0	0	0	0	0	0	0	0	0	0	0	0	0	0	0	0	0	chr1	38209033	38214806	-	LINC01343
ENSG00000275350.1	0	0	0	0	0	0	0	0	0	0	0	0	0	0	0	0	0	0	0	0	0	0	0	0	0	0	0	0	0	0	0	chr1	38383837	38384422	-	AL513479.1
ENSG00000200796.1	0	0	0	0	0	0	0	0	0	0	0	0	0	0	0	0	0	0	0	0	0	0	0	0	0	0	0	0	0	0	0	chr1	38396658	38396765	+	RNU6-753P
ENSG00000238063.3	0	0	0	0	0	0	0	0	0	0	0	0	0	0	0	0	0	0	0	0	0	0	0	0	0	0	0	0	0	0	0	chr1	38474824	38516520	+	LINC01685
ENSG00000215895.4	0	1.70611	0	0	0	0	0	0	0	0	0	0	0	0	0	0	0	2.24567	0	0	0	0	0	0	0	0	0	1.59188	1.59188	0	0	chr1	38708930	38710890	+	HSPA5P1
ENSG00000284632.1	0	0	0	0	0	0	0	0	0	0	0	0	0	0	0	0	0	0	0	0	0	0	0	0	0	0	0	0	0	0	0	chr1	38754215	38815979	-	AL354702.1
ENSG00000116954.8	0	0	0	0	0	0	0	0	0	0	0	0	0	0	0	1.35434	0	0	0	0	1.35434	1.35434	1.35434	1.35434	0	0	0	0	0	0.617111	0	chr1	38838197	38859772	-	RRAGC
ENSG00000273637.1	0	0	0	0	0	0	0	0	0	0	0	0	0	0	0	0	0	0	0	0	0	0	0	0	0	0	0	0	0	0	0	chr1	38839332	38874494	-	AL139260.2
ENSG00000228436.3	0	0	0	0	0	0	0	0	0	0	0	0	0	0	0	0	0	0	0	0	0	0	0	0	0	0	0	0	0	0	0	chr1	38859911	38965038	+	AL139260.1
ENSG00000214114.9	0	0	0	0	0.480017	0	0	0	0	0	0	0	0	0	2.27132	0	0	0	0	0	0	0	0	0	0	0	0	0.596955	0.596955	0.205704	0	chr1	38862492	38873368	-	MYCBP
ENSG00000274944.4	0	0	0	0	0	0	0	0	0	0	0	0	0	0	0	0	0	0	0	0	0	0	0	0	0	0	0	0	0	0	0	chr1	38864500	38881617	-	AL139260.3
ENSG00000131233.10	0	0	0	0	0	0	0	0	0	0	0	0	0	0	0	0	0	0	0	0	0	0	0	0	0	0	0	0	0	0	0	chr1	38874068	38881587	-	GJA9
ENSG00000158315.11	0	0	0	0	0	0	0	0	0	0	0	0	0	0	0	0	0	0	0	3.01977	0	0	0	0	0	0	0	0	0	0	0	chr1	38885806	38941830	-	RHBDL2
ENSG00000199963.1	0	0	0	0	0	0	0	0	0	0	0	0	0	0	0	0	0	0	0	0	0	0	0	0	0	0	0	0	0	0	0	chr1	38926869	38926977	+	RNU6-605P
ENSG00000207466.1	0	0	0	0	0	0	0	0	0	0	0	0	0	0	0	0	0	0	0	0	0	0	0	0	0	0	0	0	0	0	0	chr1	38950824	38950925	-	Y_RNA
ENSG00000235549.1	0	0	0	0	0	0	0	0	0	0	0	0	0	0	0	1.35434	0	0	0	0	1.35434	1.35434	1.35434	1.35434	0	0	0	0	0	0	0	chr1	38958274	38958925	-	EIF1P2
ENSG00000174574.16	0	0	0	0.332174	0.160006	0	0	0	0	0	0	3.53542	0	0	2.27132	0	0	0	1.87333	0	0	0	0	0	1.06535	0.822815	0	2.78579	2.78579	0.411408	0	chr1	38991275	39006059	+	AKIRIN1
ENSG00000168653.11	0	0	0	0	0	0	0	0	0	1.39338	0	0	1.7151	15.1999	0	2.70869	2.15409	0	5.61999	0	2.70869	2.70869	2.70869	2.70869	0	0	0	3.18376	3.18376	0.617111	1.82294	chr1	39026317	39034636	+	NDUFS5
ENSG00000127603.30	8.8147	8.53055	16.4396	8.63653	13.2271	30.1558	3.6512	15.0366	6.56148	8.3603	4.59346	152.023	29.1568	68.3995	38.6124	44.6934	53.8522	78.5984	194.826	317.076	44.6934	44.6934	44.6934	44.6934	49.006	35.381	76.1415	31.6386	31.6386	90.5097	41.9275	chr1	39081315	39487177	+	MACF1
ENSG00000206654.1	0	0	0	0	0	0	0	0	0	0	0	0	0	0	0	0	0	0	0	0	0	0	0	0	0	0	0	0	0	0	0	chr1	39120939	39121043	-	RNU6-608P
ENSG00000222378.1	0	0	0	0.22145	0.160006	0	0	0	0	0	0	0	0	0	0	0	0	0	0	0	0	0	0	0	0	0	0	0	0	0	0	chr1	39154163	39154296	-	RNA5SP44
ENSG00000287422.1	0.801336	0	0	0	0	0	0	0	0	0	0	0	0	0	0	0	0	0	1.87333	0	0	0	0	0	0	0	0	0	0	0	0	chr1	39226669	39238620	-	AL442071.2
ENSG00000226438.1	0	0	0	0	0	0	0	0	0	0	0	0	0	0	0	0	0	0	0	0	0	0	0	0	0	0	0	0	0	0	0	chr1	39249837	39257649	-	AL442071.1
ENSG00000217897.2	0	0	0	0	0	0	0	0	0	0	0	0	0	0	0	0	0	0	0	0	0	0	0	0	0	0	0	0	0	0	0	chr1	39304293	39304898	-	HSPE1P8
ENSG00000183682.8	0	0	0.369429	0	0	0.634859	0	0	0	0	0	0	0	0	0	0	0	0	0	0	0	0	0	0	0	0	0	0.198985	0.198985	1.23422	0	chr1	39491635	39529869	+	BMP8A
ENSG00000237624.1	0	0	0	0	0	0	0	0	0	0	0	0	0	0	0	0	6.46227	0	0	0	0	0	0	0	0	0	0	0	0	0	0	chr1	39514955	39516490	+	OXCT2P1
ENSG00000243970.3	0	0	0	0	0	0	0	0	0	0	0	0	0	0	0	1.35434	0	0	0	0	1.35434	1.35434	1.35434	1.35434	0	0	0	0.198985	0.198985	0	0	chr1	39522279	39559671	-	PPIEL
ENSG00000090621.15	0	0	0	0.442899	0.0533352	0	0	0	0	1.39338	0	3.53542	2.57265	0	0	0	2.15409	0	1.87333	0	0	0	0	0	3.19604	4.93689	3.62578	3.58173	3.58173	7.81674	1.82294	chr1	39560708	39576790	-	PABPC4
ENSG00000228060.3	0	0	0	0	0	0	0	0	0	0	0	0	0	0	0	0	0	0	0	0	0	0	0	0	0	0	0	0	0	0	0	chr1	39565051	39573860	+	PABPC4-AS1
ENSG00000201457.1	0	0	0	0	0	0	0	0	0	0	0	0	0	0	0	0	0	0	0	0	0	0	0	0	0	0	0	0	0	0	0	chr1	39567373	39567508	-	SNORA55
ENSG00000163909.8	0.801336	0	0	0	0	0.31743	0	0	0	0	1.14837	0	1.7151	0	0	0	2.15409	2.24567	0	0	0	0	0	0	0	0	0	0	0	0	0	chr1	39623434	39639643	-	HEYL
ENSG00000225903.1	0	0	0	0	0	0	0	0	0	0	0	0	0	0	0	0	0	0	0	0	0	0	0	0	0	0	0	0	0	0	0	chr1	39633415	39633903	+	AL035404.2
ENSG00000116981.3	0	0	0	0	0	0	0	0	0	0	0	0	0	0	0	0	0	0	0	0	0	0	0	0	0	0	0	0	0	0	0	chr1	39659120	39672038	-	NT5C1A
ENSG00000116983.13	0	0	0	0	0	0	0	0	0	0	0	0	0	0	0	0	0	0	0	0	0	0	0	0	0	0	0	0	0	0	0	chr1	39678647	39691485	-	HPCAL4
ENSG00000084072.17	0	0	0	0	0	0	0	0	0	0	0	0	0	0	0	0	2.15409	0	1.87333	0	0	0	0	0	0	0.822815	0	1.98985	1.98985	1.43993	0	chr1	39692181	39763914	+	PPIE
ENSG00000225333.6	0	0	0	0	0	0	0	0	0	0	0	0	0	0	0	0	0	0	0	0	0	0	0	0	0	0	0	0	0	0	0	chr1	39718027	39718595	+	AL035404.1
ENSG00000252413.1	0	0	0	0	0	0	0	0	0	0	0	0	0	0	0	0	0	0	0	0	0	0	0	0	0	0	0	0	0	0	0	chr1	39723565	39723627	-	RNU7-121P
ENSG00000116985.12	0	0	0	0	0	0	0	0	0	0	0	0	0	0	0	0	0	0	0	0	0	0	0	0	0	0	0	0	0	0.822815	0	chr1	39757181	39788865	-	BMP8B
ENSG00000198754.5	0	0	0	0	0	0	0	0	0	0	0	0	0	0	0	0	0	0	0	0	0	0	0	0	0	0	0	0	0	0	0	chr1	39769522	39771348	-	OXCT2
ENSG00000285905.1	0	0	0	0	0	0	0	0	0	0	0	0	0	0	0	0	0	0	0	0	0	0	0	0	0	0	0	0	0	0	0	chr1	39779968	39781418	+	BMP8B-AS1
ENSG00000261798.1	0	0	0	0	0	0	0	0	0	0	0	0	0	0	0	0	0	0	0	0	0	0	0	0	0	0	0	0	0	0	0	chr1	39788975	39790171	+	AL033527.2
ENSG00000229213.1	0	0	0	0	0	0	0	0	0	0	0	0	0	0	0	0	0	0	0	0	0	0	0	0	0	0	0	0	0	0	0	chr1	39795842	39795996	-	AL033527.1
ENSG00000284719.1	0	0	0	0	0	0	0	0	0	0	0	0	0	0	0	0	0	0	0	0	0	0	0	0	0	0	0	0	0	0	0	chr1	39799421	39809450	+	AL033527.3
ENSG00000284678.1	0	0	0	0	0	0	0	0	0	0	0	0	0	0	0	0	0	0	0	0	0	0	0	0	0	0	0	0	0	0	0	chr1	39801413	39817460	-	LINC02811
ENSG00000043514.17	0	0	0	0	0	0	0	3.00733	0	0	1.14837	0	0.857552	0	0	0	0	0	1.87333	9.05932	0	0	0	0	0	0	0	0.198985	0.198985	2.05704	0	chr1	39838109	39883511	-	TRIT1
ENSG00000202222.1	0	0	0	0	0	0	0	0	0	0	0	0	0	0	0	0	0	0	0	0	0	0	0	0	0	0	0	0	0	0	0	chr1	39881565	39881678	-	Y_RNA
ENSG00000116990.11	0	0	0	0	0.10667	0	0	0	0	0	0	0	0	0	0	0	0	0	0	0	0	0	0	0	0	2.46845	0	1.59188	1.59188	0.822815	0	chr1	39895425	39902256	-	MYCL
ENSG00000236546.1	0	0	0	0	0	0	0	0	0	0	0	0	0	0	0	0	0	0	0	0	0	0	0	0	0	0	0	0	0	0	0	chr1	39897744	39899098	+	MYCL-AS1
ENSG00000207356.1	0	0	0	0	0	0.634859	0	0	0	0	0	0	0	0	0	0	0	0	0	0	0	0	0	0	0	0	0	0	0	0	0	chr1	39944889	39944998	-	Y_RNA
ENSG00000168389.18	0	0	0.184714	0.996523	0	0	0	0	0	0	0	0	0.857552	7.59994	0	0	4.30818	0	0	6.03954	0	0	0	0	0	0	0	0	0	0	1.82294	chr1	39955111	39969968	+	MFSD2A
ENSG00000228477.1	0	0	0	0	0	0	0	0	0	0	0	0	0	0	0	0	0	0	0	0	0	0	0	0	0	0	0	0	0	0	0	chr1	39962679	39963404	+	AL663070.1
ENSG00000131236.18	0	1.70611	0	0.332174	0.320011	0.952289	1.46048	0	2.18716	0	0	0	6.86041	37.9997	4.54263	0	0	6.737	1.87333	18.1186	0	0	0	0	3.19604	0.822815	3.62578	10.5462	10.5462	6.99393	3.64587	chr1	40040232	40072649	+	CAP1
ENSG00000131238.18	0.801336	0	0.738857	0.110725	0.373346	2.22201	0	0	0	0	0	3.53542	0.857552	15.1999	0	0	0	0	1.87333	6.03954	0	0	0	0	0	0	0	5.57158	5.57158	0.822815	0	chr1	40072709	40097260	-	PPT1
ENSG00000226745.2	0	0	0.369429	0	0	0	0	0	0	0	0	0	0.857552	0	0	1.35434	0	0	0	0	1.35434	1.35434	1.35434	1.35434	0	0	0	0	0	0	0	chr1	40132763	40133448	+	OAZ1P1
ENSG00000117000.9	0	0	1.47771	0.110725	0.213341	1.58715	0	0	0	0	0	0	1.7151	0	0	0	0	0	1.87333	0	0	0	0	0	2.1307	0	0	0.39797	0.39797	4.31978	3.64587	chr1	40161386	40240921	+	RLF
ENSG00000207508.1	0	0	0	0	0	0	0	0	0	0	0	0	0	0	0	0	0	0	0	0	0	0	0	0	0	0	0	0.39797	0.39797	0	0	chr1	40177842	40177949	+	RNU6-1237P
ENSG00000188800.6	0	0	0	0	0	0	0	0	0	0	0	0	0	0	0	0	0	0	0	0	0	0	0	0	0	0	0	0	0	0	0	chr1	40245946	40251684	+	TMCO2
ENSG00000259943.1	0	0	0	0	0	0	0	0	0	2.78677	0	0	0	0	0	0	0	0	0	0	0	0	0	0	0	0	0	0	0	0	0	chr1	40256426	40257967	-	AL050341.2
ENSG00000084073.10	0	0	0.369429	0	0	0.31743	0	0	2.18716	0	0	0	0.857552	0	0	0	0	0	1.87333	0	0	0	0	0	1.06535	0	0	3.38275	3.38275	1.85133	1.82294	chr1	40258040	40294180	+	ZMPSTE24
ENSG00000231296.1	0	0	0	0	0	0	0	0	0	0	0	0	0	0	0	0	0	0	0	0	0	0	0	0	0	0	0	0	0	0	0	chr1	40262671	40262984	-	AL050341.1
ENSG00000049089.15	0	0	0.738857	0	0	0	0	0	0	0	0	0	0	0	2.27132	0	0	0	0	0	0	0	0	0	0	0	0	0.39797	0.39797	0	0	chr1	40300488	40317813	-	COL9A2
ENSG00000227311.3	0	0	0	0	0	0	0	0	0	0	0	0	0	0	0	0	0	0	0	0	0	0	0	0	0	0	0	0	0	0	0	chr1	40333077	40333557	-	AL031985.2
ENSG00000084070.12	0	0	0	0.22145	0	0	0	0	0	0	0	0	0.857552	0	0	1.35434	4.30818	0	0	0	1.35434	1.35434	1.35434	1.35434	0	0	0	3.38275	3.38275	1.43993	0	chr1	40344849	40423326	+	SMAP2
ENSG00000213172.3	0	0	0	0	0	0	0	0	0	0	0	0	0	0	0	0	0	0	0	0	0	0	0	0	0	0	0	0	0	0	0	chr1	40364765	40365183	+	AL031985.1
ENSG00000284677.1	0	0	0	0	0	0	0	0	0	0	0	0	0	0	0	0	0	0	0	0	0	0	0	0	0	0	0	0	0	0	0	chr1	40436198	40450039	-	AL031985.4
ENSG00000187801.15	0	0	1.10829	0	0	0	0	0	0	0	0	0	0	0	0	0	0	0	0	0	0	0	0	0	0	0	0	0	0	0	1.82294	chr1	40450101	40463718	+	ZFP69B
ENSG00000260920.2	0	0	0	0	0	0	0	0	0	0	0	0	0	0	0	0	0	0	0	0	0	0	0	0	0	0	0	0.39797	0.39797	0	0	chr1	40464318	40466767	+	AL031985.3
ENSG00000279667.1	0	0	0	0	0	0	0	0	0	0	0	0	0	0	0	0	0	0	0	0	0	0	0	0	0	0	0	0	0	0	0	chr1	40473054	40474059	+	AL603839.4
ENSG00000187815.10	0	0	0.184714	0	0	0	0	0	0	0	0	0	0	0	0	0	0	0	0	0	0	0	0	0	1.06535	0	0	0	0	0	0	chr1	40477289	40496343	+	ZFP69
ENSG00000238287.1	0	0	0	0	0	0	0	0	0	0	0	0	0	0	0	0	0	0	0	0	0	0	0	0	0	0	0	0	0	0	0	chr1	40493156	40508661	-	AL603839.3
ENSG00000164002.11	0	0	0	0	0	0	0	0	0	0	0	0	0	0	0	0	0	0	0	0	0	0	0	0	0	0	0	0.596955	0.596955	1.02852	0	chr1	40508740	40516556	+	EXO5
ENSG00000227278.1	0	0	0	0	0	0	0	0	0	0	0	0	0	0	0	0	0	0	0	0	0	0	0	0	0	0	0	0	0	0	0	chr1	40514460	40515057	-	AL603839.1
ENSG00000238186.1	0	0	0	0	0	0	0	0	0	0	0	0	0	0	0	0	0	0	0	0	0	0	0	0	0	0	0	0	0	0	0	chr1	40515753	40517174	-	AL603839.2
ENSG00000117010.17	0	0	0	0	0	0	0	0	0	0	0	0	0	0	0	0	0	4.49134	0	0	0	0	0	0	0	0	0	0.596955	0.596955	1.02852	0	chr1	40531572	40548167	+	ZNF684
ENSG00000286838.1	0	0	0	0	0	0	0	0	0	0	0	0	0	0	0	0	0	0	0	0	0	0	0	0	0	0	0	0	0	0	0	chr1	40559665	40584335	-	AL356379.2
ENSG00000236505.1	0	0	0	0	0	0	0	0	0	0	0	0	0	0	0	0	0	0	0	0	0	0	0	0	0	0	0	0	0	0	0	chr1	40563533	40563659	+	AL356379.1
ENSG00000233910.1	0	0	0	0	0	0	0	0	0	0	0	0	0	0	0	0	0	0	0	0	0	0	0	0	0	0	0	0	0	0	0	chr1	40593632	40594353	-	GTF2F2P2
ENSG00000117016.10	0	0	0	0	0.10667	0	0	0	0	0	1.14837	0	0	0	0	0	0	0	0	0	0	0	0	0	0	0	0	0.39797	0.39797	1.64563	0	chr1	40620679	40665682	-	RIMS3
ENSG00000287743.1	0	0	0	0	0	0	0	0	0	0	0	0	0	0	0	0	0	0	0	0	0	0	0	0	0	0	0	0	0	0	0	chr1	40659847	40667480	+	AL031289.2
ENSG00000237899.1	0	0	0	0	0	0	0	0	0	0	0	0	0	0	0	0	0	0	0	0	0	0	0	0	0	0	0	0	0	0	0	chr1	40669088	40687588	-	AL031289.1
ENSG00000272145.1	0	0	0	0	0	0	0	0	0	0	0	0	0	0	0	0	0	0	0	0	0	0	0	0	0	0	0	0	0	0	0	chr1	40690379	40692066	-	NFYC-AS1
ENSG00000066136.20	0	0	0	0.22145	0	0	0	0	0	2.78677	0	0	0	0	0	0	0	0	0	0	0	0	0	0	0	0	0	0	0	0.205704	0	chr1	40691647	40771603	+	NFYC
ENSG00000198974.3	0	0	0	0	0	0	0	0	2.18716	1.39338	0	3.53542	0	0	0	0	0	0	1.87333	0	0	0	0	0	0	0	0	0.596955	0.596955	0.411408	0	chr1	40754354	40754446	+	MIR30E
ENSG00000207962.1	0	0	0.554143	0.22145	0.586687	0	0.73024	0	0	1.39338	0	0	0	0	0	0	0	0	0	0	0	0	0	0	1.06535	0.822815	0	0.198985	0.198985	0	0	chr1	40757283	40757372	+	MIR30C1
ENSG00000117013.17	0	0	0	0	0	0	0	0	0	0	0	3.53542	0	0	0	0	0	0	0	0	0	0	0	0	0	0	0	0.79594	0.79594	0	0	chr1	40783786	40840452	+	KCNQ4
ENSG00000264582.2	0	0	0	0	0	0	0	0	0	0	0	0	0	0	0	0	0	0	0	0	0	0	0	0	0	0	0	0	0	0	0	chr1	40804845	40805141	+	RN7SL326P
ENSG00000179862.7	0	0	0	0.22145	0	0	0	0	0	0	0	3.53542	0	0	0	0	0	0	1.87333	3.01977	0	0	0	0	0	0	0	0	0	1.64563	0	chr1	40861053	40862363	-	CITED4
ENSG00000229528.1	0	0	0	0	0	0	0	0	0	0	0	0	0	0	0	0	0	0	0	0	0	0	0	0	0	0	0	0	0	0	0	chr1	40863913	40876670	+	AC119677.1
ENSG00000228940.1	0	0	0	0	0	0	0	0	0	0	0	0	0	0	0	0	0	0	0	0	0	0	0	0	0	0	0	0	0	0	0	chr1	40938103	40939763	-	AL391730.1
ENSG00000286668.1	0	0	0	0	0	0	0	0	0	0	0	0	0	0	0	0	0	0	0	0	0	0	0	0	0	0	0	0	0	0	0	chr1	40939293	40945524	+	AL391730.2
ENSG00000233118.2	0	0	0	0	0	0	0	0	0	0	0	0	0	0	0	0	0	0	0	0	0	0	0	0	0	0	0	0	0	0	0	chr1	40942250	40942515	-	UBE2V1P8
ENSG00000171793.16	0	0	0.738857	0.442899	0.266676	1.90458	0	3.00733	0	0	3.4451	0	3.43021	0	2.27132	1.35434	0	13.474	0	0	1.35434	1.35434	1.35434	1.35434	0	1.64563	0	1.79087	1.79087	4.52548	3.64587	chr1	40979687	41012565	+	CTPS1
ENSG00000281207.1	0	0	0	0	0	0	0	0	0	0	0	0	0	0	0	0	0	0	1.87333	0	0	0	0	0	0	0	0	0	0	0	0	chr1	41014589	41043890	+	SLFNL1-AS1
ENSG00000171790.15	0	0	0	0	0	0	0	0	0	0	0	0	0	0	0	0	2.15409	0	0	0	0	0	0	0	0	0	0	0	0	0	1.82294	chr1	41015596	41023237	-	SLFNL1
ENSG00000010803.16	0.801336	0	0.554143	0	0	0	0	3.00733	0	1.39338	0	3.53542	0.857552	0	0	0	2.15409	2.24567	0	0	0	0	0	0	0	0.822815	0	2.18884	2.18884	3.90837	0	chr1	41027199	41242154	-	SCMH1
ENSG00000215893.3	0	0	0	0	0	0	0	0	0	0	0	0	0	0	0	0	0	0	0	0	0	0	0	0	0	0	0	0	0	0	0	chr1	41098637	41099136	+	RPL23AP17
ENSG00000287400.1	0	0	0	0	0	0	0	0	0	0	0	0	0	0	0	0	0	0	0	0	0	0	0	0	0	0	0	0	0	0	0	chr1	41241771	41338644	+	AC093151.7
ENSG00000235358.2	0	0	0	0	0	0	0	0	0	0	0	0	0	0	0	0	0	0	0	0	0	0	0	0	0	0	0	0	0	0	0	chr1	41242372	41284861	+	AC093151.2
ENSG00000213987.4	0	0	0	0	0	0	0	0	0	0	0	0	0	0	0	0	0	0	0	0	0	0	0	0	0	0	0	0	0	0	0	chr1	41264549	41264862	-	AC093151.1
ENSG00000286640.1	0	0	0	0	0	0	0	0	0	0	0	0	0	0	0	0	0	0	0	0	0	0	0	0	0	0	0	0	0	0	0	chr1	41302931	41306148	-	AC093151.5
ENSG00000204060.7	0	0	0	0	0	0	0	0	0	0	0	0	0	0	0	0	0	0	0	0	0	0	0	0	0	0	0	1.79087	1.79087	0	0	chr1	41361921	41383590	+	FOXO6
ENSG00000229901.1	0	0	0	0	0	0	0	0	0	0	0	0	0	0	0	0	0	0	0	0	0	0	0	0	0	0	0	0	0	0	0	chr1	41375003	41375669	-	FOXO6-AS1
ENSG00000252563.1	0	0	0	0	0	0	0	0	0	0	0	0	0	0	0	0	4.30818	0	0	0	0	0	0	0	0	0	0	0.39797	0.39797	0	0	chr1	41466936	41467028	-	RNA5SP45
ENSG00000127129.10	0	0	0	0	0	0	0	0	0	0	0	0	0	0	0	0	0	0	0	0	0	0	0	0	0	0	0	0	0	0	0	chr1	41478774	41484683	-	EDN2
ENSG00000127124.16	0	0	0.738857	0	0.0533352	0	0	0	0	0	0	0	0	0	0	0	6.46227	2.24567	1.87333	0	0	0	0	0	0	7.40534	0	0	0	0	0	chr1	41506364	42035925	-	HIVEP3
ENSG00000230881.1	0	0	0	0	0	0	0	0	0	0	0	0	0	0	0	0	0	0	0	0	0	0	0	0	0	0	0	0	0	0	0	chr1	41535442	41535868	+	AL445933.2
ENSG00000230638.4	0	0	0	0	0	0	0	0	0	0	0	0	0	0	0	0	0	0	0	0	0	0	0	0	0	0	0	0.39797	0.39797	0	0	chr1	41542068	41544310	+	AL445933.1
ENSG00000284895.1	0	0	0	0	0	0	0	0	0	0	0	0	0	0	0	0	0	0	0	0	0	0	0	0	0	0	0	0	0	0	0	chr1	41585305	41628816	-	AC119676.1
ENSG00000287587.1	0	0	0	0	0	0	0	0	0	0	0	0	0	0	0	0	0	0	0	0	0	0	0	0	0	0	0	0	0	0	0	chr1	42036142	42051784	+	AL158216.1
ENSG00000227538.1	0	0	0	0	0	0	0	0	0	0	1.14837	0	0	0	0	0	0	4.49134	0	0	0	0	0	0	0	0	3.62578	0	0	0	0	chr1	42040596	42041729	+	HNRNPFP1
ENSG00000228776.2	0	0	0	0	0	0	0	0	0	0	0	0	0	0	0	0	0	0	0	0	0	0	0	0	0	0	0	0	0	0	0	chr1	42140634	42141391	+	AC114492.1
ENSG00000044012.4	0	0	0	0	0	0	0	0	0	0	0	0	0	0	0	0	0	0	0	0	0	0	0	0	0	0	0	0	0	0	0	chr1	42153409	42155820	+	GUCA2B
ENSG00000197273.4	0	0	0	0	0	0	0	0	0	0	0	0	0	0	0	0	0	0	0	0	0	0	0	0	0	0	0	0	0	0	0	chr1	42162689	42164745	-	GUCA2A
ENSG00000198815.9	0	0	0	0.332174	0.213341	0	0	0	0	1.39338	0	0	0.857552	0	0	4.06303	0	2.24567	7.49332	0	4.06303	4.06303	4.06303	4.06303	2.1307	0	7.25157	1.59188	1.59188	3.29126	0	chr1	42176538	42335877	-	FOXJ3
ENSG00000227527.2	0	0	0	0	0	0	0	0	0	0	0	0	0	0	0	0	0	0	0	0	0	0	0	0	0	0	0	0	0	0	0	chr1	42335385	42338376	-	AC096540.1
ENSG00000177181.15	0	0	0	0	0	0	0	0	0	1.39338	0	0	0	0	0	1.35434	0	0	7.49332	0	1.35434	1.35434	1.35434	1.35434	0	0	0	0	0	0.411408	0	chr1	42380791	42424232	+	RIMKLA
ENSG00000235002.1	0	0	0	0	0	0	0	0	0	0	0	0	0	0	0	0	0	0	0	0	0	0	0	0	0	0	0	0	0	0	0	chr1	42412397	42412794	-	AL513331.1
ENSG00000066185.13	0	0	0	0	0	0	0	0	0	0	0	0	0	0	0	0	0	0	0	0	0	0	0	0	0	0	0	0	0	0	0	chr1	42430328	42456253	-	ZMYND12
ENSG00000127125.9	0	0	2.40129	0	0.160006	0.31743	0	0	0	0	0	0	1.7151	15.1999	2.27132	1.35434	6.46227	2.24567	3.74666	9.05932	1.35434	1.35434	1.35434	1.35434	2.1307	1.64563	0	1.3929	1.3929	3.70267	0	chr1	42456116	42473385	+	PPCS
ENSG00000186409.18	0	0	0.184714	0	0	0	0	0	0	0	0	7.07083	2.57265	7.59994	0	1.35434	2.15409	4.49134	0	0	1.35434	1.35434	1.35434	1.35434	0	0	3.62578	0	0	0	0	chr1	42463220	42657190	+	CCDC30
ENSG00000230116.1	0	0	0	0	0	0	0	0	0	0	0	0	0	0	0	0	0	0	0	0	0	0	0	0	0	0	0	0	0	0	0	chr1	42491738	42492493	+	RPS3AP11
ENSG00000236876.3	0	0	0	0	0	0	0	0	0	0	0	0	0	0	0	0	0	0	0	0	0	0	0	0	0	0	0	0	0	0	0	chr1	42500204	42500339	-	TMSB4XP1
ENSG00000200254.1	0	0	0	0	0	0	0	0	0	0	0	0	0	0	0	0	0	0	0	0	0	0	0	0	0	0	0	0	0	0	0	chr1	42569032	42569139	+	RNU6-536P
ENSG00000236180.2	0	0	0	0	0	0	0	0	0	0	0	0	0	0	0	0	0	0	0	0	0	0	0	0	0	0	0	0	0	0	0	chr1	42570969	42571390	+	AL445669.1
ENSG00000171960.12	0	0	0	0	0	0	0	0	0	0	0	0	0	0	0	0	0	0	0	0	0	0	0	0	0	0	0	0	0	0	0	chr1	42658334	42676758	+	PPIH
ENSG00000285728.2	0	0	0	0.110725	0	0	0	0	0	0	0	0	0	0	0	0	0	0	0	0	0	0	0	0	0	0	0	0	0	0	1.82294	chr1	42658686	42682160	-	AC098484.4
ENSG00000234917.2	0	0	0	0	0	0	0	0	0	0	0	0	0	0	0	0	0	0	0	0	0	0	0	0	0	0	0	0	0	0	0	chr1	42678734	42681659	+	AC098484.2
ENSG00000065978.19	0	0	0.369429	0.22145	0	0	0	3.00733	0	0	0	0	0	0	0	0	0	0	0	0	0	0	0	0	0	0.822815	0	0	0	0	0	chr1	42682417	42703805	+	YBX1
ENSG00000164007.11	0	0	0	0	0	0	0	0	0	0	0	0	0	0	0	0	0	0	0	0	0	0	0	0	0	0	0	0	0	0	0	chr1	42733092	42740254	-	CLDN19
ENSG00000117385.16	0	0	1.66243	0	0	0	0	0	2.18716	1.39338	0	3.53542	0.857552	0	0	4.06303	0	0	1.87333	0	4.06303	4.06303	4.06303	4.06303	0	0	0	0.198985	0.198985	1.02852	0	chr1	42746334	42767084	-	P3H1
ENSG00000164008.16	0	0	0	0	0	0	0	0	0	0	0	0	0	0	0	0	0	0	0	0	0	0	0	0	0	1.64563	0	0.39797	0.39797	2.05704	0	chr1	42767248	42779491	+	C1orf50
ENSG00000283580.3	0	0	0	0	0	0	0	0	0	0	0	0	0	0	0	0	0	0	0	0	0	0	0	0	0	0	0	0	0	0	0	chr1	42767291	42794493	+	AC098484.3
ENSG00000228452.1	0	0	0	0	0	0	0	0	0	0	0	0	0	0	0	0	0	0	0	0	0	0	0	0	0	0	0	0	0	0	0	chr1	42775812	42776790	-	AC098484.1
ENSG00000274386.5	0	0	0	0	0	0	0	0	0	0	0	0	0	0	0	0	0	0	0	0	0	0	0	0	0	0	0	0	0	0	0	chr1	42785006	42816619	+	TMEM269
ENSG00000177868.12	0	0	0	0	0	0	0	0	0	0	0	0	0	0	0	1.35434	0	0	0	0	1.35434	1.35434	1.35434	1.35434	0	0	0	0.994925	0.994925	0	0	chr1	42807051	42817397	-	SVBP
ENSG00000164010.15	0	0	0	0	0.213341	0	0	0	0	0	0	0	0	0	0	1.35434	0	0	0	0	1.35434	1.35434	1.35434	1.35434	0	0	0	0.198985	0.198985	0	0	chr1	42817121	42844991	+	ERMAP
ENSG00000228192.8	0	0	0	0	0	0	0	0	0	0	0	0	0	0	0	0	0	0	0	0	0	0	0	0	0	0	0	0	0	0	0	chr1	42832521	42846422	-	AL512353.1
ENSG00000164011.18	0	0	0	0	0	0	0	0	0	0	0	0	0.857552	0	0	0	0	0	0	0	0	0	0	0	0	0	0	0	0	0	0	chr1	42846572	42852477	+	ZNF691
ENSG00000233708.1	0	0	0	0	0	0	0	0	0	0	0	0	0	0	0	0	0	0	0	0	0	0	0	0	0	0	0	0	0	0	0	chr1	42886596	42888767	-	AL512353.2
ENSG00000237090.1	0	0	0	0	0	0	0	0	0	0	0	0	0	0	0	0	0	0	1.87333	0	0	0	0	0	0	0	0	0	0	0	0	chr1	42891093	42892430	-	MKRN8P
ENSG00000225099.1	0	0	0	0	0	0	0	0	0	0	0	0	0	0	0	0	0	0	0	0	0	0	0	0	0	0	0	0	0	0	0	chr1	42903231	42903912	+	ATP6V1E1P1
ENSG00000117394.24	6.41069	0	0	0.332174	0.160006	0	1.46048	0	0	0	0	0	1.7151	0	2.27132	5.41738	10.7704	0	14.9866	9.05932	5.41738	5.41738	5.41738	5.41738	1.06535	9.05097	3.62578	4.57666	4.57666	6.99393	12.7606	chr1	42925352	42958893	-	SLC2A1
ENSG00000284138.1	0	0	0	0	0	0	0	0	0	0	0	0	0	0	0	0	0	0	0	0	0	0	0	0	0	0	0	0	0	0	0	chr1	42952201	42952641	-	ATP6V0CP4
ENSG00000227533.6	0	0	0	0	0	0	0	0	0	0	0	0	0	0	0	0	0	0	1.87333	0	0	0	0	0	0	0	0	0	0	0	0	chr1	42959048	42996814	+	SLC2A1-AS1
ENSG00000283973.2	0	0	0	0	0	0	0	0	0	0	0	0	0	0	0	0	0	0	0	0	0	0	0	0	0	0	0	0	0	0	0	chr1	42959064	42961864	-	AC099795.1
ENSG00000207256.1	0	0	0	0	0	0	0	0	0	0	0	0	0	0	0	0	0	0	0	0	0	0	0	0	0	0	0	0	0	0	0	chr1	42991437	42991544	+	RNU6-880P
ENSG00000283136.1	0	0	0	0	0	0	0	0	0	0	0	0	0	0	0	0	0	0	0	0	0	0	0	0	0	0	0	0	0	0	0	chr1	43023548	43023637	-	U6
ENSG00000277513.1	0	0	0	0	0	0	0	0	0	0	0	0	0	0	0	0	0	0	0	0	0	0	0	0	0	0	0	0	0	0	0	chr1	43104085	43104497	+	AL161637.1
ENSG00000186973.11	0	0	0	0	0	0	0	0	0	0	0	0	0	0	0	0	0	0	0	0	0	0	0	0	0	0	0	0	0	0	0	chr1	43145152	43156396	+	FAM183A
ENSG00000117395.13	0	0	0	0.22145	0	0	0	0	0	0	0	0	0.857552	0	2.27132	0	0	0	0	0	0	0	0	0	0	0.822815	0	2.38782	2.38782	5.3483	0	chr1	43164174	43270936	-	EBNA1BP2
ENSG00000284410.1	0	0	0	0	0	0	0	0	0	0	0	0	0	0	0	0	0	0	0	0	0	0	0	0	0	0	0	0	0	0	0	chr1	43171651	43171712	-	MIR6733
ENSG00000243710.8	0	0	0	0	0	0	0	0	0	0	0	0	0	0	0	0	0	0	0	0	0	0	0	0	0	0	3.62578	0	0	0	3.64587	chr1	43172329	43254358	+	CFAP57
ENSG00000199240.1	0	0	0	0	0	0	0	0	0	0	0	0	0	0	0	0	0	0	0	0	0	0	0	0	0	0	0	0	0	0	0	chr1	43196416	43196536	+	RNA5SP46
ENSG00000179178.11	0	0	0.738857	0	0	0	0	0	0	0	0	0	1.7151	0	0	4.06303	0	0	3.74666	0	4.06303	4.06303	4.06303	4.06303	0	4.11408	0	0.596955	0.596955	1.23422	1.82294	chr1	43269982	43274002	+	TMEM125
ENSG00000253313.6	0	0	0	0	0	0	0	0	0	0	0	0	0	0	0	0	0	0	0	0	0	0	0	0	0	1.64563	0	0.198985	0.198985	0	0	chr1	43281876	43285617	-	C1orf210
ENSG00000066056.14	0	0	0.923572	0.22145	0.160006	0.634859	0	0	0	2.78677	0	0	0.857552	0	0	0	0	0	0	0	0	0	0	0	0	0	0	0	0	0	0	chr1	43300981	43323108	+	TIE1
ENSG00000117400.18	0	0	0	0	0	0	0	0	0	1.39338	0	0	0	0	0	0	0	0	0	0	0	0	0	0	0	0	0	0	0	0	0	chr1	43337817	43354466	+	MPL
ENSG00000287113.1	0	0	0.184714	0	0	0	0	0	0	0	0	0	0	0	0	0	0	0	0	0	0	0	0	0	0	0	0	0	0	0	0	chr1	43348287	43348844	-	AL139289.2
ENSG00000234694.1	0	0	0	0	0	0	0	0	0	0	0	0	0	0	0	0	0	0	0	0	0	0	0	0	0	0	0	0	0	0	0	chr1	43354683	43358658	-	AL139289.1
ENSG00000117399.14	0	0	0	0	0	0	0	0	0	0	1.14837	0	0	0	0	0	0	0	0	0	0	0	0	0	0	0.822815	0	1.19391	1.19391	2.05704	0	chr1	43358980	43363203	+	CDC20
ENSG00000066322.15	0.801336	0	1.66243	0.110725	0	0	0	0	0	2.78677	0	0	0.857552	0	0	0	0	0	0	0	0	0	0	0	0	2.46845	0	2.58681	2.58681	2.26274	1.82294	chr1	43363397	43368074	-	ELOVL1
ENSG00000283836.1	0	0	0	0	0	0	0	0	0	0	0	0	0	0	0	0	0	0	0	0	0	0	0	0	0	0	0	0	0	0	0	chr1	43364647	43364715	-	MIR6734
ENSG00000159479.17	0	0	0	0	0	0	0	0	0	1.39338	0	0	0	0	0	0	0	0	3.74666	3.01977	0	0	0	0	0	1.64563	0	0.79594	0.79594	0	0	chr1	43383916	43389808	-	MED8
ENSG00000229431.1	0	0	0	0	0	0	0	0	0	0	0	0	0	0	0	0	0	0	0	0	0	0	0	0	0	0	0	0	0	0	0	chr1	43385112	43389155	+	MED8-AS1
ENSG00000198198.17	0	0	0.554143	0.332174	0.853363	0.634859	0.73024	3.00733	0	2.78677	3.4451	7.07083	0	0	0	1.35434	4.30818	4.49134	1.87333	0	1.35434	1.35434	1.35434	1.35434	0	0	3.62578	2.78579	2.78579	8.43385	1.82294	chr1	43389881	43454247	+	SZT2
ENSG00000229372.1	0	0	0	0	0	0	0	0	0	0	0	0	0	0	0	0	0	0	0	0	0	0	0	0	0	0	0	0	0	0	0	chr1	43447775	43448644	-	SZT2-AS1
ENSG00000274975.1	0	0	0	0	0	0	0	0	0	0	0	0	0	0	0	0	0	0	0	0	0	0	0	0	0	0	0	0	0	0	0	chr1	43448538	43448611	+	MIR6735
ENSG00000178922.18	0	0	0	0	0	0	0	0	0	0	0	0	0	0	0	0	0	0	0	0	0	0	0	0	0	0	0	0	0	0	0	chr1	43450988	43453989	-	HYI
ENSG00000229348.1	0	0	0	0	0	0	0	0	0	0	0	0	0	0	0	0	0	0	0	0	0	0	0	0	0	0	0	0	0	0	0	chr1	43453926	43456995	+	HYI-AS1
ENSG00000142949.17	3.20535	5.11833	3.69429	1.88232	6.93358	1.26972	4.38144	9.02198	0	8.3603	13.7804	24.7479	5.14531	0	15.8992	14.8978	15.0786	40.422	22.48	9.05932	14.8978	14.8978	14.8978	14.8978	4.26139	27.1529	14.5031	18.9036	18.9036	77.3446	32.8129	chr1	43525186	43623666	+	PTPRF
ENSG00000066135.13	5.60935	3.41222	4.06372	0.22145	0	0	0	0	4.37432	2.78677	5.74183	10.6062	0.857552	0	0	4.06303	10.7704	29.1937	0	0	4.06303	4.06303	4.06303	4.06303	0	0.822815	14.5031	6.56651	6.56651	5.14259	1.82294	chr1	43650148	43705518	+	KDM4A
ENSG00000284989.1	0	0	0	0	0	0	0	0	0	0	0	0	0	0	0	0	0	0	0	0	0	0	0	0	0	0	0	0	0	0	0	chr1	43650148	43931014	+	AL451062.2
ENSG00000236200.6	0	0	0	0	0	0	0	0	0	0	0	0	0	0	0	0	2.15409	0	1.87333	0	0	0	0	0	1.06535	0	0	0	0	0	0	chr1	43685122	43708138	-	KDM4A-AS1
ENSG00000126091.21	0	0	0	0	0	0	0	0	0	1.39338	0	0	0	0	0	1.35434	0	2.24567	0	0	1.35434	1.35434	1.35434	1.35434	0	0	0	0.198985	0.198985	0	0	chr1	43705823	43931165	+	ST3GAL3
ENSG00000229444.1	0	0	0	0	0	0	0	0	0	0	0	0	0	0	0	0	0	0	0	0	0	0	0	0	0	0	0	0.198985	0.198985	0	0	chr1	43709391	43727343	-	ST3GAL3-AS1
ENSG00000283414.1	0	0	0	0	0	0	0	0	0	0	0	0	0	0	0	0	0	0	0	0	0	0	0	0	0	0	0	0	0	0	0	chr1	43716466	43716556	+	U6
ENSG00000233674.2	0	0	0	0	0	0	0	0	0	0	0	0	0	0	0	0	0	0	0	0	0	0	0	0	0	0	0	0	0	0	0	chr1	43743470	43743741	+	AL451062.1
ENSG00000283477.1	0	0	0	0	0	0	0	0	0	0	0	0	0	0	0	0	0	0	0	0	0	0	0	0	0	0	0	0	0	0	0	chr1	43838621	43838683	+	MIR6079
ENSG00000224751.2	0	0	0	0	0	0	0	0	0	0	0	0	0	0	0	0	0	0	0	0	0	0	0	0	0	0	0	0	0	0	0	chr1	43850299	43851611	-	SHMT1P1
ENSG00000117407.17	0	0	0	0	0	0	0	0	0	0	0	0	0	0	0	0	0	0	0	0	0	0	0	0	0	0	0	0	0	0	0	chr1	43933319	43937240	+	ARTN
ENSG00000237950.3	0	0	0	0	0	0	0	0	0	0	0	0	0	0	0	0	0	0	0	0	0	0	0	0	0	0	0	0	0	0	0	chr1	43937917	43940781	-	AL357079.1
ENSG00000288573.1	0	0	0	0	0	0	0	0	0	0	0	0	0	0	0	0	0	0	0	0	0	0	0	0	0	0	0	0	0	0	0	chr1	43944369	43946551	-	AL357079.3
ENSG00000117408.11	0	0	1.47771	0.22145	0	0.31743	0.73024	0	0	0	2.29673	3.53542	0	0	0	0	4.30818	0	1.87333	0	0	0	0	0	0	0.822815	0	1.19391	1.19391	0.822815	1.82294	chr1	43946949	43968022	+	IPO13
ENSG00000285649.1	0	0	0	0.110725	0	0	0	0	0	0	3.4451	0	0	0	0	1.35434	4.30818	8.98267	0	0	1.35434	1.35434	1.35434	1.35434	0	0	0	0.198985	0.198985	0	0	chr1	43968350	43974821	-	AL357079.2
ENSG00000132768.14	0	0	0	0	0	0	0	0	0	0	0	0	0	0	0	0	0	0	0	0	0	0	0	0	0	0.822815	0	0.79594	0.79594	2.05704	0	chr1	43969999	43973369	+	DPH2
ENSG00000117410.14	0.801336	0	1.10829	0	0	0	0	3.00733	2.18716	0	0	0	0.857552	15.1999	6.81395	1.35434	0	0	1.87333	0	1.35434	1.35434	1.35434	1.35434	2.1307	0	0	2.78579	2.78579	0	0	chr1	43974486	43978295	+	ATP6V0B
ENSG00000117411.18	0	0	1.10829	0.22145	0	0	0	3.00733	0	0	0	0	0.857552	0	0	0	0	0	0	0	0	0	0	0	1.06535	0.822815	0	0.596955	0.596955	1.23422	0	chr1	43978942	43991170	+	B4GALT2
ENSG00000159214.13	0	0	0	0	0	0	0	0	0	0	0	0	0	0	0	0	0	0	0	0	0	0	0	0	0	0	0	0	0	0	0	chr1	43991358	43996528	+	CCDC24
ENSG00000196517.13	0	0	0	0	0	0.634859	0	0	0	0	0	0	0	0	0	0	0	0	0	0	0	0	0	0	0	0	0	2.18884	2.18884	0.822815	0	chr1	43991499	44031467	-	SLC6A9
ENSG00000230615.7	0	0	0.184714	0	0	0.952289	0	0	0	0	0	0	0	0	0	0	4.30818	0	0	0	0	0	0	0	0	0	0	0	0	0	0	chr1	44030436	44115913	+	AL139220.2
ENSG00000227163.2	0	0	0	0	0	0	0	0	0	0	0	0	0	0	0	0	0	0	0	0	0	0	0	0	0	0	0	0	0	0	0	chr1	44087957	44088477	-	AL139220.1
ENSG00000271647.1	0	0	0	0	0	0	0	0	0	0	0	0	0	0	0	0	0	0	0	0	0	0	0	0	0	0	0	0	0	0	0	chr1	44103305	44104703	-	KRT8P47
ENSG00000239560.3	0	0	0	0	0	0	0	0	0	0	0	0	0	0	0	0	0	0	0	0	0	0	0	0	0	0	0	0	0	0	0	chr1	44117097	44117397	-	RN7SL479P
ENSG00000171872.5	0	0	0	0	0	0	0	0	0	0	0	0	0	0	0	0	0	2.24567	0	0	0	0	0	0	0	0	0	0	0	0	0	chr1	44118820	44135140	+	KLF17
ENSG00000233514.1	0	0	0	0	0	0	0	0	0	0	0	0	0	0	0	0	0	0	0	0	0	0	0	0	0	0	0	0	0	0	0	chr1	44122152	44122512	-	AL356653.1
ENSG00000283039.1	0	0	0	0	0	0	0	0	0	0	0	0	0	0	0	0	0	0	0	0	0	0	0	0	0	0	0	0	0	0	0	chr1	44137820	44141631	-	KLF18
ENSG00000226804.4	0	0	0	0	0	0	0	0	0	0	0	0	0	0	0	0	0	0	0	0	0	0	0	0	0	0	0	0	0	0	0	chr1	44150593	44151753	-	AL359839.1
ENSG00000200171.1	0	1.70611	0.738857	1.21797	0.426682	7.30088	8.76288	3.00733	0	1.39338	2.29673	0	0	0	0	0	0	0	0	0	0	0	0	0	5.32674	1.64563	0	0.39797	0.39797	0	0	chr1	44153384	44153480	-	Y_RNA
ENSG00000238037.1	0	0	0	0	0	0	0	0	0	0	0	0	0	0	0	0	0	0	0	0	0	0	0	0	0	0	0	0	0	0	0	chr1	44155027	44155301	-	OOSP1P1
ENSG00000227994.1	0	0	0	0	0	0	0	0	0	0	0	0	0	0	0	0	0	0	0	0	0	0	0	0	0	0	0	0	0	0	0	chr1	44172505	44172719	-	AL035417.1
ENSG00000271329.1	0	0	0	0	0	0	0	0	0	0	0	0	0	0	0	0	0	0	0	0	0	0	0	0	0	0	0	0	0	0	0	chr1	44187942	44189049	-	AL035417.2
ENSG00000178028.14	0	0	0	0	0	0.634859	0	0	0	0	3.4451	0	0	0	0	0	2.15409	0	1.87333	3.01977	0	0	0	0	1.06535	0.822815	0	0.79594	0.79594	1.43993	0	chr1	44213454	44220681	+	DMAP1
ENSG00000117419.16	0	0	0	0	0.320011	0	0	3.00733	0	0	0	0	0.857552	0	2.27132	0	0	0	0	0	0	0	0	0	0	0	7.25157	1.19391	1.19391	0.205704	3.64587	chr1	44221069	44355260	-	ERI3
ENSG00000233602.1	0	0	0	0	0	0	0	0	0	0	0	0	0	0	0	0	0	0	0	0	0	0	0	0	0	0	0	0	0	0	0	chr1	44243407	44244273	-	ERI3-IT1
ENSG00000199385.1	0	0	0	0	0	0	0	0	0	0	0	0	0	0	0	0	0	0	0	0	0	0	0	0	0	0	0	0	0	0	0	chr1	44390721	44390823	+	RNU6-369P
ENSG00000187147.18	0	0	0	0.110725	0	0	0	0	0	0	0	0	0	0	0	0	4.30818	2.24567	1.87333	0	0	0	0	0	0	1.64563	0	2.98478	2.98478	3.49696	7.29174	chr1	44405193	44651724	+	RNF220
ENSG00000263381.1	0	0	0	0	0	0	0	0	0	0	0	0	0	0	0	0	0	0	0	0	0	0	0	0	0	0	0	0	0	0	0	chr1	44545492	44545552	+	MIR5584
ENSG00000126106.14	0	1.70611	0	0	0	0	0	0	0	0	0	0	0	0	0	1.35434	0	0	1.87333	0	1.35434	1.35434	1.35434	1.35434	0	0	0	0.198985	0.198985	0	0	chr1	44635237	44674481	-	TMEM53
ENSG00000198520.12	0	0	0	0	0	0	0	0	0	0	0	0	0	0	0	0	0	0	0	0	0	0	0	0	0	0	0	0	0	0	0	chr1	44674691	44725591	+	ARMH1
ENSG00000199377.1	0	0	0	0	0	0	0	0	0	0	0	0	0.857552	0	0	0	0	2.24567	0	0	0	0	0	0	0	0	0	0	0	0.617111	0	chr1	44721785	44721902	-	RNU5F-1
ENSG00000200169.1	0	0	0	0.22145	0	0	0.73024	0	0	0	0	0	0.857552	0	0	1.35434	0	0	0	0	1.35434	1.35434	1.35434	1.35434	0	0	0	0.198985	0.198985	3.49696	1.82294	chr1	44731054	44731170	-	RNU5D-1
ENSG00000142945.13	3.20535	3.41222	0.369429	0	0.266676	0	0	0	0	6.96692	6.89019	7.07083	0	0	0	2.70869	25.8491	4.49134	0	0	2.70869	2.70869	2.70869	2.70869	0	1.64563	3.62578	4.17869	4.17869	2.05704	3.64587	chr1	44739817	44767767	+	KIF2C
ENSG00000225721.5	0	0	0	0	0	0	0	0	0	0	0	0	0	0	0	0	0	0	0	0	0	0	0	0	0	0	0	0	0	0.411408	0	chr1	44759036	44775810	-	AL592166.1
ENSG00000142937.12	1.60267	0	0.554143	0.442899	1.8134	0.31743	0	0	2.18716	2.78677	1.14837	0	3.43021	0	2.27132	1.35434	0	0	1.87333	0	1.35434	1.35434	1.35434	1.35434	1.06535	9.05097	0	3.78072	3.78072	1.02852	0	chr1	44775250	44778779	+	RPS8
ENSG00000264294.1	0	0	0	0	0	0	0	0	0	0	0	0	0	0	0	0	0	0	0	0	0	0	0	0	0	0	0	0	0	0	0	chr1	44775863	44775943	+	SNORD55
ENSG00000200913.1	275.66	73.3627	61.3252	117.922	180.7	119.036	244.63	264.645	96.235	306.545	242.305	35.3542	489.662	30.3998	22.7132	18.9608	23.695	26.948	46.8333	63.4152	18.9608	18.9608	18.9608	18.9608	132.103	82.2815	21.7547	119.789	119.789	233.885	61.9798	chr1	44776489	44776593	+	SNORD46
ENSG00000202031.1	3625.25	3654.49	3381.38	1704.5	6333.82	3096.21	1254.55	1136.77	319.325	3497.39	5226.21	162.629	323.297	227.998	938.054	455.06	256.337	307.657	198.573	401.63	455.06	455.06	455.06	455.06	557.177	1345.3	246.553	759.128	759.128	1468.31	355.473	chr1	44777842	44777912	+	SNORD38A
ENSG00000207421.1	0	0	0	0	0	0	0	0	0	0	0	0	0	0	0	0	0	0	0	0	0	0	0	0	0	0	0	0	0	0	0	chr1	44778389	44778456	+	SNORD38B
ENSG00000281859.1	0	0	0	0	0	0	0	0	0	0	0	0	0	0	0	0	0	0	0	0	0	0	0	0	0	0	0	0	0	0	0	chr1	44778389	44778458	+	SNORD38B
ENSG00000234093.3	0	0	0	0	0	0	0	0	0	0	0	0	0	0	0	0	0	0	0	0	0	0	0	0	0	0	0	0	0	0	0	chr1	44780330	44780715	-	RPS15AP11
ENSG00000142959.5	0	0	0	0	0	0	0	0	0	0	0	0	0	0	0	0	0	0	1.87333	0	0	0	0	0	0	0	0	0	0	0	0	chr1	44783584	44788170	-	BEST4
ENSG00000173846.13	0	0	0	0	0	0.31743	0	0	0	0	0	0	0	0	0	0	0	0	0	0	0	0	0	0	0	0	0	0.596955	0.596955	0	0	chr1	44800376	44805990	+	PLK3
ENSG00000188396.4	0	0	0	0	0	0	0	0	0	0	0	0	0	0	0	0	0	0	0	0	0	0	0	0	0	0	0	0.198985	0.198985	0	0	chr1	44805892	44807351	-	TCTEX1D4
ENSG00000222009.8	0	0	0	0	0	0	0	0	2.18716	0	0	0	0	0	0	0	0	0	0	0	0	0	0	0	0	0	0	0	0	0	0	chr1	44808481	44815585	+	BTBD19
ENSG00000117425.14	0	0	0	0	0	0	0	0	0	0	0	0	0	0	0	0	0	0	0	0	0	0	0	0	0	0	0	0	0	0	0	chr1	44819843	44843253	-	PTCH2
ENSG00000202444.1	0	0	0	0	0	0	0	0	0	0	0	0	0	0	0	0	0	0	0	0	0	0	0	0	0	0	0	0	0	0	0	chr1	44819882	44819997	-	RNU5E-6P
ENSG00000226499.1	0	0	0	0	0	0	0	0	0	0	0	0	0	0	0	0	0	0	0	0	0	0	0	0	0	0	0	0	0	0	0	chr1	44843920	44844082	-	AL136380.1
ENSG00000070785.17	0	0	0.554143	0	0	0	0	0	0	0	0	0	0.857552	0	0	0	0	0	0	0	0	0	0	0	0	0	0	0.198985	0.198985	0	1.82294	chr1	44850521	44986722	-	EIF2B3
ENSG00000253039.1	0	0	0	0	0	0	0	0	0	0	0	0	0	0	0	0	0	0	0	0	0	0	0	0	0	0	0	0	0	0	0	chr1	44932322	44932431	+	RNA5SP47
ENSG00000229815.1	0	0	0	0	0	0	0	0	0	0	0	0	0	0	0	0	0	0	0	0	0	0	0	0	0	0	0	0.198985	0.198985	0	0	chr1	44958556	44959395	+	CCNB1IP1P1
ENSG00000232369.1	0	0	0	0	0	0	0	0	0	0	0	0	0	0	0	0	0	0	0	0	0	0	0	0	0	0	0	0	0	0	0	chr1	44988233	44988725	-	PPIAP35
ENSG00000268949.1	0	0	0	0	0	0	0	0	0	0	0	0	0	0	0	0	0	0	0	0	0	0	0	0	0	0	0	0	0	0	0	chr1	44988704	44991834	-	MRPS17P1
ENSG00000126107.15	0	0	0	0	0.373346	0.634859	0	0	0	0	0	3.53542	0.857552	0	2.27132	0	2.15409	0	1.87333	0	0	0	0	0	0	3.29126	0	2.18884	2.18884	2.26274	0	chr1	45002539	45011324	-	HECTD3
ENSG00000126088.14	0	0	0.369429	0.332174	0.10667	0	0	0	0	0	0	3.53542	2.57265	0	0	0	0	0	5.61999	0	0	0	0	0	1.06535	0.822815	0	1.3929	1.3929	0.822815	0	chr1	45010949	45015575	+	UROD
ENSG00000162415.7	0	0	0.184714	0	0	0	0	0	0	0	0	0	0.857552	0	0	0	0	0	1.87333	0	0	0	0	0	0	0	0	0	0	1.23422	0	chr1	45016398	45306209	-	ZSWIM5
ENSG00000234315.1	0	0	0	0	0	0	0	0	0	0	0	0	0	0	0	0	0	0	0	0	0	0	0	0	0	0	0	0	0	0	0	chr1	45069976	45070429	-	OSTCP5
ENSG00000281912.1	0	0	0	0	0	0	0	0	0	0	0	0	0	0	0	0	0	0	0	0	0	0	0	0	0	0	0	0	0	0	0	chr1	45303909	45305619	+	LINC01144
ENSG00000186603.6	0	0	0	0	0	0	0	0	0	0	0	0	0	0	0	0	0	0	0	0	0	0	0	0	0	0	0	0.198985	0.198985	0	0	chr1	45326894	45328679	+	HPDL
ENSG00000132781.19	0.801336	0	0	0	0	0	0	0	0	0	0	0	0	0	0	0	0	0	0	0	0	0	0	0	0	0	0	0	0	0	0	chr1	45329162	45340893	-	MUTYH
ENSG00000288208.1	0	0	0	0	0	0	0	0	0	0	0	0	0	0	0	0	0	0	0	0	0	0	0	0	0	0	0	0	0	0	0	chr1	45329261	45491155	-	AL451136.1
ENSG00000132773.12	0	0	0	0	0	0	0	0	0	0	0	0	0	0	0	0	0	0	0	0	0	0	0	0	0	0	0	0	0	0	0	chr1	45340051	45343973	+	TOE1
ENSG00000070759.17	0	0	0	0	0	0	0	0	0	0	0	0	0	0	0	0	0	0	0	0	0	0	0	0	0	0	0	0	0	0	1.82294	chr1	45343882	45491163	-	TESK2
ENSG00000236872.1	0	0	0	0	0	0	0	0	0	0	0	0	0	0	0	0	0	0	0	0	0	0	0	0	0	0	0	0	0	0	0	chr1	45415019	45415344	+	PPIAP36
ENSG00000280670.3	0	0	0.738857	0	0	0	0	0	0	0	0	0	0	0	0	0	0	0	1.87333	0	0	0	0	0	0	0	0	0.198985	0.198985	0	0	chr1	45493865	45500079	-	CCDC163
ENSG00000132763.15	0	0	0	0.22145	0	0	0	0	0	0	1.14837	0	0.857552	0	2.27132	0	0	2.24567	1.87333	0	0	0	0	0	0	0	0	1.19391	1.19391	0	0	chr1	45500299	45513382	+	MMACHC
ENSG00000117450.15	1.60267	0	0.369429	0.664349	0.586687	0.952289	0	0	0	1.39338	3.4451	7.07083	1.7151	15.1999	0	0	0	0	9.36666	12.0791	0	0	0	0	3.19604	5.75971	3.62578	7.36245	7.36245	5.96541	0	chr1	45510913	45542732	-	PRDX1
ENSG00000234379.1	0	0	0	0	0	0	0	0	0	0	0	0	0	0	0	0	0	0	0	0	0	0	0	0	0	0	0	0	0	0	0	chr1	45530926	45532139	+	HMGB1P48
ENSG00000117448.14	0	0	0.184714	0.110725	0	0	0	0	0	0	0	10.6062	0	0	0	1.35434	0	2.24567	5.61999	0	1.35434	1.35434	1.35434	1.35434	1.06535	6.58252	0	3.38275	3.38275	0.822815	0	chr1	45550542	45570049	+	AKR1A1
ENSG00000281133.1	0	0	0	0	0	0	0	0	0	0	0	0	0	0	0	0	0	0	0	0	0	0	0	0	0	0	0	0	0	0	0	chr1	45580891	45580996	-	AL355480.3
ENSG00000280836.1	0	0	0	0	0	0	0	0	0	0	0	0	0	0	0	0	0	0	0	0	0	0	0	0	0	0	0	0	0	0	0	chr1	45581218	45581321	-	AL355480.1
ENSG00000132780.17	3.20535	0	0.923572	0	0.266676	0.952289	0	0	0	0	1.14837	3.53542	2.57265	0	0	6.77172	0	2.24567	1.87333	9.05932	6.77172	6.77172	6.77172	6.77172	0	2.46845	0	4.97463	4.97463	4.11408	5.46881	chr1	45583845	45618904	+	NASP
ENSG00000281112.1	0	0	0	0	0	0	0	0	0	0	0	0	0	0	0	0	0	0	0	0	0	0	0	0	0	0	0	0	0	0	0	chr1	45592721	45592814	-	AL355480.2
ENSG00000281825.1	0	0	0	0	0	0	0	0	0	0	0	0	0	0	0	0	0	0	0	0	0	0	0	0	0	0	0	0	0	0	0	chr1	45605656	45605730	-	AL355480.4
ENSG00000159588.15	0	0	0	0	0	0	0	0	0	0	0	0	0	0	0	0	0	0	0	3.01977	0	0	0	0	0	0	0	0	0	0	0	chr1	45620043	45624057	-	CCDC17
ENSG00000159592.11	2.40401	0	0	0.553624	0	0.634859	0	0	2.18716	0	0	3.53542	0	0	0	4.06303	2.15409	2.24567	9.36666	0	4.06303	4.06303	4.06303	4.06303	0	0	0	4.57666	4.57666	11.3137	0	chr1	45627303	45688113	-	GPBP1L1
ENSG00000225447.1	0	0	0	0	0	0	0	0	0	0	0	0	0	0	0	0	0	0	0	0	0	0	0	0	0	0	0	0	0	0	0	chr1	45645815	45646197	-	RPS15AP10
ENSG00000234329.1	0	0	0	0	0	0	0	0	0	0	0	0	0	0	0	0	0	0	0	0	0	0	0	0	0	0	0	0	0	0	0	chr1	45651038	45651826	-	AL604028.2
ENSG00000159596.7	0	0	0	0	0	0	0	0	0	0	0	0	0	0	0	0	0	0	0	0	0	0	0	0	0	0	0	0.39797	0.39797	0	0	chr1	45688180	45694436	+	TMEM69
ENSG00000197429.11	0	0	0	0.442899	0	0	0	0	0	0	2.29673	0	0	0	0	0	0	2.24567	0	0	0	0	0	0	0	0	0	0.596955	0.596955	0.617111	0	chr1	45694323	45750653	-	IPP
ENSG00000230896.1	0	0	0	0	0	0	0	0	0	0	0	0	0	0	0	0	0	0	0	0	0	0	0	0	0	0	0	0	0	1.02852	0	chr1	45694683	45697075	-	AL604028.1
ENSG00000236111.5	0	0	0	0	0	0	0	0	0	0	0	0	0	0	0	0	0	0	0	0	0	0	0	0	0	0	0	0	0	0.822815	0	chr1	45781276	45781957	+	AL603882.1
ENSG00000086015.22	0.801336	0	0.738857	0.332174	0.480017	0.952289	0	0	0	0	2.29673	3.53542	0.857552	0	0	0	2.15409	0	0	0	0	0	0	0	0	4.11408	3.62578	1.79087	1.79087	2.87985	1.82294	chr1	45786986	46036122	+	MAST2
ENSG00000232467.2	0	0	0	0	0	0	0	0	0	0	0	0	0	0	0	0	0	0	0	0	0	0	0	0	0	0	0	0	0	0	0	chr1	45846993	45847594	-	TMA16P2
ENSG00000117461.15	0.801336	0	0.369429	0.110725	0	1.90458	2.19072	0	0	0	4.59346	0	4.28776	0	0	0	0	0	3.74666	0	0	0	0	0	1.06535	1.64563	0	1.98985	1.98985	25.9187	3.64587	chr1	46040139	46133036	-	PIK3R3
ENSG00000278139.1	0	0	0	0	0	0	0	0	0	0	0	0	0	0	0	0	0	0	0	0	0	0	0	0	0	0	0	0	0	0	0	chr1	46043660	46176488	-	P3R3URF-PIK3R3
ENSG00000226957.1	0	0	0	0	0	0	0	0	0	0	0	0	0	0	0	0	0	0	0	0	0	0	0	0	0	0	0	0	0	0	0	chr1	46046817	46048368	+	AL358075.1
ENSG00000233114.2	0	0	0	0	0	0	0	0	0	0	0	0	0	0	0	0	0	0	0	0	0	0	0	0	0	0	0	0	0	0	0	chr1	46104949	46105175	+	AL358075.3
ENSG00000227857.2	0	0	0	0	0	0	0	0	0	0	0	0	0	0	0	0	0	0	0	0	0	0	0	0	0	0	0	0	0	0	0	chr1	46134530	46139081	+	AL358075.2
ENSG00000117472.10	2.40401	0	5.172	0.332174	0.320011	0	0	0	2.18716	0	0	3.53542	1.7151	0	4.54263	1.35434	0	0	9.36666	12.0791	1.35434	1.35434	1.35434	1.35434	0	4.93689	7.25157	0.994925	0.994925	4.73119	0	chr1	46175072	46185962	+	TSPAN1
ENSG00000250719.2	0	0	0	0	0	0	0	0	0	0	0	0	0	0	0	0	0	0	0	0	0	0	0	0	0	0	0	0	0	0	0	chr1	46175485	46176488	-	P3R3URF
ENSG00000085998.14	3.20535	0	0	0.332174	0.906698	0	0.73024	0	0	0	0	0	1.7151	0	0	2.70869	2.15409	4.49134	0	0	2.70869	2.70869	2.70869	2.70869	0	6.58252	3.62578	2.18884	2.18884	6.58252	0	chr1	46188681	46220305	-	POMGNT1
ENSG00000171357.6	0	0	0	0	0	0	0	0	0	0	0	0	0	0	0	0	0	0	0	0	0	0	0	0	0	0	0	0	0	0	0	chr1	46203333	46221256	+	LURAP1
ENSG00000085999.13	0	0	0	0	0	0	0	0	0	1.39338	0	0	0	0	0	0	0	0	0	0	0	0	0	0	0	0	0	0.79594	0.79594	0.617111	0	chr1	46246460	46278480	+	RAD54L
ENSG00000132128.17	0	0	0.369429	0.553624	0.693358	0	0	0	0	0	0	14.1417	0	0	2.27132	6.77172	4.30818	2.24567	5.61999	6.03954	6.77172	6.77172	6.77172	6.77172	3.19604	0.822815	0	9.15331	9.15331	2.26274	0	chr1	46261195	46303616	-	LRRC41
ENSG00000173660.12	0	0	0	0	0	0	0	0	0	0	0	0	0	0	0	0	0	0	0	0	0	0	0	0	0	0	0	2.78579	2.78579	0	0	chr1	46303697	46316776	+	UQCRH
ENSG00000117481.10	0	0	0.923572	0	0	0	0	0	0	1.39338	0	0	0	0	0	0	0	0	3.74666	0	0	0	0	0	0	0	0	0.198985	0.198985	2.05704	0	chr1	46340176	46365152	+	NSUN4
ENSG00000225779.1	0	0	0	0	0	0	0	0	0	0	0	0	0	0	0	0	0	0	0	0	0	0	0	0	0	0	0	0	0	0	0	chr1	46370585	46370955	+	AL122001.1
ENSG00000117480.16	0	0	0	0	0	0	0	0	0	0	0	3.53542	0	0	0	1.35434	4.30818	2.24567	1.87333	0	1.35434	1.35434	1.35434	1.35434	0	0	3.62578	2.38782	2.38782	0.411408	3.64587	chr1	46394316	46413848	+	FAAH
ENSG00000232022.7	1.60267	0	0	0.22145	0	0	0	0	2.18716	0	0	0	0.857552	0	0	0	0	4.49134	0	0	0	0	0	0	0	0	0	0	0	0	0	chr1	46432128	46482493	+	FAAHP1
ENSG00000224863.3	0	0	0	0	0	0	0	0	0	0	0	0	0	0	0	2.70869	0	0	0	0	2.70869	2.70869	2.70869	2.70869	0	0	0	0	0	0	0	chr1	46446599	46451317	-	LINC01398
ENSG00000197587.11	0	0	0	0	0	0	0	0	0	0	0	0	0	0	0	0	0	0	0	0	0	0	0	0	1.06535	0	0	0	0	0	0	chr1	46489835	46516216	+	DMBX1
ENSG00000282881.2	0	0	0	0	0	0	0	0	0	0	0	0	0	0	0	0	0	0	0	0	0	0	0	0	0	0	0	0	0	0	0	chr1	46532165	46543969	-	TMEM275
ENSG00000269956.2	0	0	0	0	0	0	0	0	0	0	0	0	0	0	0	0	0	0	0	0	0	0	0	0	0	0	0	0	0	0	0	chr1	46538610	46570255	+	MKNK1-AS1
ENSG00000162456.10	0	0	0	0	0	0	0	0	0	0	0	0	0	0	0	0	0	0	0	0	0	0	0	0	0	0	3.62578	0	0	0	0	chr1	46545640	46551647	-	KNCN
ENSG00000079277.22	0	0	0	0	0	0	0	0	0	1.39338	0	0	0	0	0	0	0	2.24567	0	0	0	0	0	0	0	0	0	3.78072	3.78072	0	0	chr1	46557406	46616843	-	MKNK1
ENSG00000142961.15	0	0	0	0	0	0	0	0	0	0	2.29673	0	0	0	0	1.35434	2.15409	2.24567	0	0	1.35434	1.35434	1.35434	1.35434	0	0	0	1.19391	1.19391	1.43993	1.82294	chr1	46607714	46616884	-	MOB3C
ENSG00000123472.12	0	0	0.184714	0.22145	0.426682	0.31743	0	0	0	0	0	3.53542	0	0	0	5.41738	0	0	0	9.05932	5.41738	5.41738	5.41738	5.41738	0	0.822815	0	5.17361	5.17361	2.67415	1.82294	chr1	46632736	46673867	-	ATPAF1
ENSG00000233647.2	0	0	0	0	0	0	0	0	0	0	0	0	0	0	0	0	0	0	0	0	0	0	0	0	0	0	0	0	0	0	0	chr1	46665909	46666375	-	NENFP1
ENSG00000186118.9	0	0	0	0	0	0	0	0	0	0	0	0	0	0	0	0	0	0	0	0	0	0	0	0	0	0	0	0	0	0	3.64587	chr1	46668854	46673594	+	TEX38
ENSG00000228237.5	0	0	0	0	0	0	0	0	0	0	0	0	0	0	0	0	0	0	0	0	0	0	0	0	0	0	0	0	0	0	0	chr1	46674035	46692098	+	EFCAB14-AS1
ENSG00000159658.15	0	0	0.184714	0.22145	0	0	0.73024	0	0	1.39338	0	3.53542	1.7151	0	0	0	0	0	5.61999	0	0	0	0	0	1.06535	0.822815	0	8.95433	8.95433	2.67415	3.64587	chr1	46674658	46719146	-	EFCAB14
ENSG00000236476.2	0	0	0	0	0	0	0	0	0	0	0	0	0	0	0	0	0	0	0	0	0	0	0	0	0	0	0	0	0	0	0	chr1	46742328	46743133	+	AL593856.1
ENSG00000142973.14	0	0	0.554143	0	0.10667	0	0	0	0	0	0	0	0	0	0	0	0	0	0	0	0	0	0	0	0	0	0	0.39797	0.39797	0.617111	0	chr1	46757837	46819413	+	CYP4B1
ENSG00000154198.14	0	0	0	0	0	0	0	0	0	0	0	0	0	0	0	0	0	0	0	0	0	0	0	0	0	0	0	0	0	0	0	chr1	46843094	46900437	-	CYP4Z2P
ENSG00000238145.2	0	0	0	0	0	0	0	0	0	0	0	0	0	0	0	0	0	0	0	0	0	0	0	0	0	0	0	0	0	0	0	chr1	46891638	46892830	+	TUBAP8
ENSG00000187048.13	0	0	0	0	0	0	0	0	0	0	0	0	0	0	0	0	0	0	0	0	0	0	0	0	0	0	0	0	0	0	0	chr1	46929176	46941484	-	CYP4A11
ENSG00000259832.1	0	0	0	0	0	0	0	0	0	0	0	0	0	0	0	0	0	0	0	0	0	0	0	0	0	0	0	0	0	0	0	chr1	46967678	46967874	-	CYP4A26P
ENSG00000261196.1	0	0	0	0	0	0	0	0	0	0	0	0	0	0	0	0	0	0	0	0	0	0	0	0	0	0	0	0	0	0	0	chr1	46994381	46994502	-	CYP4A43P
ENSG00000261593.1	0	0	0	0	0	0	0	0	0	0	0	0	0	0	0	0	10.7704	4.49134	0	0	0	0	0	0	0	0	3.62578	0	0	0	0	chr1	47000897	47001087	-	CYP4A27P
ENSG00000261290.1	0	0	0	0	0	0	0	0	0	0	0	0	0	0	0	0	0	0	0	0	0	0	0	0	0	0	0	0	0	0	0	chr1	47002994	47003148	-	CYP4A44P
ENSG00000186377.8	0	0	0	0	0	0	0	0	0	0	0	0	0	0	0	0	0	0	3.74666	0	0	0	0	0	1.06535	0	0	0.39797	0.39797	1.85133	0	chr1	47023668	47050751	+	CYP4X1
ENSG00000186160.5	0	0	0	0	0	0	0	0	0	0	0	0	0	0	0	0	0	0	0	0	0	0	0	0	0	0	0	0	0	0	0	chr1	47067230	47118318	+	CYP4Z1
ENSG00000225154.2	0	0	0	0	0	0	0	0	0	0	0	0	0	0	0	0	0	0	0	0	0	0	0	0	0	0	0	0	0	0	0	chr1	47074777	47075979	-	TUBAP9
ENSG00000225506.2	0	0	0	0	0	0	0	0	0	0	0	0	0	0	0	0	0	0	0	0	0	0	0	0	0	0	0	0	0	0	0	chr1	47096652	47179271	-	CYP4A22-AS1
ENSG00000162365.12	0	0	0	0	0	0	0	0	0	0	0	0	0	0	0	1.35434	0	0	0	0	1.35434	1.35434	1.35434	1.35434	0	0	0	0	0	0	0	chr1	47137434	47149735	+	CYP4A22
ENSG00000225514.1	0	0	0	0	0	0	0	0	0	0	0	0	0	0	0	0	0	0	0	0	0	0	0	0	0	0	0	0	0	0	0	chr1	47164509	47165920	-	MTND1P34
ENSG00000224805.2	0	0	0	0	0	0	0	0	0	0	0	0	0	0	2.27132	0	0	0	0	0	0	0	0	0	0	0	0	0	0	0	0	chr1	47179249	47180339	+	LINC00853
ENSG00000162366.8	0	0	0	0	0	0	0.73024	0	0	0	0	0	0	0	0	0	0	2.24567	0	0	0	0	0	0	0	2.46845	0	0.79594	0.79594	0	0	chr1	47183581	47191044	-	PDZK1IP1
ENSG00000162367.11	0	0	0	0	0	0	0	0	0	0	0	0	0	0	0	0	0	0	0	0	0	0	0	0	0	0	0	0	0	0	0	chr1	47216289	47232220	-	TAL1
ENSG00000226252.1	0	0	0	0	0	0	0	0	0	0	0	0	0	0	0	0	0	0	0	0	0	0	0	0	0	0	0	0	0	0	0	chr1	47225796	47230750	+	AL135960.1
ENSG00000123473.16	0	0	0	0	0	0	0	0	0	0	0	0	0.857552	0	0	0	0	0	7.49332	0	0	0	0	0	0	0	0	1.79087	1.79087	4.31978	0	chr1	47250138	47314147	-	STIL
ENSG00000162368.13	0	0	0.369429	0	0	0.952289	0	0	0	0	0	0	0.857552	0	0	1.35434	0	0	3.74666	9.05932	1.35434	1.35434	1.35434	1.35434	0	2.46845	0	0.39797	0.39797	3.08556	5.46881	chr1	47333796	47378839	+	CMPK1
ENSG00000225762.1	0	0	0	0	0	0	0	0	0	0	0	0	0	0	0	0	0	0	0	0	0	0	0	0	0	0	0	0	0	0	0	chr1	47380927	47408477	-	LINC01389
ENSG00000186790.6	0	0	0	0	0	0	0	0	0	0	0	0	0	0	0	0	0	0	0	0	0	0	0	0	0	0	0	0	0	0	0	chr1	47416284	47418052	+	FOXE3
ENSG00000237424.1	0	0	0	0	0	0	0	0	0	0	0	0	0	0	0	0	0	0	0	0	0	0	0	0	0	0	0	0	0	0	0	chr1	47432132	47434641	-	FOXD2-AS1
ENSG00000186564.6	0	0	0	0	0	0	0	0	0	0	0	0	0	0	0	0	0	0	0	0	0	0	0	0	0	0	0	0.39797	0.39797	0	0	chr1	47438043	47440691	+	FOXD2
ENSG00000271355.1	0	0	0	0	0	0	0	0	0	0	0	0	0	0	0	0	0	0	0	0	0	0	0	0	0	0	0	0	0	0	0	chr1	47483697	47484162	-	AL356458.1
ENSG00000229554.2	0	0	0	0	0	0	0	0	0	0	0	0	0	0	0	0	0	2.24567	0	0	0	0	0	0	0	0	0	0	0	0	0	chr1	47497893	47498341	-	RPL21P24
ENSG00000227883.1	0	0	0	0	0	0	0	0	0	0	0	0	0	0	0	0	0	0	0	0	0	0	0	0	0	0	0	0	0	0	0	chr1	47550195	47550753	+	ATP6V0E1P4
ENSG00000227947.2	0	0	0	0	0	0	0	0	0	0	0	0	0	0	0	0	0	0	0	0	0	0	0	0	0	0	0	0	0	0	0	chr1	47688462	47704029	+	LINC01738
ENSG00000269113.4	0	0	0	0	0	0	0	0	0	0	0	0	0.857552	0	0	0	0	0	0	3.01977	0	0	0	0	0	0	3.62578	0.198985	0.198985	0	1.82294	chr1	47760527	47997385	-	TRABD2B
ENSG00000223814.1	0	0	0	0	0	0	0	0	0	0	0	0	0	0	0	0	0	0	0	0	0	0	0	0	0	0	0	0	0	0	0	chr1	47761131	47765547	-	AL691459.1
ENSG00000225028.1	0	0	0	0	0	0	0	0	0	0	0	0	0	0	0	0	0	0	0	0	0	0	0	0	0	0	0	0	0	0	0	chr1	47818065	47820237	+	AC096541.1
ENSG00000226133.6	0	0	0	0	0	0	0	0	0	0	0	0	0	0	0	0	0	0	0	0	0	0	0	0	0	0	0	0	0	0	0	chr1	48050658	48091736	+	LINC02794
ENSG00000231413.1	0	0	0	0	0	0	0	0	0	0	0	0	0	0	0	0	0	0	0	0	0	0	0	0	0	0	0	0	0	0	0	chr1	48078786	48082196	-	AL356289.1
ENSG00000237180.1	0	0	0	0	0	0	0	0	0	0	0	0	0	0	0	0	0	0	0	0	0	0	0	0	0	0	0	0	0	0	0	chr1	48089367	48089634	+	CYP46A4P
ENSG00000242267.6	0	0	0	0	0	0	0	0	0	0	0	0	0	0	0	0	0	0	0	0	0	0	0	0	0	0	0	0	0	0	0	chr1	48096091	48182428	-	SKINT1L
ENSG00000279096.2	0	0	0	0	0	0	0	0	2.18716	1.39338	0	0	0	0	0	0	0	0	0	0	0	0	0	0	0	0	0	0	0	0	0	chr1	48102067	48104736	+	AL356289.2
ENSG00000223720.2	0	0	0	0	0	0	0	0	0	0	0	0	0	0	0	0	0	0	0	0	0	0	0	0	0	0	0	0	0	0	0	chr1	48172971	48206857	+	AL109659.1
ENSG00000117834.13	0	0	0	0	0	0	0	0	0	0	0	0	0	0	0	0	0	2.24567	0	0	0	0	0	0	0	0	0	0	0	0	0	chr1	48222684	48248644	+	SLC5A9
ENSG00000272491.1	0	0	0	0	0	0	0	0	0	0	0	0	0	0	0	0	0	0	0	0	0	0	0	0	0	0	0	0.198985	0.198985	0	0	chr1	48227887	48229561	-	AL109659.2
ENSG00000279214.1	0	0	0	0	0	0	0	0	0	0	0	0	0	0	0	0	0	0	0	0	0	0	0	0	0	0	0	0	0	0	0	chr1	48262229	48263179	-	AL109659.3
ENSG00000132122.12	0	0	0	0	0.160006	0	0	0	0	0	0	0	0	0	0	0	0	0	3.74666	0	0	0	0	0	0	4.11408	3.62578	0.198985	0.198985	0.411408	0	chr1	48295372	48472208	-	SPATA6
ENSG00000224986.2	0	0	0	0	0	0	0	0	0	0	0	0	0	0	0	0	0	0	0	0	0	0	0	0	0	0	0	0	0	0	0	chr1	48325079	48326123	-	PPP1R8P1
ENSG00000206700.1	0	0	0	0	0	0	0	0	0	0	0	0	0	0	0	0	0	0	0	0	0	0	0	0	0	0	0	0	0	0	0	chr1	48344208	48344315	+	RNU6-723P
ENSG00000235105.1	0	0	0	0	0	0	0	0	0	0	0	0	0	0	0	0	0	0	0	0	0	0	0	0	0	0	0	0	0	0	0	chr1	48435966	48437223	+	AL356968.2
ENSG00000223175.1	0	0	0	0	0	0	0	0	0	0	0	0	0	0	0	0	0	0	0	0	0	0	0	0	0	0	0	0	0	0	0	chr1	48447935	48448042	+	RNU4-61P
ENSG00000232514.1	0	0	0	0	0	0	0	0	0	0	0	0	0	0	0	0	0	0	0	0	0	0	0	0	0	0	0	0	0	0	0	chr1	48497262	48497736	-	AL356968.1
ENSG00000186094.17	0	0	0	0	0	0	0	0	0	0	0	3.53542	0	0	0	0	4.30818	0	0	0	0	0	0	0	0	0	0	0	0	0	0	chr1	48532853	50023954	-	AGBL4
ENSG00000287661.1	0	0	0	0	0	0	0	0	0	0	0	0	0	0	0	0	2.15409	0	0	0	0	0	0	0	0	0	0	0	0	0	0	chr1	48552990	48558106	+	AL391844.1
ENSG00000162373.13	0.801336	0	0	0	0.426682	0	0	0	0	0	0	0	0	0	0	0	0	0	0	0	0	0	0	0	0	0	10.8774	0	0	0	0	chr1	48727518	48776969	-	BEND5
ENSG00000286597.1	0	0	0	0	0	0	0	0	0	0	0	0	0	0	0	0	0	0	0	0	0	0	0	0	0	0	0	0	0	0	0	chr1	48926020	48936734	+	AL645507.1
ENSG00000229846.2	0	0	0	0	0	0	0	0	0	0	0	0	0	0	0	0	0	0	0	0	0	0	0	0	0	0	0	0	0	0	0	chr1	49025594	49187585	+	AC099788.1
ENSG00000230114.1	0	0	0	0	0	0	0	0	0	0	0	0	0	0	0	0	0	0	0	0	0	0	0	0	0	0	0	0	0	0	0	chr1	49257410	49269285	+	AGBL4-AS1
ENSG00000225623.1	0	0	0	0	0	0	0	0	0	0	0	0	0	0	0	0	0	0	0	0	0	0	0	0	0	0	0	0	0	0	0	chr1	49374200	49472085	-	AGBL4-IT1
ENSG00000237478.2	0	0	0	0	0	0	0	0	0	0	0	0	0	0	0	0	0	0	0	0	0	0	0	0	0	0	0	0	0	0	0	chr1	49691261	49691523	-	AL390023.1
ENSG00000215887.5	0	0	0	0	0	0	0	0	0	0	0	0	0	0	0	0	0	0	0	0	0	0	0	0	0	0	0	0	0	0	0	chr1	49841820	49846400	+	ZNF859P
ENSG00000279324.1	0	0	0	0	0	0	0	0	0	0	0	0	0	0	0	0	0	0	0	0	0	0	0	0	0	0	0	0	0	0	0	chr1	49994317	49996218	+	AL645730.1
ENSG00000233595.2	0	0	0	0	0	0	0	0	0	0	0	0	0	0	0	0	0	0	0	0	0	0	0	0	0	0	0	0	0	0	0	chr1	50017091	50017503	+	MTND2P29
ENSG00000162374.18	0	0	0	0	0	0	0	0	0	0	1.14837	0	0	0	0	0	0	0	0	0	0	0	0	0	0	1.64563	0	0.198985	0.198985	0	0	chr1	50024028	50203772	+	ELAVL4
ENSG00000230828.1	0	0	0	0	0	0	0	0	0	0	0	0	0	0	0	0	0	0	0	0	0	0	0	0	0	0	0	0	0	0	0	chr1	50114936	50115282	+	AL583843.1
ENSG00000237337.1	0	0	0	0	0	0	0	0	0	0	0	0	0	0	0	0	0	0	0	0	0	0	0	0	0	0	0	0	0	0	0	chr1	50174305	50175868	-	ELAVL4-AS1
ENSG00000233407.1	0	0	0	0	0	0	0	0	0	0	0	0	0	0	0	0	0	0	0	0	0	0	0	0	0	0	0	0	0	0	0	chr1	50206083	50223127	-	AL592182.1
ENSG00000284696.2	0	0	0	0	0	0	0	0	0	0	0	0	0	0	0	0	0	0	0	0	0	0	0	0	0	0	0	0	0	0	0	chr1	50229661	50321192	-	LINC02808
ENSG00000284645.1	0	0	0	0	0	0	0	0	0	0	0	0	0	0	0	0	0	0	0	0	0	0	0	0	0	0	0	0	0	0	0	chr1	50252568	50258994	+	AL592182.2
ENSG00000234080.3	0	0	0.369429	0	0.426682	0	0	0	0	0	0	0	0	0	0	0	0	0	0	0	0	0	0	0	0	0	0	0.198985	0.198985	1.02852	0	chr1	50326130	50327007	+	AL596275.1
ENSG00000229316.1	0	0	0	0	0	0	0	0	0	0	0	0	0	0	0	0	0	0	0	0	0	0	0	0	0	0	0	0	0	0	0	chr1	50398824	50399773	-	HMGB1P45
ENSG00000225671.2	0	0	0	0	0	0	0	0	0	0	0	0	0	0	0	0	0	0	0	0	0	0	0	0	0	0	0	0	0	0	0	chr1	50405429	50406024	-	FCF1P6
ENSG00000142700.12	0	0	0	0	0	0	0	0	0	0	0	0	0	0	0	0	0	0	0	0	0	0	0	0	0	0	0	0	0	0	0	chr1	50417549	50423443	-	DMRTA2
ENSG00000284700.1	0	0	0	0	0	0	0	0	0	0	0	0	0	0	0	0	0	0	0	0	0	0	0	0	0	0	0	0	0	0	0	chr1	50423608	50425316	+	AL049637.1
ENSG00000185104.20	1.60267	0	1.47771	0	0	0	0	0	0	0	0	0	0.857552	0	0	0	8.61636	0	0	0	0	0	0	0	0	0	0	1.59188	1.59188	2.87985	0	chr1	50437027	50960267	-	FAF1
ENSG00000225767.1	0	0	0	0	0	0	0	0	0	0	0	0	0	0	0	0	0	0	0	0	0	0	0	0	0	0	0	0	0	0	0	chr1	50461468	50471150	+	FAF1-AS1
ENSG00000207194.1	0	0	0	0	0	0	0	0	0	0	0	0	0	0	0	0	0	0	0	0	0	0	0	0	0	0	0	0	0	0	0	chr1	50582403	50582511	+	RNU6-1026P
ENSG00000230585.2	0	0	0	0	0	0	0	0	0	0	0	0	0	0	0	0	0	0	0	0	0	0	0	0	0	0	0	0	0	0	0	chr1	50780339	50781150	+	PHBP12
ENSG00000237130.1	0	0	0	0	0	0	0	0	0	0	0	0	0	0	0	0	0	0	0	0	0	0	0	0	0	0	0	0	0	0	0	chr1	50846467	50846837	+	MRPS6P2
ENSG00000123080.12	0	0	0.184714	0	0.373346	0	0	0	4.37432	1.39338	1.14837	0	1.7151	0	0	1.35434	10.7704	0	1.87333	0	1.35434	1.35434	1.35434	1.35434	0	0	3.62578	2.38782	2.38782	0.205704	1.82294	chr1	50960744	50974634	+	CDKN2C
ENSG00000265538.1	0	0	0	0	0	0	0	0	0	0	0	0	0	0	0	0	0	0	0	0	0	0	0	0	0	0	0	0	0	0	0	chr1	51059836	51059905	+	MIR4421
ENSG00000275816.1	0	0	0	0	0	0	0	0	0	0	0	0	0	0	0	0	0	0	0	0	0	0	0	0	0	0	0	0	0	0	0	chr1	51060017	51060103	+	MIR6500
ENSG00000204006.10	0	0	0	0	0	0	0	0	0	0	0	0	0	0	0	0	0	0	0	0	0	0	0	0	0	0	0	0	0	0	0	chr1	51102220	51148086	+	C1orf185
ENSG00000200262.1	0	0	0	0	0	0	0	0	0	0	0	0	0	0	0	0	0	0	0	0	0	0	0	0	0	0	0	0	0	0	0	chr1	51107221	51107331	+	Y_RNA
ENSG00000213478.2	0	0	0	0	0	0	0	0	0	0	0	0	0	0	0	0	0	0	0	0	0	0	0	0	0	0	0	0	0	0	0	chr1	51157787	51158471	-	CFL1P2
ENSG00000203356.2	0	0	0	0	0	0	0	0	0	0	0	0	0	0	0	0	0	0	0	0	0	0	0	0	0	0	0	0	0	0	0	chr1	51195094	51235096	-	LINC01562
ENSG00000123091.5	0	0	1.66243	0	0.640022	0.634859	0.73024	0	2.18716	2.78677	0	0	3.43021	0	0	0	4.30818	0	1.87333	0	0	0	0	0	6.39209	0	0	2.18884	2.18884	4.11408	0	chr1	51236272	51273447	+	RNF11
ENSG00000233406.5	0	0	0	0	0	0	0	0	0	0	0	0	0	0	0	0	0	0	0	0	0	0	0	0	0	0	0	0	0	0	0	chr1	51250602	51251472	-	AL162430.1
ENSG00000236434.2	0	0	0	0	0	0	0	0	0	0	0	0	0	0	0	0	0	0	0	0	0	0	0	0	0	0	0	0	0	0	0	chr1	51264915	51266074	-	AL162430.2
ENSG00000085831.16	0	0	0	0	0	0	0	0	0	0	0	0	0	0	0	0	2.15409	0	0	0	0	0	0	0	0	0	0	1.3929	1.3929	1.02852	0	chr1	51287257	51345116	-	TTC39A
ENSG00000261664.5	0	0	0	0	0	0	0	0	0	0	0	0	0	0	0	0	0	0	0	0	0	0	0	0	0	0	0	0	0	0	0	chr1	51329653	51335324	+	TTC39A-AS1
ENSG00000085832.17	0	0	1.66243	0.885798	0.533352	3.1743	2.92096	0	0	0	2.29673	0	0	0	2.27132	5.41738	6.46227	2.24567	1.87333	24.1582	5.41738	5.41738	5.41738	5.41738	2.1307	0.822815	10.8774	3.58173	3.58173	3.08556	3.64587	chr1	51354262	51519266	-	EPS15
ENSG00000232027.2	0	0	0	0	0	0	0	0	0	0	0	0	0	0	0	0	0	0	0	0	0	0	0	0	0	0	0	0	0	0	0	chr1	51372269	51373224	+	AL671986.1
ENSG00000206595.1	0	0	0	0	0	0	0	0	0	0	0	0	0	0	0	0	0	0	0	0	0	0	0	0	0	0	0	0	0	0	0	chr1	51382307	51382414	+	RNU6-877P
ENSG00000238140.1	0	0	0	0	0	0	0	0	0	0	0	0	0	0	0	0	0	0	0	0	0	0	0	0	0	0	0	0	0	0	0	chr1	51461720	51463416	+	AC104170.1
ENSG00000227070.1	0	0	0	0	0	0	0	0	0	0	0	0	0	0	0	0	0	0	0	0	0	0	0	0	0	0	0	0	0	0	0	chr1	51518308	51561629	+	EPS15-AS1
ENSG00000252032.1	0	0	0	0	0	0	0	0	0	0	0	0	0	0	0	0	0	0	0	0	0	0	0	0	0	0	0	0	0	0	0	chr1	51538624	51538729	-	RNU6-1281P
ENSG00000227742.2	0	0	0	0	0	0	0	0	0	0	0	0	0	0	0	0	2.15409	0	0	0	0	0	0	0	0	0	0	0	0	0	0	chr1	51561865	51594897	-	CALR4P
ENSG00000117859.19	0	0	0.738857	1.10725	0	0	0	0	2.18716	0	0	0	2.57265	0	4.54263	1.35434	4.30818	0	0	0	1.35434	1.35434	1.35434	1.35434	0	0	0	3.18376	3.18376	5.554	1.82294	chr1	51577178	51798427	+	OSBPL9
ENSG00000236973.2	0	0	0	0	0	0	0	0	0	0	0	0	0	0	0	0	0	0	0	0	0	0	0	0	0	0	0	0	0	0	0	chr1	51707137	51708137	-	GAPDHP51
ENSG00000232846.1	0	0	0	0	0	0	0	0	0	0	0	0	0	0	0	0	0	0	0	0	0	0	0	0	0	0	0	0	0	0	0	chr1	51709061	51709940	+	SLC25A6P3
ENSG00000212624.1	0	0	0	0	0	0	0	0	0	0	0	0	0	0	0	0	0	0	0	0	0	0	0	0	0	0	0	0	0	0	0	chr1	51724774	51724896	-	AL050343.1
ENSG00000078618.22	0	0	0.554143	0.775073	0	0	0	0	0	0	0	3.53542	0.857552	0	0	0	0	0	7.49332	0	0	0	0	0	1.06535	0.822815	0	2.58681	2.58681	3.08556	0	chr1	51789190	51878937	-	NRDC
ENSG00000266993.3	0	0	0	0	0	0	0	0	0	0	0	0	0	0	0	0	0	0	0	0	0	0	0	0	0	0	0	0	0	0	0	chr1	51793933	51799154	+	AL050343.2
ENSG00000272175.1	0	0	0	0	0	0	0	0	0	0	0	0	0	0	0	0	0	0	0	0	0	0	0	0	0	0	0	0	0	0	0	chr1	51801027	51801307	+	AL050343.3
ENSG00000283899.1	0	0	0	0	0	0	0	0	0	0	0	0	0	0	0	0	0	0	0	0	0	0	0	0	0	0	0	0	0	0	0	chr1	51836343	51836402	-	MIR761
ENSG00000230604.2	0	0	0	0	0	0	0	0	0	0	0	0	0	0	0	0	0	0	0	0	0	0	0	0	0	0	0	0	0	0	0	chr1	51859777	51860135	+	TSEN15P2
ENSG00000169213.7	0	0	0.369429	0	0	0	0	0	0	0	1.14837	0	0	0	0	1.35434	0	0	0	0	1.35434	1.35434	1.35434	1.35434	0	0	0	0	0	0	0	chr1	51907955	51990700	-	RAB3B
ENSG00000200839.1	0	0	0	0	0.160006	0	0	0	0	0	2.29673	0	0	0	0	0	0	0	0	0	0	0	0	0	0	0	0	0	0	0.617111	1.82294	chr1	51973409	51973535	+	RNA5SP48
ENSG00000229032.1	0	0	0	0	0	0	0	0	0	0	0	0	0	0	0	0	0	0	0	0	0	0	0	0	0	0	0	0	0	0	0	chr1	51980472	51980814	+	AL445685.2
ENSG00000264613.2	0	0	0	0	0	0	0	0	0	0	0	0	0	0	0	0	0	0	0	0	0	0	0	0	0	0	0	0	0	0	0	chr1	51995739	51996039	+	RN7SL290P
ENSG00000117862.13	0	0	0	0.110725	0	3.49173	0	0	0	1.39338	0	3.53542	0	0	4.54263	0	0	0	3.74666	6.03954	0	0	0	0	0	0.822815	10.8774	0.198985	0.198985	0.411408	1.82294	chr1	52020130	52055191	-	TXNDC12
ENSG00000285839.1	0	0	0	0	0	0	0	0	0	0	0	0	0	0	0	0	0	0	0	0	0	0	0	0	0	0	0	0	0	0	0	chr1	52020152	52033350	-	AL445685.3
ENSG00000198841.4	0	0	0	0	0	0	0	0	0	0	0	0	0	0	0	0	0	0	0	0	0	0	0	0	0	0	0	0	0	0	0	chr1	52032102	52033810	-	KTI12
ENSG00000223390.1	0	0	0	0	0	0	0	0	0	0	0	0	0	0	0	0	0	0	0	0	0	0	0	0	0	0	0	0	0	0	0	chr1	52033390	52044279	+	AL445685.1
ENSG00000228369.2	0	0	0	0	0	0	0	0	0	0	0	0	0	0	0	0	0	0	0	0	0	0	0	0	0	0	0	0	0	0	0	chr1	52050917	52052683	+	TXNDC12-AS1
ENSG00000134717.18	0	0	0	0	0	0	0.73024	0	0	0	0	0	1.7151	0	0	0	0	0	0	0	0	0	0	0	0	0	0	0.39797	0.39797	1.23422	0	chr1	52056198	52090716	+	BTF3L4
ENSG00000157077.16	0	0	0	0.22145	0.320011	1.26972	0	3.00733	0	0	5.74183	3.53542	0.857552	0	0	0	0	0	0	6.03954	0	0	0	0	0	0	0	1.98985	1.98985	0.411408	3.64587	chr1	52142088	52348671	+	ZFYVE9
ENSG00000241745.3	0	0	0.369429	0	0	0	0	0	0	0	0	0	0	0	0	0	0	0	0	0	0	0	0	0	0	0	0	0	0	0	0	chr1	52150103	52150419	+	RN7SL788P
ENSG00000228407.2	0	0	0	0	0	0	0	0	0	0	0	0	0	0	0	1.35434	0	0	0	0	1.35434	1.35434	1.35434	1.35434	0	0	0	0	0	0	0	chr1	52160260	52160600	-	AL139156.2
ENSG00000223429.1	0	0	0	0	0	0	0	0	0	0	0	0	0	0	0	0	0	0	0	0	0	0	0	0	0	0	0	0	0	0	0	chr1	52162185	52163026	-	AL139156.1
ENSG00000224255.2	0	0	0	0	0	0	0	0	0	0	0	0	0	0	0	0	0	0	0	0	0	0	0	0	0	0	0	0	0	0	0	chr1	52179847	52180553	+	PDCL3P6
ENSG00000236004.2	0	0	0	0	0	0	0	0	0	0	0	0	0	0	0	0	0	0	0	0	0	0	0	0	0	0	0	0	0	0	0	chr1	52189915	52190309	-	AL139156.3
ENSG00000237663.2	0	0	0	0	0	0	0	0	0	0	0	0	0	0	0	0	0	0	0	0	0	0	0	0	0	0	0	0	0	0	0	chr1	52252061	52252773	-	DNAJC19P7
ENSG00000213735.2	0	0	0	0	0	0	0	0	0	0	0	0	0	0	0	0	0	0	0	0	0	0	0	0	0	0	0	0	0	0	0	chr1	52253620	52254176	+	ANAPC10P1
ENSG00000154222.15	0	0	0	0	0.160006	0	0	0	0	0	0	7.07083	0.857552	0	2.27132	0	0	0	3.74666	3.01977	0	0	0	0	0	0	0	1.19391	1.19391	0	3.64587	chr1	52345722	52366205	-	CC2D1B
ENSG00000272100.1	0	0	0	0	0	0	0	0	0	0	0	0	0	0	0	0	0	0	0	0	0	0	0	0	0	0	0	0	0	0	0	chr1	52353486	52353877	+	AL513218.1
ENSG00000287078.1	0	0	0	0	0	0	0	0	0	0	0	0	0	0	0	0	0	0	0	0	0	0	0	0	0	0	0	0	0	0	0	chr1	52365442	52367865	+	AL513218.2
ENSG00000224680.4	0	0	0	0	0	0	0	0	0	0	0	0	0	0	0	0	0	0	0	0	0	0	0	0	0	0	0	0	0	0	0	chr1	52368676	52369244	+	PLA2G12AP1
ENSG00000085840.13	0	0	0	0	0	0	0	0	0	0	0	0	0	0	0	0	0	0	0	0	0	0	0	0	0	0	0	0.994925	0.994925	0	0	chr1	52372828	52404423	-	ORC1
ENSG00000134748.13	0	0	0.554143	0	0	0	0	0	0	0	1.14837	0	0	0	0	2.70869	0	0	1.87333	0	2.70869	2.70869	2.70869	2.70869	0	0	0	1.19391	1.19391	1.64563	3.64587	chr1	52404601	52420836	+	PRPF38A
ENSG00000134744.14	0	0	0.184714	0.110725	0	0	0	0	0	0	1.14837	0	1.7151	0	2.27132	0	0	0	0	0	0	0	0	0	0	0	0	2.18884	2.18884	1.43993	0	chr1	52408281	52553487	-	TUT4
ENSG00000272371.1	0	0	0	0	0	0	0	0	0	0	0	0	0	0	0	0	0	0	0	0	0	0	0	0	0	0	0	0	0	0	0	chr1	52554817	52555273	+	AL591167.1
ENSG00000236290.1	0	0	0	0	0	0	0	0	0	0	0	0	0	0	0	0	0	0	0	0	0	0	0	0	0	0	0	0	0	0	0	chr1	52573113	52573816	+	EEF1GP7
ENSG00000116157.6	0	0	0.184714	0	0	0.952289	0	0	0	0	0	0	0	0	0	0	0	0	0	0	0	0	0	0	0	0	0	0	0	0	1.82294	chr1	52602370	52609051	+	GPX7
ENSG00000182183.15	0	0	0	0	0	0	0	0	0	0	0	0	0	0	0	0	0	0	0	0	0	0	0	0	0	0	0	0	0	0	1.82294	chr1	52633167	52669683	+	SHISAL2A
ENSG00000162377.6	0	0	0	0.442899	0	0	0	0	0	0	0	0	0	0	0	0	0	0	0	0	0	0	0	0	0	0	0	0.39797	0.39797	0	0	chr1	52684448	52698347	-	COA7
ENSG00000233664.1	0	0	0	0	0	0	0	0	0	0	0	0	0	0	0	0	0	0	0	0	0	0	0	0	0	0	0	0	0	0	0	chr1	52709121	52709442	+	NDUFS5P3
ENSG00000239640.3	0	0	0	0	0	0	0	0	0	0	0	0	0	0	0	0	0	0	0	0	0	0	0	0	0	0	0	0	0	0	0	chr1	52714398	52714695	+	RN7SL62P
ENSG00000162378.13	0	0	0.554143	0.775073	0.373346	0	0	0	0	0	3.4451	0	0	0	0	0	0	4.49134	3.74666	0	0	0	0	0	1.06535	1.64563	0	1.59188	1.59188	0	0	chr1	52726452	52827336	+	ZYG11B
ENSG00000252018.1	0	0	0	0	0	0	0	0	0	0	0	0	0	0	0	0	0	0	0	0	0	0	0	0	0	0	0	0	0	0	0	chr1	52754321	52754462	+	RNU2-30P
ENSG00000228929.1	0	0	0	0	0	0	0	3.00733	0	0	0	0	0	0	0	0	0	0	0	0	0	0	0	0	0	0	0	1.59188	1.59188	0	0	chr1	52772193	52772648	-	RPS13P2
ENSG00000206627.1	0	0	0	0	0	0	0	0	0	0	0	0	0	0	0	0	0	0	0	0	0	0	0	0	0	0	0	0	0	0	0	chr1	52805107	52805212	-	RNU6-969P
ENSG00000203995.10	0	0	0	0	0	0	0	0	0	0	0	0	0	0	0	0	2.15409	0	0	0	0	0	0	0	0	0	0	0.198985	0.198985	0	0	chr1	52842510	52894998	+	ZYG11A
ENSG00000242391.2	0	0	0	0	0	0	0	0	0	0	0	0	0	0	0	0	0	0	0	0	0	0	0	0	0	0	0	0	0	0	0	chr1	52881215	52881730	-	AC099677.3
ENSG00000121310.17	0	0	0.184714	0	0	0.634859	0.73024	0	0	0	0	0	0	0	0	0	0	0	3.74666	0	0	0	0	0	0	6.58252	0	0.596955	0.596955	3.29126	0	chr1	52895909	52927212	-	ECHDC2
ENSG00000230953.2	0	0	0	0	0	0	0	0	0	0	0	0	0	0	0	0	0	0	0	0	0	0	0	0	0	0	0	0.39797	0.39797	0	0	chr1	52920421	52920596	+	AC099677.1
ENSG00000231866.2	0	0	0	0	0	0	0	0	0	0	0	0	0	0	0	0	0	0	0	0	0	0	0	0	0	0	0	0	0	0	0	chr1	52925248	52925423	-	AC099677.2
ENSG00000116171.19	0	0	1.293	0.442899	0.160006	0	0	0	0	0	0	0	0.857552	0	0	0	0	2.24567	0	0	0	0	0	0	1.06535	0	0	4.97463	4.97463	0.617111	0	chr1	52927275	53051698	+	SCP2
ENSG00000264834.1	0	0	0	0	0	0	0	0	0	0	0	0	0	0	0	0	0	0	0	0	0	0	0	0	0	0	0	0	0	0	0	chr1	52928673	52928772	+	AC099677.4
ENSG00000266188.1	0	0	0	0	0	0	0	0	0	0	0	0	0	0	0	0	0	0	0	0	0	0	0	0	0	0	0	0	0	0	0	chr1	52934929	52935017	+	AC099677.6
ENSG00000265815.1	0	0	0	0	0	0	0	0	0	0	0	0	0	0	0	0	0	0	0	0	0	0	0	0	0	0	0	0	0	0	0	chr1	52940313	52940413	+	AC099677.5
ENSG00000237279.2	0	0	0	0	0	0	0	0	0	0	0	0	0	0	0	0	0	0	0	0	0	0	0	0	0	0	0	0	0	0	0	chr1	52943535	52943930	-	H3P2
ENSG00000236360.2	0	0	0	0	0	0	0	0	0	0	0	0	0	0	0	0	0	0	0	0	0	0	0	0	0	0	0	0	0	0	0	chr1	52993200	52993702	-	RRAS2P1
ENSG00000226147.1	0	0	0	0	0	0	0	0	0	0	0	0	0	0	0	0	0	0	0	0	0	0	0	0	0	0	0	0	0	0	0	chr1	52994725	52996026	+	TUBBP10
ENSG00000174348.14	0	0	0	0	0	0	0	0	0	0	0	0	0	0	0	0	2.15409	0	0	0	0	0	0	0	1.06535	0	0	0	0	0	0	chr1	53062051	53085501	+	PODN
ENSG00000232993.1	0	0	0	0	0	0	0	0	0	0	0	0	0	0	0	0	0	0	0	0	0	0	0	0	0	0	0	0	0	0	0	chr1	53069937	53085502	-	AL445183.1
ENSG00000227644.2	0	0	0	0	0	0	0	0	0	0	0	0	0	0	0	0	0	0	0	0	0	0	0	0	0	0	0	0	0	0	0	chr1	53073109	53073389	-	HIGD1AP11
ENSG00000162383.13	0	0	0	0	0	0	0	0	0	0	0	0	0	0	0	0	0	0	0	0	0	0	0	0	0	0	0	0	0	0	0	chr1	53087178	53142638	-	SLC1A7
ENSG00000235563.1	0	0	0	0	0	0	0	0	0	0	0	0	0	0	0	0	0	0	0	0	0	0	0	0	0	0	0	0	0	0	0	chr1	53114575	53118609	+	AL445183.2
ENSG00000277397.1	0	0	0.369429	0	0	0	0	0	0	0	0	0	0	0	0	0	0	0	0	0	0	0	0	0	0	0	0	0	0	0	0	chr1	53180920	53186900	+	AL606760.4
ENSG00000157184.7	0	0	0	0	0	0	0	0	0	0	0	0	0	0	0	0	0	0	1.87333	3.01977	0	0	0	0	0	0	0	0.596955	0.596955	0	0	chr1	53196791	53214197	+	CPT2
ENSG00000236723.2	0	0	0	0	0	0	0	0	0	0	0	0	0	0	0	0	0	0	0	0	0	0	0	0	0	0	0	0	0	0	0	chr1	53209782	53213775	-	AL606760.2
ENSG00000162384.14	0	0	0	0	0	0	0	0	0	0	0	0	0	0	0	2.70869	0	0	1.87333	0	2.70869	2.70869	2.70869	2.70869	0	0	0	0	0	0	5.46881	chr1	53214098	53220634	-	CZIB
ENSG00000259818.1	0	0	0.554143	0	0	0	0	0	0	0	0	0	0	0	0	0	0	0	0	0	0	0	0	0	0	0	0	0	0	0	0	chr1	53220662	53224253	+	AL606760.3
ENSG00000162385.11	0	0	0	0	0.213341	0	0	0	0	0	0	0	0	0	0	0	0	0	0	0	0	0	0	0	0	0	0	0.39797	0.39797	0.411408	1.82294	chr1	53226899	53238518	-	MAGOH
ENSG00000226754.2	0	0	0	0	0	0	0	0	0	0	2.29673	0	0	0	0	0	0	0	0	0	0	0	0	0	0	0	0	0	0	0	0	chr1	53238549	53246482	+	AL606760.1
ENSG00000157193.18	0	0	0.184714	0.110725	0	0	0	0	0	0	0	7.07083	0.857552	0	0	2.70869	8.61636	2.24567	1.87333	6.03954	2.70869	2.70869	2.70869	2.70869	0	1.64563	3.62578	0.596955	0.596955	0.617111	1.82294	chr1	53242363	53328469	-	LRP8
ENSG00000234578.1	0	0	0	0	0	0	0	0	0	0	0	0	0	0	0	0	0	0	0	0	0	0	0	0	0	0	0	0	0	0	0	chr1	53267934	53268601	+	AL355483.3
ENSG00000228838.1	0	0	0	0	0	0	0	0	0	0	0	0	0	0	0	0	0	0	0	0	0	0	0	0	0	0	0	0	0	0	0	chr1	53288023	53289706	+	AL355483.1
ENSG00000232762.1	0	0	0	0	0	0	0	0	0	0	0	0	0	0	0	0	0	0	0	0	0	0	0	0	0	1.64563	0	0	0	0	0	chr1	53304535	53307462	+	AL355483.2
ENSG00000225675.2	0	0	0	0	0	0	0	0	0	0	0	0	0	0	0	0	0	0	0	0	0	0	0	0	0	0	0	0.39797	0.39797	0	0	chr1	53328232	53336509	+	LINC01771
ENSG00000285954.1	0	0	0	0	0	0	0	0	0	0	0	0	0	0	0	0	0	0	0	0	0	0	0	0	0	0	0	0	0	0	0	chr1	53344030	53365473	+	AC119428.2
ENSG00000226938.1	0	0	0	0	0	0	0	0	0	0	0	0	0	0	0	0	0	0	0	0	0	0	0	0	0	0	0	0	0	0	0	chr1	53348487	53349233	-	AC119428.1
ENSG00000230138.2	0	0	0	0	0	0	0	0	0	0	0	0	0	0	0	0	0	0	0	0	0	0	0	0	0	0	0	0	0	0	0	chr1	53366655	53368245	-	LINC02812
ENSG00000236253.7	0	0	0	0	0	0	0	0	0	0	0	0	0	0	2.27132	0	0	0	0	0	0	0	0	0	0	0	0	0	0	0	0	chr1	53413148	53440020	-	SLC25A3P1
ENSG00000288527.1	0	0	0	0	0	0	0	0	0	0	0	0	0	0	0	0	0	0	0	0	0	0	0	0	0	0	0	0	0	0	0	chr1	53441267	53441346	-	AL365445.1
ENSG00000143006.7	0	0	0	0	0	0	0	0	0	0	0	0	0	0	0	0	0	0	0	0	0	0	0	0	0	0	0	0	0	0	0	chr1	53459398	53467488	+	DMRTB1
ENSG00000174332.5	0	0	0	0	0	0	0.73024	0	0	0	0	0	0	0	0	0	0	0	0	0	0	0	0	0	0	0	0	0	0	0	0	chr1	53506236	53738106	-	GLIS1
ENSG00000239007.1	0	0	0	0	0	0	0	0	0	0	0	0	0	0	0	0	0	0	0	0	0	0	0	0	0	0	0	0	0	0	0	chr1	53688748	53688812	-	RNU7-95P
ENSG00000058804.12	0	0	0	0	0	0	0	0	0	0	0	3.53542	0.857552	0	0	1.35434	0	2.24567	3.74666	0	1.35434	1.35434	1.35434	1.35434	0	0.822815	3.62578	3.38275	3.38275	2.05704	3.64587	chr1	53765477	53838463	-	NDC1
ENSG00000201003.1	0	0	0	0	0	0	0	0	0	0	0	0	0	0	0	0	0	0	0	0	0	0	0	0	0	0	0	0	0	1.02852	0	chr1	53771017	53771153	-	AL049745.1
ENSG00000229687.2	0	0	0	0	0	0	0	0	0	0	0	0	0	0	0	0	0	0	0	0	0	0	0	0	0	0	0	0	0	0	0	chr1	53841546	53841832	+	AL049745.2
ENSG00000058799.15	0	0	0	0	0	0	0	0	0	0	0	0	0.857552	0	0	0	2.15409	0	0	0	0	0	0	0	1.06535	0	0	0.39797	0.39797	1.23422	0	chr1	53851718	53889798	-	YIPF1
ENSG00000211452.11	0	0	0	0	0	0	0	0	0	0	0	0	0	0	0	0	0	0	1.87333	0	0	0	0	0	0	0	0	0	0	0	0	chr1	53891238	53911086	+	DIO1
ENSG00000081870.12	0	0	0	0	0.213341	0	0	3.00733	0	0	0	0	0	0	0	0	0	0	0	0	0	0	0	0	0	0	0	0.39797	0.39797	0	1.82294	chr1	53916573	53945699	-	HSPB11
ENSG00000116212.15	0	0	0	0	0	0.952289	0	0	0	0	0	0	1.7151	0	0	0	0	2.24567	0	0	0	0	0	0	0	0	0	0.994925	0.994925	0	0	chr1	53946084	53968168	+	LRRC42
ENSG00000219102.3	0	0	0	0	0	0	0	0	0	0	0	0	0	0	0	0	0	0	1.87333	0	0	0	0	0	0	0	0	0	0	0	0	chr1	53974968	53976031	-	HNRNPA3P12
ENSG00000203985.11	1.60267	0	0	0	0.320011	0	0	0	0	0	0	0	1.7151	0	2.27132	0	0	4.49134	3.74666	0	0	0	0	0	0	0	3.62578	0	0	0	0	chr1	54007297	54018186	-	LDLRAD1
ENSG00000116209.12	2.40401	0	3.879	0.885798	0.10667	1.26972	0.73024	0	2.18716	2.78677	0	21.2125	8.57552	0	0	12.1891	4.30818	8.98267	11.24	3.01977	12.1891	12.1891	12.1891	12.1891	1.06535	3.29126	3.62578	19.6995	19.6995	10.0795	7.29174	chr1	54026680	54053504	-	TMEM59
ENSG00000280378.1	0	0	0	0	0	0	0	0	0	0	0	0	0	0	0	0	0	0	0	0	0	0	0	0	0	0	0	0	0	0	0	chr1	54033125	54034880	-	AL353898.3
ENSG00000116205.14	0	0	0.184714	0	0	0	0	0	0	0	0	3.53542	0	0	0	0	2.15409	2.24567	0	0	0	0	0	0	0	0	0	0.198985	0.198985	0	0	chr1	54053583	54112519	+	TCEANC2
ENSG00000283749.1	0	0	0	0	0	0	0	0	0	0	0	0	0	0	0	0	0	0	0	0	0	0	0	0	0	0	0	0	0	0	0	chr1	54054078	54054154	+	MIR4781
ENSG00000225183.1	0	0	0	0	0	0	0	0	0	0	0	0	0	0	0	0	0	0	0	0	0	0	0	0	0	0	0	0	0	0	0	chr1	54089855	54090093	+	AL353898.1
ENSG00000279049.1	0	0	0	0	0	0	0	0	0	0	0	0	0	0	0	0	0	0	0	0	0	0	0	0	0	0	0	0	0	0	0	chr1	54099967	54100224	-	AL353898.2
ENSG00000256407.2	0	0	0	0	0	0	0	0	0	0	0	0	0	0	0	0	0	0	0	0	0	0	0	0	0	0	0	0	0	0	0	chr1	54132685	54200073	-	AL357673.1
ENSG00000157211.11	0	0	0	0	0	0	0	0	0	0	0	0	0	0	0	0	0	0	0	0	0	0	0	0	0	0	0	0	0	0	0	chr1	54132967	54153770	-	CDCP2
ENSG00000280425.2	0	0	0	0	0	0	0	0	0	0	0	0	0	0	0	0	0	0	0	0	0	0	0	0	0	0	0	0	0	0	0	chr1	54137745	54142980	+	AL357673.2
ENSG00000215883.10	0	0	0	0.110725	0	0	0	0	0	0	0	0	0	0	0	0	2.15409	0	0	0	0	0	0	0	1.06535	3.29126	0	0.198985	0.198985	1.85133	0	chr1	54169650	54200036	-	CYB5RL
ENSG00000116221.15	0.801336	0	1.10829	0	0.373346	0	0	0	2.18716	0	1.14837	0	1.7151	0	0	0	0	0	3.74666	3.01977	0	0	0	0	0	0	0	4.77564	4.77564	1.85133	0	chr1	54184040	54225464	+	MRPL37
ENSG00000157216.16	1.60267	0	0.184714	0	0	0.31743	0	0	0	0	0	0	0	0	2.27132	0	0	0	0	0	0	0	0	0	0	0.822815	0	1.79087	1.79087	0	0	chr1	54225432	54413479	-	SSBP3
ENSG00000198711.5	0	0	0	0	0	0	0	0	0	0	0	0	0	0	0	0	0	0	0	0	0	0	0	0	0	0	0	0	0	0	0	chr1	54236439	54239063	+	SSBP3-AS1
ENSG00000225632.1	0	0	0.923572	0	0	0	0	0	0	0	0	0	0	0	0	0	0	0	0	0	0	0	0	0	0	0	7.25157	0	0	0	0	chr1	54285404	54287371	+	AL161644.1
ENSG00000232245.1	0	0	0	0	0	0	0	0	0	0	0	0	0	0	0	0	0	0	0	0	0	0	0	0	0	0	0	0	0	0	0	chr1	54416255	54420860	+	AL035415.1
ENSG00000287582.1	0	0	0	0	0	0	0	0	0	0	0	0	0	0	0	0	0	0	0	0	0	0	0	0	0	0	0	0	0	0	0	chr1	54514416	54517383	+	AC099796.2
ENSG00000235741.1	0	0	0	0	0	0	0	0	0	0	0	0	0	0	0	0	0	0	0	0	0	0	0	0	0	0	0	0	0	0	0	chr1	54516411	54517259	-	LINC02784
ENSG00000237173.1	0	0	0	0	0	0	0	0	0	0	0	0	0	0	0	0	0	0	0	0	0	0	0	0	0	0	0	0	0	0	0	chr1	54524823	54524931	+	AC099796.1
ENSG00000227453.1	0	0	0	0	0	0	0	0	0	0	0	0	0	0	0	0	0	0	0	0	0	0	0	0	0	0	0	0	0	0.411408	0	chr1	54536795	54537758	+	HNRNPA1P63
ENSG00000162390.18	4.80802	3.41222	0	0	0	1.26972	0	0	6.56148	1.39338	0	10.6062	0	0	0	2.70869	21.5409	26.948	1.87333	3.01977	2.70869	2.70869	2.70869	2.70869	0	2.46845	0	2.38782	2.38782	0	1.82294	chr1	54542256	54639192	+	ACOT11
ENSG00000162391.12	0	0	0.184714	0	0	0	0	0	0	0	0	0	0	0	0	0	0	0	0	0	0	0	0	0	0	0	0	0	0	0	0	chr1	54609180	54623556	-	FAM151A
ENSG00000230728.1	0	0	0	0	0	0	0	0	0	0	0	0	0	0	0	0	0	0	0	0	0	0	0	0	0	0	0	0	0	0	0	chr1	54621476	54628438	-	AL590093.1
ENSG00000184313.20	0	0	0	0	0	0	0	0	0	0	0	0	0	0	0	0	0	0	0	0	0	0	0	0	0	0	0	0.198985	0.198985	0	0	chr1	54641753	54710266	+	MROH7
ENSG00000271723.5	0	0	0	0	0	0	0	0	0	0	0	0	0	0	0	0	0	0	0	0	0	0	0	0	0	0	0	0	0	0	0	chr1	54641785	54742308	+	MROH7-TTC4
ENSG00000243725.7	0	0	0.184714	0	0	0	0	3.00733	0	1.39338	0	0	0	0	0	0	0	0	0	0	0	0	0	0	0	0	0	0.596955	0.596955	4.31978	0	chr1	54715860	54742657	+	TTC4
ENSG00000162396.6	0	0	0	0	0	0	0	0	0	0	0	0	0.857552	0	0	0	0	0	0	0	0	0	0	0	0	0	0	0	0	1.23422	0	chr1	54756897	54764523	-	PARS2
ENSG00000006555.11	0	0	0	0	0	0	0	0	0	5.57354	2.29673	0	0	0	0	0	2.15409	0	0	0	0	0	0	0	0	0	0	0.39797	0.39797	0	1.82294	chr1	54779711	54801323	-	TTC22
ENSG00000237453.1	0	0	0	0	0	0	0	0	0	0	0	0	0	0	0	0	0	0	0	0	0	0	0	0	0	0	0	0	0	0	0	chr1	54792884	54794905	+	AC096536.1
ENSG00000162398.11	0	0	0	0	0	0	0	0	0	0	0	0	0	0	0	0	0	0	0	0	0	0	0	0	0	0	0	0	0	0	0	chr1	54806062	54842252	+	LEXM
ENSG00000116133.13	0	0	0	0	0	0	0.73024	0	4.37432	0	0	3.53542	0.857552	0	0	0	2.15409	2.24567	3.74666	3.01977	0	0	0	0	1.06535	5.75971	0	8.15839	8.15839	6.58252	0	chr1	54849626	54887195	-	DHCR24
ENSG00000287724.1	0	0	0	0	0	0	0	0	0	0	0	0	0	0	0	0	0	0	0	0	0	0	0	0	0	0	0	0	0	0	0	chr1	54874671	54883664	+	AC096536.3
ENSG00000242396.1	0	0	0	0	0	0	0	0	0	0	0	0	0	0	0	0	0	0	0	0	0	0	0	0	0	0	0	0	0	0	0	chr1	54886874	54888001	+	AC096536.2
ENSG00000233203.6	0	0	0	0	0	0	0	0	0	0	0	0	0	0	0	0	0	0	0	0	0	0	0	0	0	0	0	0	0	0	0	chr1	54887562	54888850	+	DHCR24-DT
ENSG00000284601.1	0	0	0	0	0	0	0	0	0	0	0	0	0	0	0	0	0	0	0	0	0	0	0	0	0	0	0	0	0	0	0	chr1	54974899	54980464	-	AL590440.2
ENSG00000143001.5	0	0	0	0	0	0	0	0	0	0	0	0	0	0	0	0	0	0	0	0	0	0	0	0	0	0	0	0	0	0	0	chr1	54980627	54992288	+	TMEM61
ENSG00000233271.1	0	0	0	0	0	0	0	0	0	0	0	0	0	0	0	0	0	0	0	0	0	0	0	0	0	0	0	0	0	0	0	chr1	54980949	54992274	-	AL590440.1
ENSG00000162399.9	0	0	0	0	0	0	0	0	0	0	0	0	0	0	0	0	2.15409	0	0	0	0	0	0	0	0	0	0	0	0	0	0	chr1	54998932	55017172	+	BSND
ENSG00000169174.11	0	1.70611	0	0	0	0	0	0	0	1.39338	2.29673	0	0	0	0	0	0	0	1.87333	0	0	0	0	0	0	0	0	0	0	0	0	chr1	55039446	55064852	+	PCSK9
ENSG00000162402.14	0	3.41222	0.923572	0.664349	0.266676	0.952289	0.73024	0	0	0	0	3.53542	7.71796	0	0	5.41738	15.0786	6.737	5.61999	18.1186	5.41738	5.41738	5.41738	5.41738	14.9149	6.58252	0	11.5411	11.5411	12.5479	7.29174	chr1	55066358	55215364	-	USP24
ENSG00000231090.2	0	0	0	0	0	0	0	0	0	0	0	0	0	0	0	0	0	0	0	0	0	0	0	0	0	0	0	0	0	0	0	chr1	55217644	55324691	+	MIR4422HG
ENSG00000231095.1	0	0	0	0	0	0	0	0	0	0	0	0	0	0	0	0	0	0	0	0	0	0	0	0	0	0	0	0	0	0	0	chr1	55222378	55223372	+	GYG1P3
ENSG00000265822.1	0	0	0	0	0	0	0	0	0	0	0	0	0	0	0	0	0	0	0	0	0	0	0	0	0	0	0	0	0	0	0	chr1	55225640	55225723	+	MIR4422
ENSG00000234810.4	0	1.70611	1.293	0	0	0	0	0	0	0	2.29673	0	0	0	0	0	6.46227	0	0	0	0	0	0	0	0	2.46845	0	0	0	0	0	chr1	55329287	56070513	+	AL603840.1
ENSG00000231900.3	0	0	0	0	0	0	0	0	0	0	0	0	0	0	0	0	0	0	0	0	0	0	0	0	0	0	0	0	0	0	0	chr1	55367465	55368774	+	GOT2P1
ENSG00000232198.2	0	0	0	0	0	0	0	0	0	0	0	0	0	0	0	0	0	0	0	0	0	0	0	0	0	0	0	0.198985	0.198985	0	0	chr1	55372709	55373316	-	MTCO2P34
ENSG00000199831.1	0	0	0	0.110725	0	0	0	0	0	0	0	0	0	0	0	0	0	0	0	0	0	0	0	0	0	0	0	0.198985	0.198985	0	0	chr1	55376525	55376852	-	RN7SKP291
ENSG00000252162.1	0	0	0	0	0	0	0	0	0	0	0	0	0	0	0	0	0	0	0	0	0	0	0	0	0	0	0	0	0	0	0	chr1	55398513	55398620	+	RNU6-830P
ENSG00000272051.1	0	0	0	0	0	0	0	0	0	0	0	0	0	0	0	0	0	0	0	0	0	0	0	0	0	0	0	0	0	0	0	chr1	55484870	55484972	-	Y_RNA
ENSG00000233079.3	0	0	0	0	0	0	0	0	0	0	0	0	0	0	0	0	0	0	0	0	0	0	0	0	0	0	0	0	0	0	0	chr1	55868253	55950119	+	LINC01755
ENSG00000230250.3	0	0	0	0	0	0	0	0	0	0	0	0	0	0	0	0	0	0	0	0	0	0	0	0	0	0	0	0	0	0	0	chr1	55915602	55944980	-	LINC01753
ENSG00000227104.3	0	0	0	0	0	0	0	0	0	0	0	0	0	0	0	0	0	0	0	0	0	0	0	0	0	0	0	0	0	0	0	chr1	55938713	55939280	-	PIGQP1
ENSG00000235612.1	0	0	0	0	0	0	0	0	0	0	0	0	0	0	0	0	0	0	0	0	0	0	0	0	0	0	0	0	0	0	0	chr1	56145720	56155224	+	AL353681.1
ENSG00000260971.4	0	0	0	0	0	0	0	0	0	0	0	0	0.857552	0	0	0	0	0	0	0	0	0	0	0	0	0	0	0	0	0	3.64587	chr1	56154544	56477687	-	AC119674.1
ENSG00000284686.1	0	0	0	0	0	0	0	0	0	0	0	0	0	0	0	0	0	0	0	0	0	0	0	0	0	0	0	0	0	0	0	chr1	56173432	56524495	-	AC119674.2
ENSG00000229871.1	0	0	0	0	0	0	0	0	0	0	0	0	0	0	0	0	0	0	0	0	0	0	0	0	0	0	0	0	0	0	0	chr1	56207566	56208456	-	RPSAP20
ENSG00000223956.3	0	0	0	0	0.853363	0	0	0	0	0	0	0	0	0	0	0	2.15409	0	0	0	0	0	0	0	0	0	0	0.79594	0.79594	0	1.82294	chr1	56414934	56417137	+	LINC01767
ENSG00000162407.9	1.60267	0	1.84714	0	0.373346	0.634859	0	0	0	0	0	7.07083	0	0	0	1.35434	0	0	5.61999	0	1.35434	1.35434	1.35434	1.35434	0	0	3.62578	0.994925	0.994925	4.73119	3.64587	chr1	56494760	56645301	-	PLPP3
ENSG00000236776.1	0	0	0	0	0	0	0	0	0	0	0	0	0	0	0	0	0	0	0	0	0	0	0	0	0	0	0	0	0	0	0	chr1	56538451	56538911	+	RPL21P23
ENSG00000224980.1	0	0	0	0	0	0	0	0	0	0	0	0	0	0	0	0	0	0	0	0	0	0	0	0	0	0	0	0	0	0	0	chr1	56585611	56586242	-	RPL23AP85
ENSG00000225475.1	0	0	0	0	0	0	0	0	0	0	0	0	0	0	0	0	0	0	0	0	0	0	0	0	0	0	0	0	0	0	0	chr1	56619408	56619549	-	AC099789.1
ENSG00000162409.11	0	1.70611	0	0	0	0	0	0	0	0	0	0	0	0	0	0	0	0	0	0	0	0	0	0	0	0	0	1.59188	1.59188	1.02852	0	chr1	56645313	56715335	+	PRKAA2
ENSG00000187889.13	0	0	0	0	0	0	0	0	0	0	0	0	0	0	0	0	0	0	0	0	0	0	0	0	0	0	0	0	0	0	0	chr1	56718788	56819696	-	FYB2
ENSG00000229913.1	0	0	0	0	0	0	0	0	0	0	0	0	0	0	0	0	0	0	0	0	0	0	0	0	0	0	0	0	0	0	0	chr1	56823678	56826920	-	AL360295.1
ENSG00000157131.11	0	0	0	0	0	0	0	0	0	0	0	0	0.857552	0	0	0	0	0	0	0	0	0	0	0	0	0	0	0	0	0	0	chr1	56854796	56918223	+	C8A
ENSG00000021852.13	0	1.70611	0	0	0	0	0	0	0	0	0	0	0	0	0	0	0	0	0	0	0	0	0	0	0	0	0	0	0	0	0	chr1	56929206	56966140	-	C8B
ENSG00000236341.1	0	0	0	0	0	0	0	0	0	0	0	0	0	0	0	0	0	0	0	0	0	0	0	0	0	0	0	0	0	0	0	chr1	56963885	56996757	+	AL161740.1
ENSG00000173406.16	0	0	0	0	0	0	0	0	0	0	0	0	0	0	0	0	0	0	0	0	0	0	0	0	0	0	0	0	0	0	0	chr1	56994777	58546734	-	DAB1
ENSG00000227935.1	0	0	0	0	0	0	0	0	0	0	0	0	0	0	0	0	0	0	0	0	0	0	0	0	0	0	0	0	0	0	0	chr1	57386575	57387450	+	AL390243.1
ENSG00000236888.1	0	0	0	0	0	0	0	0	0	0	0	0	0	0	0	0	0	0	0	0	0	0	0	0	0	0	0	0	0	0	0	chr1	57605846	57606206	-	RPS20P5
ENSG00000226759.8	0	0	0	0	0	0	0	0	0	0	0	0	0	0	0	0	0	0	0	0	0	0	0	0	0	0	0	0	0	0	0	chr1	57860531	57880905	+	DAB1-AS1
ENSG00000229887.4	0	0	0	0	0	0	0	0	0	0	0	0	0	0	0	0	0	0	0	0	0	0	0	0	0	0	0	0	0	0	0	chr1	58047888	58049335	-	HNRNPA1P6
ENSG00000223416.3	0	0	0	0	0	0	0	0	0	0	0	0	0	0	0	0	0	0	0	0	0	0	0	0	0	0	0	0	0	0	0	chr1	58056132	58056480	-	RPS26P15
ENSG00000235038.1	0	0	0	0	0	0	0	0	0	0	0	0	0	0	0	0	0	0	0	0	0	0	0	0	0	0	0	0	0	0	0	chr1	58060138	58080274	+	AL445193.2
ENSG00000230546.1	0	0	0	0	0	0	0	0	0	0	0	0	0	0	0	0	0	0	0	0	0	0	0	0	0	0	0	0	0	0	0	chr1	58084418	58084559	+	AL445193.1
ENSG00000233216.1	0	0	0	0	0	0	0	0	0	0	0	0	0	0	0	0	0	0	0	0	0	0	0	0	0	0	0	0	0	0	0	chr1	58228681	58229003	-	AL357373.1
ENSG00000162600.12	0	0	0	0	0	0	0	0	0	0	0	7.07083	0.857552	0	0	1.35434	0	0	0	0	1.35434	1.35434	1.35434	1.35434	0	0	0	0.198985	0.198985	0	0	chr1	58415383	58546802	-	OMA1
ENSG00000286918.1	0	0	0	0	0	0	0	0	0	0	0	0	0	0	0	0	0	0	0	0	0	0	0	0	0	0.822815	0	0	0	0	0	chr1	58546167	58563897	+	AL035411.3
ENSG00000270209.1	0	0	0	0	0	0	0	0	0	0	0	0	0	0	0	0	0	0	0	0	0	0	0	0	0	0	0	0	0	0	0	chr1	58552912	58553333	-	AL035411.2
ENSG00000264128.2	0	0	0	0	0.160006	0	0	0	0	0	0	0	0	0	0	0	0	0	0	3.01977	0	0	0	0	0	0	0	0	0	0	0	chr1	58565630	58565932	-	RN7SL713P
ENSG00000184292.7	0	3.41222	0.554143	0	0	0	0	0	0	0	0	0	1.7151	0	2.27132	1.35434	0	2.24567	3.74666	6.03954	1.35434	1.35434	1.35434	1.35434	3.19604	7.40534	0	9.75027	9.75027	3.49696	1.82294	chr1	58575432	58577252	-	TACSTD2
ENSG00000185839.3	0	0	0	0	0	0	0	0	0	0	0	0	0	0	0	0	0	0	0	0	0	0	0	0	0	0	0	0	0	0	0	chr1	58630840	58631530	-	AL035411.1
ENSG00000162601.11	0	0	0.923572	0	0.426682	0	0	0	0	0	0	3.53542	0	0	0	0	0	2.24567	0	0	0	0	0	0	0	0.822815	0	1.59188	1.59188	1.43993	0	chr1	58643439	58700077	-	MYSM1
ENSG00000283445.1	0	0	0	0	0	0	0	0	0	0	0	0	0	7.59994	0	0	0	6.737	0	0	0	0	0	0	0	0	0	0	0	0	0	chr1	58715608	58771295	+	AL136985.3
ENSG00000177606.8	4.00668	0	15.8854	1.88232	1.28004	6.03116	2.19072	9.02198	0	4.18015	10.3353	0	15.4359	7.59994	0	4.06303	2.15409	2.24567	14.9866	0	4.06303	4.06303	4.06303	4.06303	7.45743	1.64563	0	4.57666	4.57666	19.1305	16.4064	chr1	58776844	58784048	-	JUN
ENSG00000234807.7	0	0	0	0.110725	0	0	0	0	0	0	1.14837	0	0	0	0	0	0	0	0	0	0	0	0	0	0	0	0	0.198985	0.198985	0	0	chr1	58785127	58901109	+	LINC01135
ENSG00000272226.1	0	0	0	0	0	0	0	0	0	0	0	0	0	0	0	0	0	0	0	0	0	0	0	0	0	0	0	0	0	0	0	chr1	58812807	58813342	-	AL136985.2
ENSG00000231740.1	0	0	0	0	0	0	0	0	0	0	0	0	0	0	0	0	0	0	0	0	0	0	0	0	0	0	0	0	0	0	0	chr1	58838447	58851254	-	AL136985.1
ENSG00000232453.7	0	0	0	0	0	0	0	0	0	0	0	0	0	0	0	0	0	0	0	0	0	0	0	0	0	0	0	0	0	0	0	chr1	58882867	58931897	-	LINC02777
ENSG00000237352.4	0	0	0	0	0	0	0	0	0	0	0	0	0	0	0	0	0	2.24567	0	0	0	0	0	0	0	0	0	0.39797	0.39797	0.617111	0	chr1	58933642	59240555	+	LINC01358
ENSG00000228121.1	0	0	0	0	0	0	0	0	0	0	0	0	0	0	0	0	0	0	0	0	0	0	0	0	0	0	0	0	0	0	0	chr1	58999675	59000494	+	PHBP3
ENSG00000241042.1	0	0	0	0	0	0	0	0	0	0	0	0	0	0	0	0	0	0	0	0	0	0	0	0	0	0	0	0	0	0	0	chr1	59054396	59056049	-	AL592431.2
ENSG00000235215.2	0	0	0	0	0	0	0	0	0	0	0	0	0	0	0	0	0	0	0	0	0	0	0	0	0	0	0	0	0	0	0	chr1	59055998	59078116	-	AL592431.1
ENSG00000224609.8	0	0	0.184714	0	0	0	0	0	0	0	0	0	0	0	0	0	10.7704	2.24567	0	0	0	0	0	0	0	0	0	0	0	0	0	chr1	59131931	59296491	-	HSD52
ENSG00000270457.1	0	0	0	0	0	0	0	0	0	0	0	0	0	0	0	0	0	0	0	0	0	0	0	0	0	0	0	0	0	0	0	chr1	59289302	59289640	-	AC093424.1
ENSG00000172456.18	0	0	0.923572	0	0	1.90458	0	0	0	2.78677	1.14837	0	0.857552	0	0	1.35434	0	0	3.74666	0	1.35434	1.35434	1.35434	1.35434	0	0	0	0.198985	0.198985	0	0	chr1	59296637	59810647	+	FGGY
ENSG00000266150.1	0	0	0	0	0	0	0	0	0	0	0	0	0	0	0	0	0	0	0	0	0	0	0	0	0	0	0	0	0	0	0	chr1	59733226	59733296	-	MIR4711
ENSG00000226883.1	0	0	0	0	0	0	0	0	0	0	0	0	0	0	0	0	0	0	0	0	0	0	0	0	0	0	0	0	0	0	0	chr1	59754746	59789182	-	AL035416.1
ENSG00000134709.12	0	0	0.923572	0	0.960034	0	0	0	0	0	0	7.07083	1.7151	0	0	0	2.15409	2.24567	0	0	0	0	0	0	0	0	0	1.19391	1.19391	0.205704	0	chr1	59814785	59876322	+	HOOK1
ENSG00000134716.11	0	0	0.738857	0	0	0	0	0	0	0	0	0	0	0	0	0	0	2.24567	0	0	0	0	0	0	0	0	0	0.39797	0.39797	1.02852	0	chr1	59893307	59926773	-	CYP2J2
ENSG00000265535.2	0	0	0	0	0	0	0	0	0	0	0	0	0	0	0	0	0	0	0	0	0	0	0	0	0	0	0	0	0	0	0	chr1	59974756	59975054	-	RN7SL475P
ENSG00000162598.13	0	0	0	0	0	0	0	0	0	0	0	0	0	0	0	0	0	0	0	0	0	0	0	0	0	0	0	0.198985	0.198985	0	0	chr1	59987268	60073770	-	C1orf87
ENSG00000229332.2	0	0	0	0	0	0	0	0	0	0	0	0	0	0	0	0	0	0	0	0	0	0	0	0	0	0	0	0	0	0	0	chr1	60097414	60097976	+	PGBD4P8
ENSG00000238242.2	0	0	0	0	0	0	0	0	0	0	0	0	0	0	0	0	0	0	0	0	0	0	0	0	0	0	0	0	0	0	0	chr1	60114874	60149784	+	LINC02778
ENSG00000226476.6	0	0	0	0	0	0	0	0	0	0	0	0	0	0	0	0	0	0	0	0	0	0	0	0	0	0	0	0	0	0	0	chr1	60515715	60640507	-	LINC01748
ENSG00000231252.3	0	0	0	0	0	0	0	0	0	0	0	0	0	0	0	0	0	0	0	0	0	0	0	0	0	0	0	0	0	0	0	chr1	60659630	60868009	-	AC099792.1
ENSG00000162599.17	2.40401	0	1.66243	0.22145	0	0	0	0	0	0	3.4451	7.07083	0	0	0	5.41738	12.9245	4.49134	0	0	5.41738	5.41738	5.41738	5.41738	0	0.822815	0	12.1381	12.1381	0.205704	1.82294	chr1	60865258	61462788	+	NFIA
ENSG00000237928.6	0	0	0	0	0	0	0	0	0	0	0	0	0	0	0	2.70869	0	0	0	0	2.70869	2.70869	2.70869	2.70869	0	1.64563	0	0	0	0	0	chr1	60912674	61056885	-	NFIA-AS2
ENSG00000237853.6	0	0	0	0	0	0	0	0	0	0	0	0	0	0	0	0	0	0	0	0	0	0	0	0	0	0	0	0	0	0	0	chr1	61248944	61253510	-	NFIA-AS1
ENSG00000284808.1	0	0	0	0	0	0	0	0	0	0	0	0	0	0	0	0	0	0	0	0	0	0	0	0	0	0	0	0	0	0	0	chr1	61481086	61533271	+	AC099791.3
ENSG00000287224.1	0	0	0	0	0	0	0	0	0	0	0	0	0	0	0	0	0	0	0	0	0	0	0	0	0	0	0	0	0	0	0	chr1	61588048	61589904	-	AC099791.4
ENSG00000223920.2	0	0	0	0	0	0	0	0	0	0	0	0	0	0	0	0	0	0	0	0	0	0	0	0	0	0	0	0	0	0	0	chr1	61654193	61654908	+	AC099791.1
ENSG00000162604.12	0.801336	0	0.369429	0.110725	0.266676	0	0	0	0	0	0	0	1.7151	0	0	0	2.15409	0	0	3.01977	0	0	0	0	0	1.64563	7.25157	1.19391	1.19391	0.822815	0	chr1	61681045	61725423	-	TM2D1
ENSG00000271200.1	0	0	0	0	0	0	0	0	0	0	0	0	0	0	0	0	0	0	0	0	0	0	0	0	0	0	0	0	0	0	0	chr1	61741997	61742424	-	AC099791.2
ENSG00000132849.21	0.801336	0	3.14014	0.553624	0.426682	0	0.73024	3.00733	0	0	2.29673	7.07083	1.7151	7.59994	6.81395	4.06303	8.61636	8.98267	7.49332	33.2175	4.06303	4.06303	4.06303	4.06303	1.06535	13.9879	14.5031	4.17869	4.17869	3.90837	10.9376	chr1	61742476	62178675	+	PATJ
ENSG00000200575.1	0	0	0	0	0	0	0	0	0	0	0	0	0	0	0	0	0	0	0	0	0	0	0	0	0	0	0	0	0	0	0	chr1	61816418	61816522	+	RNU6-414P
ENSG00000212360.1	0	0	0	0	0	0	0	0	0	0	0	0	0	0	0	0	0	0	0	0	0	0	0	0	0	0	0	0	0	0	0	chr1	61852498	61852602	+	RNU6-1177P
ENSG00000236646.1	0	0	0	0	0	0	0	0	0	0	0	0	0	0	0	0	0	0	0	0	0	0	0	0	0	0	0	0	0	0	0	chr1	62038841	62039111	+	LAMTOR5P1
ENSG00000242860.3	0	0	0	0	0	0	0	0	0	0	0	0	0	0	0	0	0	0	0	0	0	0	0	0	0	0	0	0	0	0	0	chr1	62072447	62072741	+	RN7SL180P
ENSG00000263908.1	0	0	0	0	0	0	0	0	0	0	0	0	0	0	0	0	0	0	0	0	0	0	0	0	0	0	0	0	0	0	0	chr1	62078785	62078859	+	MIR3116-1
ENSG00000283690.1	0	0	0	0	0	0	0	0	0	0	0	0	0	0	0	0	0	0	0	0	0	0	0	0	0	0	0	0	0	0	0	chr1	62078788	62078856	-	MIR3116-2
ENSG00000234204.1	0	0	0	0	0	0	0	0	0	0	0	0	0	0	0	0	0	0	0	0	0	0	0	0	0	0	0	0	0	0	0	chr1	62189130	62189953	+	PIGPP2
ENSG00000234088.1	0	0	0	0	0	0	0	0	0	0	0	0	0	0	0	0	0	0	0	0	0	0	0	0	0	0	0	0	0	0	0	chr1	62190521	62190926	+	RPS15AP7
ENSG00000240563.2	0	0	0	0	0	0	0	0	0	0	0	0	0	0	0	0	0	0	0	0	0	0	0	0	0	0	0	0	0	0	0	chr1	62194848	62212328	+	L1TD1
ENSG00000237227.1	0	0	0	0	0	0	0	0	0	0	0	0	0	0	0	0	0	0	0	0	0	0	0	0	0	0	0	0	0	0	0	chr1	62208135	62208442	-	AL162739.1
ENSG00000200174.1	0	0	0	0	0	0	0	0	0	0	0	0	0	0	0	0	0	0	0	0	0	0	0	0	0	0	0	0	0	0	0	chr1	62211556	62211666	+	Y_RNA
ENSG00000132854.19	0	0	0	0	0	0	0	0	0	0	0	0	0	0	0	2.70869	2.15409	0	1.87333	0	2.70869	2.70869	2.70869	2.70869	0	0	0	0	0	0.617111	0	chr1	62236164	62319434	-	KANK4
ENSG00000201153.1	0	0	0	0	0	0	0	0	0	0	0	0	0	0	0	0	0	0	0	0	0	0	0	0	0	0	0	0	0	0	0	chr1	62298148	62298256	-	RNU6-371P
ENSG00000162607.13	0	0	0.184714	0	0	0	0	0	0	0	0	0	1.7151	7.59994	4.54263	0	0	4.49134	1.87333	15.0989	0	0	0	0	0	0.822815	7.25157	1.59188	1.59188	5.554	0	chr1	62436296	62451804	+	USP1
ENSG00000116641.18	1.60267	0	1.293	0.664349	0.266676	1.26972	1.46048	0	0	0	0	10.6062	2.57265	7.59994	0	1.35434	0	0	3.74666	3.01977	1.35434	1.35434	1.35434	1.35434	1.06535	1.64563	0	3.38275	3.38275	2.05704	1.82294	chr1	62454297	62688386	-	DOCK7
ENSG00000270549.1	0	0	0	0	0	0	0	0	0	0	0	0	0	0	0	0	0	0	0	0	0	0	0	0	0	0	0	0	0	0	0	chr1	62530635	62530873	+	AL451044.1
ENSG00000132855.5	0	0	0	0	0	0	0	0	0	0	0	0	0	0	0	0	0	0	0	0	0	0	0	0	0	0	0	0	0	0	0	chr1	62597519	62606313	+	ANGPTL3
ENSG00000278967.1	0	0	0	0	0	0	0	0	0	0	0	0	0	0	0	0	0	0	0	0	0	0	0	0	0	0	0	0	0	0	0	chr1	62607765	62609584	+	AL138847.2
ENSG00000213703.2	0	0	0	0	0	0	0	0	0	0	0	0	0	0	0	0	2.15409	0	0	0	0	0	0	0	0	0	0	0	0	0	0	chr1	62641121	62641667	-	AL138847.1
ENSG00000235545.1	0	0	0	0	0	0	0	0	0	0	0	0	0	0	0	0	0	0	0	0	0	0	0	0	0	0	0	0	0	0	0	chr1	62688481	62710694	+	AC103923.1
ENSG00000125703.15	0.801336	0	0.184714	0.664349	0.213341	0.31743	1.46048	0	0	1.39338	0	0	0	0	0	0	0	0	0	0	0	0	0	0	0	0	0	0.79594	0.79594	0	0	chr1	62784131	62865516	+	ATG4C
ENSG00000234318.1	0	0	0	0	0	0	0	0	0	0	0	0	0	0	0	0	0	0	0	0	0	0	0	0	0	0	0	0	0	0	0	chr1	62896008	62901639	+	AC099794.1
ENSG00000237163.1	0	0	0	0	0	0	0	0	0	0	0	0	0	0	0	0	0	0	0	0	0	0	0	0	0	0	0	0	0	0	0	chr1	62905179	62905482	+	AC099794.2
ENSG00000229537.7	0	0	0	0	0	0	0	0	0	0	0	0	0	0	0	0	0	0	0	0	0	0	0	0	0	0	0	0	0	0	0	chr1	62975750	63022504	-	LINC01739
ENSG00000286455.1	0	0	0	0	0	0	0	0	0	0	0	0	0	0	0	0	0	0	0	0	0	0	0	0	0	0	0	0	0	0	0	chr1	63011196	63018614	+	AL162400.3
ENSG00000227485.1	0	0	0	0	0	0	0	0	0	0	0	0	0	0	0	0	0	0	0	0	0	0	0	0	0	0	0	0	0	0	0	chr1	63024206	63025658	+	AL162400.1
ENSG00000229225.1	0	0	0	0	0	0	0	0	0	0	0	0	0	0	0	0	0	0	0	0	0	0	0	0	0	0	0	0	0	0	0	chr1	63078080	63079031	-	AL162400.2
ENSG00000203605.3	0	0	0	0	0	0	0	0	0	0	0	0	0	0	0	0	0	0	0	0	0	0	0	0	0	0	0	0	0	0	0	chr1	63139249	63163153	+	AC096543.1
ENSG00000224209.8	0	0	0	0	0	0	0	0	0	0	0	0	0	0	0	0	0	0	0	0	0	0	0	0	0	0	0	0	0	0	0	chr1	63159082	63317274	-	LINC00466
ENSG00000252259.1	0	0	0	0	0	0	0	0	0	0	0	0	0	0	0	0	0	0	0	0	0	0	0	0	0	0	0	0	0	0	0	chr1	63186335	63186450	-	RNA5SP49
ENSG00000228734.2	0	0	0	0	0	0	0	0	0	0	0	0	0	0	0	0	0	0	0	0	0	0	0	0	0	0	0	0	0	0	0	chr1	63249919	63251771	+	AC096543.2
ENSG00000223683.1	0	0	0	0	0	0	0	0	0	0	0	0	0	0	0	0	0	0	0	0	0	0	0	0	0	0	0	0	0	0	0	chr1	63262112	63262707	+	RPSAP65
ENSG00000230798.5	0	0	0	0	0	0	0	0	0	0	0	0	0	0	0	0	0	0	0	0	0	0	0	0	0	0	0	0	0	0	0	chr1	63320883	63324441	-	FOXD3-AS1
ENSG00000187140.6	0	0	0	0	0	0	0	0	0	0	0	0	0	0	0	0	0	0	0	0	0	0	0	0	0	0	0	0	0	0	0	chr1	63322566	63325128	+	FOXD3
ENSG00000275836.1	0	0	0	0	0	0	0	0	0	0	0	0	0	0	0	0	0	0	0	0	0	0	0	0	0	0	0	0	0	0	0	chr1	63326924	63326984	-	MIR6068
ENSG00000252784.1	0	0	0	0	0	0	0	0	0	0	0	0	0	0	0	0	0	0	0	0	0	0	0	0	0	0	0	0	0	0	0	chr1	63338262	63338372	+	Y_RNA
ENSG00000236674.1	0	0	0	0	0	0	0	0	0	0	0	0	0	0	0	0	0	0	0	0	0	0	0	0	0	0	0	0	0	0	0	chr1	63359822	63361179	-	AL049636.1
ENSG00000088035.18	0	0	0.369429	0	0.0533352	0	0	0	0	0	0	0	0.857552	0	0	0	0	2.24567	0	0	0	0	0	0	0	0.822815	0	0.994925	0.994925	0.411408	0	chr1	63367574	63438553	+	ALG6
ENSG00000142856.17	0	0	0	0	0.320011	0	0	0	0	0	0	0	0	0	0	0	0	0	0	0	0	0	0	0	0	0	0	0.39797	0.39797	0	0	chr1	63440769	63593721	-	ITGB3BP
ENSG00000286429.1	0	0	0	0	0	0	0	0	0	0	0	0	0	0	0	0	0	0	0	0	0	0	0	0	0	0	0	0	0	0	0	chr1	63487956	63508204	+	BX004807.1
ENSG00000203965.13	0	0	0	0	0	0.31743	0	0	0	0	0	0	0	0	0	0	0	0	0	0	0	0	0	0	0	0	0	0	0	0	0	chr1	63523371	63572693	+	EFCAB7
ENSG00000264271.2	0	0	0	0	0	0	0	0	0	0	0	0	0	0	0	0	0	0	0	0	0	0	0	0	0	0	0	0	0	0	0	chr1	63529612	63529898	-	RN7SL488P
ENSG00000251720.1	0	0	0	0	0	0	0	0	0	0	0	0	0	0	0	0	0	0	0	0	0	0	0	0	0	0	0	0	0	0	0	chr1	63536710	63536770	-	RNU7-123P
ENSG00000116652.6	0	0	0	0	0	0	0	0	0	0	0	0	0	0	0	0	0	0	0	0	0	0	0	0	0	0	0	0	0	0	1.82294	chr1	63547081	63550636	+	DLEU2L
ENSG00000276884.1	0	0	0	0	0	0	0	0	0	0	0	0	0	0	0	0	0	0	0	0	0	0	0	0	0	0	0	0	0	0	0	chr1	63548976	63549112	-	AL109925.3
ENSG00000278287.1	0	0	0	0	0	0	0	0	0	0	0	0	0	0	0	0	0	0	0	0	0	0	0	0	0	0	0	0	0	0	0	chr1	63549132	63549216	-	AL109925.6
ENSG00000277565.1	0	0	0	0	0	0	0	0	0	0	0	0	0	0	0	0	0	0	0	0	0	0	0	0	0	0	0	0	0	0	0	chr1	63549226	63549284	-	AL109925.4
ENSG00000275823.1	0	0	0	0	0	0	0	0	0	0	0	0	0	0	0	0	0	0	0	0	0	0	0	0	0	0	0	0	0	0	0	chr1	63549293	63549366	-	AL109925.2
ENSG00000277689.1	0	0	0	0	0	0	0	0	0	0	0	0	0	0	0	0	0	0	0	0	0	0	0	0	0	0	0	0	0	0	0	chr1	63549373	63549463	-	AL109925.5
ENSG00000274199.1	0	0	0	0	0	0	0	0	0	0	0	0	0	0	0	0	0	0	0	0	0	0	0	0	0	0	0	0	0	0	0	chr1	63549488	63549608	-	AL109925.1
ENSG00000079739.17	0	0	0.738857	0	0	0.634859	0	0	2.18716	0	0	0	3.43021	0	0	0	0	0	5.61999	0	0	0	0	0	2.1307	0	0	2.98478	2.98478	3.08556	1.82294	chr1	63593410	63660245	+	PGM1
ENSG00000244256.3	0	0	0	0	0	0	0	0	0	0	0	0	0	0	0	0	0	0	0	0	0	0	0	0	0	0	0	0	0	0	0	chr1	63655742	63656047	+	RN7SL130P
ENSG00000185483.12	0	0	0	0.110725	0	0	0	0	0	0	2.29673	0	1.7151	0	0	0	0	0	3.74666	0	0	0	0	0	0	0	0	0.39797	0.39797	0.822815	0	chr1	63774016	64181498	+	ROR1
ENSG00000177452.7	0	0	0	0	0	0	0	0	0	0	0	0	0	0	0	0	0	0	0	0	0	0	0	0	0	0	0	0	0	0	0	chr1	63788720	63789304	-	AL161742.1
ENSG00000228056.3	0	0	0	0	0	0	0	0	0	0	0	0	0	0	0	0	0	0	0	0	0	0	0	0	0	0	0	0	0	0	0	chr1	63843195	63843685	-	CFL1P3
ENSG00000207190.1	0	0	0	0	0	0	0	0	0	0	0	0	0	0	0	0	0	0	0	0	0	0	0	0	0	0	0	0	0	0	0	chr1	64028893	64029000	-	RNU6-809P
ENSG00000200508.1	0	0	0	0	0	0	0	0	0	0	0	0	0	0	0	0	0	0	0	0	0	0	0	0	0	0	0	0	0	0	0	chr1	64066639	64066741	-	Y_RNA
ENSG00000223949.8	0	0	0	0	0	0	0	0	0	0	0	0	0	0	0	0	0	0	0	0	0	0	0	0	0	0	0	0	0	0	0	chr1	64094378	64171342	-	ROR1-AS1
ENSG00000284928.1	0	0	0	0	0	0	0	0	0	0	0	0	0	0	0	0	0	0	0	0	0	0	0	0	0	0	0	0	0	0	0	chr1	64186790	64192685	+	AL445205.1
ENSG00000177414.13	0	0	0	0	0	0	0	0	0	0	0	0	0	0	0	0	0	0	0	0	0	0	0	0	0	0	0	0	0	0	0	chr1	64203626	64267368	+	UBE2U
ENSG00000238653.1	0	0	0	0	0	0	0	0	0	0	0	0	0	0	0	0	0	0	0	0	0	0	0	0	0	0	0	0	0	0	0	chr1	64384397	64384459	-	RNU7-62P
ENSG00000158966.16	0	0	0	0.22145	0	0.31743	0.73024	0	0	1.39338	0	0	2.57265	0	0	0	0	0	0	0	0	0	0	0	0	2.46845	0	2.18884	2.18884	2.87985	3.64587	chr1	64470128	64693058	+	CACHD1
ENSG00000264470.1	0	0	0	0	0	0	0	0	0	0	0	0	0	0	0	0	0	0	0	0	0	0	0	0	0	0	0	0	0	0	0	chr1	64579846	64579923	+	MIR4794
ENSG00000162437.14	0	0	0	0	0	0	0	0	0	0	0	0	0	0	0	0	0	0	1.87333	0	0	0	0	0	0	0	0	0.39797	0.39797	0	0	chr1	64745094	64833232	+	RAVER2
ENSG00000162434.13	0.801336	0	2.77072	2.10377	0.480017	3.49173	0.73024	6.01465	0	0	1.14837	7.07083	4.28776	15.1999	0	0	4.30818	2.24567	16.86	6.03954	0	0	0	0	2.1307	0.822815	0	12.3371	12.3371	0.822815	0	chr1	64833228	65067754	-	JAK1
ENSG00000234784.2	0	0	0	0	0	0	0	0	0	0	0	0	0	0	0	0	0	0	0	0	0	0	0	0	0	0	0	0	0	0	0	chr1	64918442	64918683	+	AL606517.2
ENSG00000233877.2	0	0	0	0	0	0	0	0	0	0	0	0	0	0	0	0	0	0	0	0	0	0	0	0	0	0	0	0	0	0	0	chr1	64941978	64942365	+	AL606517.1
ENSG00000226891.9	63.3056	32.4161	45.8092	0.885798	0	0	0	0	87.4864	9.75369	29.8575	56.5667	16.2935	0	0	17.6065	77.5472	58.3874	7.49332	0	17.6065	17.6065	17.6065	17.6065	0	6.58252	0	64.8691	64.8691	0	41.9275	chr1	64972224	65002489	-	LINC01359
ENSG00000185031.6	0	0	0	0	0	0	0	0	0	0	0	0	0	0	0	0	0	0	0	0	0	0	0	0	0	0	0	0.39797	0.39797	0	0	chr1	64984607	64986087	-	SLC2A3P2
ENSG00000272506.1	0	0	0	0	0	0	0	0	0	0	0	0	0	0	0	0	0	0	0	0	0	0	0	0	0	0	0	0	0	0	0	chr1	65003469	65004087	-	AL357078.2
ENSG00000212257.1	0	0	0	0	0	0	0	0	0	0	0	0	0	0	0	0	0	0	0	0	0	0	0	0	0	0	0	0	0	0	0	chr1	65022967	65023074	-	RNU6-1176P
ENSG00000265996.1	0	0	0	0	0	0	0	0	0	0	0	0	0	0	0	0	0	0	0	0	0	0	0	0	0	0	0	0	0	0	0	chr1	65057754	65057842	-	MIR3671
ENSG00000199135.1	0.801336	0	1.47771	0.553624	0.426682	0.31743	0	0	0	0	0	0	0	0	0	0	0	0	0	0	0	0	0	0	0	0	0	0	0	0	0	chr1	65058433	65058508	-	MIR101-1
ENSG00000235804.2	0	0	0	0	0	0	0	0	0	0	0	0	0	0	0	0	0	0	0	0	0	0	0	0	0	0	0	0	0	0	0	chr1	65077412	65078131	-	AL357078.1
ENSG00000234496.2	0	0	0	0	0	0	0	0	0	0	0	0	0	7.59994	0	0	0	0	0	0	0	0	0	0	0	0	0	0	0	0	0	chr1	65092391	65092614	-	MRPS21P1
ENSG00000162433.15	0	0	0	0.22145	0.213341	0	0	0	0	0	0	3.53542	0	0	0	0	2.15409	0	0	0	0	0	0	0	0	0	0	0.198985	0.198985	0	0	chr1	65147548	65232145	+	AK4
ENSG00000231622.1	0	0	0	0	0	0	0	0	0	0	0	0	0	0	0	0	0	0	0	0	0	0	0	0	0	0	0	0	0	0	0	chr1	65154479	65154650	+	RPS29P7
ENSG00000116675.16	1.60267	0	0.369429	0	0	0	0	0	2.18716	0	0	0	0	0	0	0	2.15409	2.24567	0	0	0	0	0	0	0	0	0	0.198985	0.198985	0	0	chr1	65248218	65415871	+	DNAJC6
ENSG00000229294.1	0	0	0	0	0	0	0	0	0	0	0	0	0	0	0	0	0	0	0	0	0	0	0	0	0	0	0	0	0	0	0	chr1	65279455	65306521	-	AL139294.1
ENSG00000234144.1	0	0	0	0	0	0	0	0	0	0	0	0	0	0	0	0	0	0	0	0	0	0	0	0	0	0	0	0	0	0	0	chr1	65298754	65298980	-	COX6CP13
ENSG00000222624.1	0	0	0	0	0	0	0	0	0	0	0	0	0	0	0	0	0	0	0	0	0	0	0	0	0	0	0	0	0	0	0	chr1	65415815	65416006	+	RNU2-15P
ENSG00000213625.9	0.801336	0	0.369429	0.22145	0.373346	0	0	0	0	0	0	0	0.857552	0	0	0	0	0	1.87333	0	0	0	0	0	5.32674	0	3.62578	3.78072	3.78072	0	0	chr1	65420586	65436007	+	LEPROT
ENSG00000116678.20	0	0	0.738857	0.442899	0	0	0	0	0	0	0	0	2.57265	0	0	0	0	2.24567	0	0	0	0	0	0	0	1.64563	0	0	0	0	0	chr1	65420651	65641559	+	LEPR
ENSG00000237852.1	0	0	0	0	0	0	0	0	0	0	0	0	0	0	0	0	0	0	0	0	0	0	0	0	0	0	0	0	0	0	0	chr1	65486405	65494188	+	AC119800.1
ENSG00000224570.1	0	0	0	0	0	0	0	0	0	0	0	0	0	0	0	0	0	0	0	0	0	0	0	0	0	0	0	0	0	0	0	chr1	65576128	65578380	-	AC097063.1
ENSG00000285079.1	0	0	0	0	0	0	0	0	0	0	0	0	0	0	0	0	0	0	0	0	0	0	0	0	0	0	0	0	0	0	0	chr1	65703961	65714847	+	AL513493.1
ENSG00000239319.3	2.40401	5.11833	0.369429	0.664349	0	0	0	0	13.123	1.39338	11.4837	3.53542	1.7151	0	0	2.70869	6.46227	2.24567	3.74666	0	2.70869	2.70869	2.70869	2.70869	0	0	0	3.58173	3.58173	0	0	chr1	65761057	65761352	-	RN7SL854P
ENSG00000184588.18	0.801336	0	0.923572	0.442899	0	0	0.73024	0	0	0	1.14837	0	0.857552	0	0	0	0	2.24567	0	0	0	0	0	0	0	0	3.62578	0.39797	0.39797	0	0	chr1	65792513	66374579	+	PDE4B
ENSG00000227466.1	0	0	0	0	0	0	0	0	0	0	0	0	0	0	0	0	0	0	0	0	0	0	0	0	0	0	0	0	0	0	0	chr1	66042499	66050718	-	PDE4B-AS1
ENSG00000223152.1	0	0	0	0	0	0	0	0	0	0	0	0	0	0	0	0	0	0	0	0	0	0	0	0	0	0	0	0	0	0	0	chr1	66094460	66094546	-	RNU4-88P
ENSG00000118473.22	0	0	0	0	0	0	0	0	0	0	0	0	0	0	0	0	0	0	0	0	0	0	0	0	0	0	0	0	0	0	0	chr1	66533382	66751139	+	SGIP1
ENSG00000264720.3	0	0	0	0	0	0	0	0	0	0	0	0	0	0	0	0	0	0	0	0	0	0	0	0	0	0	0	0	0	0	0	chr1	66628439	66628517	+	MIR3117
ENSG00000248458.2	0	0	0	0	0	0	0	0	0	0	0	0	0	0	0	0	0	0	0	0	0	0	0	0	0	0	0	0	0	0	0	chr1	66665863	66677027	-	AL139147.1
ENSG00000152760.10	0	0	0	0	0	0	0	0	0	0	0	0	0	0	0	0	0	0	0	0	0	0	0	0	0	0	0	0	0	0	0	chr1	66752458	66779047	+	TCTEX1D1
ENSG00000172410.4	0	0	0	0	0	0	0	0	0	0	0	0	0	0	0	0	0	0	0	0	0	0	0	0	0	0	0	0	0	0	0	chr1	66797740	66801256	-	INSL5
ENSG00000152763.17	0	0	0.554143	0	0	0	0	0	0	0	0	0	1.7151	0	0	0	0	2.24567	5.61999	0	0	0	0	0	0	0.822815	7.25157	0.994925	0.994925	0	1.82294	chr1	66812884	66924856	-	DNAI4
ENSG00000231080.1	0	0	0	0	0	0	0	0	0	0	0	0	0	0	0	0	0	0	0	0	0	0	0	0	0	0	0	0	0	0	0	chr1	66826941	66828558	+	AL592161.1
ENSG00000198160.15	0	0	0	0.664349	0	0.634859	0.73024	0	0	0	0	3.53542	0.857552	0	0	0	0	0	1.87333	0	0	0	0	0	3.19604	0	0	0.79594	0.79594	0.822815	0	chr1	66924894	66988619	+	MIER1
ENSG00000116704.8	0	0	0.184714	0	0.0533352	0.31743	0	9.02198	0	1.39338	1.14837	3.53542	0	0	0	0	0	0	0	0	0	0	0	0	0	0.822815	0	1.19391	1.19391	0	1.82294	chr1	66999349	67054148	-	SLC35D1
ENSG00000203963.11	0	0	0.369429	0	0	0	0	0	0	0	0	0	0	0	0	0	0	0	0	0	0	0	0	0	0	0	0	0	0	0	0	chr1	67092164	67231853	-	C1orf141
ENSG00000252433.1	0	0	0	0	0	0	0	0	0	0	0	0	0	0	0	0	0	0	0	0	0	0	0	0	0	0	0	0	0	0	0	chr1	67102644	67102779	-	AL133320.1
ENSG00000275678.1	0	0	0	0	0	0	0	0	0	0	0	0	0	0	0	0	0	0	0	0	0	0	0	0	0	0	0	0	0	0	0	chr1	67121604	67123956	-	AL133320.2
ENSG00000162594.16	0	0	0	0	0	0	0	0	0	0	0	0	0	0	0	0	0	0	0	0	0	0	0	0	0	0	3.62578	0	0	0	0	chr1	67138906	67259979	+	IL23R
ENSG00000253074.1	0	0	0	0	0	0	0	0	0	0	0	0	0	0	0	0	0	0	0	0	0	0	0	0	0	0	0	0	0	0	0	chr1	67196139	67196243	+	RNU6-586P
ENSG00000252116.1	0	0	0	0	0	0	0	0	0	0	0	0	0	0	0	0	0	0	0	0	0	0	0	0	0	0	0	0	0	0	0	chr1	67267600	67267726	-	RNU4ATAC4P
ENSG00000228523.1	0	0	0	0	0	0	0	0	0	0	0	0	0	0	0	0	0	0	0	0	0	0	0	0	0	0	0	0	0	0	0	chr1	67278051	67278779	+	DNAJB6P4
ENSG00000081985.13	0	0	0.554143	0	0	0	0	0	0	0	0	0	0	0	0	0	0	0	0	0	0	0	0	0	0	0	3.62578	0.39797	0.39797	0	1.82294	chr1	67307363	67398724	+	IL12RB2
ENSG00000142864.15	0	0	0.923572	0.332174	0.10667	0.31743	0	0	0	0	0	0	3.43021	7.59994	2.27132	4.06303	6.46227	0	9.36666	3.01977	4.06303	4.06303	4.06303	4.06303	1.06535	3.29126	7.25157	3.58173	3.58173	0	7.29174	chr1	67407809	67430415	-	SERBP1
ENSG00000223263.1	0	0	0	0	0	0	0	0	0	0	0	0	0	0	0	0	0	0	0	0	0	0	0	0	0	0	0	0	0	0	0	chr1	67417213	67417318	+	RNU6-387P
ENSG00000235200.3	0	0	0	0	0	0	0	0	0	0	0	0	0	0	0	0	0	0	0	0	0	0	0	0	0	0	0	0	0	0	0	chr1	67522298	67532612	+	LINC01702
ENSG00000207504.1	0	0	0	0	0	0	0	0	0	0	0	0	0	0	0	0	0	0	0	0	0	0	0	0	0	0	0	0	0	0	0	chr1	67541126	67541233	+	RNU6-1031P
ENSG00000238139.2	0	0	0	0	0	0	0	0	0	0	0	0	0	0	0	0	0	0	0	0	0	0	0	0	0	0	0	0	0	0	0	chr1	67561072	67561446	+	AL590559.1
ENSG00000242482.3	0	0	0	0	0	0	0	0	0	0	0	0	0	0	0	0	0	0	0	0	0	0	0	0	0	0	0	0	0	0	0	chr1	67656830	67657129	-	RN7SL392P
ENSG00000232048.2	0	0	0	0	0	0	0	0	0	0	0	0	0	0	0	0	0	0	0	0	0	0	0	0	0	0	0	0	0	0	0	chr1	67660154	67661013	-	HNRNPCP9
ENSG00000116717.13	0	0	0	0	0	0	0	0	0	0	0	0	0	0	0	0	0	0	1.87333	0	0	0	0	0	0	0	0	0.198985	0.198985	0.411408	0	chr1	67685200	67688334	+	GADD45A
ENSG00000172380.6	0	0	0.184714	0	0	0.952289	0	3.00733	0	0	0	0	0	0	0	0	4.30818	0	0	6.03954	0	0	0	0	2.1307	0	0	1.3929	1.3929	0	1.82294	chr1	67701474	67833467	-	GNG12
ENSG00000238778.1	0	0	0	0	0	0	0	0	0	0	0	0	0	0	0	0	0	0	0	0	0	0	0	0	0	0	0	0	0	0	0	chr1	67772592	67772653	-	RNU7-80P
ENSG00000232284.7	0.801336	0	0	0	0	0	0	0	0	0	0	3.53542	0	0	0	1.35434	0	0	0	0	1.35434	1.35434	1.35434	1.35434	0	0	3.62578	0	0	0	0	chr1	67832302	68202987	+	GNG12-AS1
ENSG00000235055.3	0	0	0	0	0	0	0	0	0	0	0	0	0	0	0	0	0	0	0	0	0	0	0	0	0	0	0	0	0	0	0	chr1	68043329	68044233	+	AL157407.1
ENSG00000162595.7	0	0	0	0	0	0.31743	0	0	0	0	1.14837	0	0	0	0	0	0	0	0	0	0	0	0	0	0	0	0	0	0	0	0	chr1	68045885	68051631	-	DIRAS3
ENSG00000228431.1	0	0	0	0	0	0	0	0	0	0	0	0	0	0	0	0	0	0	0	0	0	0	0	0	0	0	0	0	0	0	0	chr1	68049359	68049745	-	ARL5AP3
ENSG00000116729.14	0.801336	0	1.47771	0	0	2.22201	0	0	0	0	3.4451	3.53542	0.857552	0	6.81395	1.35434	4.30818	0	11.24	0	1.35434	1.35434	1.35434	1.35434	0	9.87378	0	4.17869	4.17869	0	0	chr1	68098472	68233120	-	WLS
ENSG00000234383.1	0	0	0	0	0	0	0	0	0	0	0	0	0	0	0	0	0	0	0	0	0	0	0	0	0	0	0	0	0	0	0	chr1	68161760	68163090	-	CTBP2P8
ENSG00000221203.1	0	0	0	0	0	0	0	0	0	0	0	0	0	0	0	0	0	0	0	0	0	0	0	0	0	0	0	0	0	0	0	chr1	68183517	68183610	-	MIR1262
ENSG00000229133.1	0	0	0	0	0	0	0	0	0	0	0	0	0	0	0	0	0	0	0	0	0	0	0	0	0	0	0	0	0	0	0	chr1	68242473	68243055	-	RPS7P4
ENSG00000225242.2	0	0	0	0	0	0	0	0	0	0	0	0	0	0	0	0	0	0	0	0	0	0	0	0	0	0	0	0	0	0	0	chr1	68282387	68282622	+	COX6B1P7
ENSG00000237622.1	0	0	0	0	0	0	0	0	0	0	0	0	0	0	0	0	0	0	0	0	0	0	0	0	0	0	0	0	0	0	0	chr1	68375326	68375663	-	ELOCP18
ENSG00000229440.1	0	0	0	0	0	0	0	0	0	0	0	0	0	0	0	0	0	0	0	0	0	0	0	0	0	0	0	0	0	0	0	chr1	68381440	68381657	-	AL139413.1
ENSG00000116745.7	0	0	0	0	0	0	0	0	0	0	0	0	0	0	0	0	0	0	0	0	0	0	0	0	0	0	0	0	0	0	0	chr1	68428821	68449954	-	RPE65
ENSG00000024526.17	0	0	0	0	0	0	0	0	0	0	0	0	0	0	0	0	0	0	0	0	0	0	0	0	0	0	0	0.79594	0.79594	1.85133	0	chr1	68474151	68497221	-	DEPDC1
ENSG00000233589.1	0	0	0	0	0	0	0	0	0	0	0	0	0	0	0	0	0	0	0	0	0	0	0	0	0	0	0	0	0	0	0	chr1	68479128	68483539	+	AL138789.1
ENSG00000234264.1	0	0	0	0	0	0	0	0	0	0	0	0	0	0	0	0	0	0	0	0	0	0	0	0	0	0	0	0	0	0	0	chr1	68496675	68538627	+	DEPDC1-AS1
ENSG00000225167.1	0	0	0	0	0	0	0	0	0	0	0	0	0	0	0	0	0	0	0	0	0	0	0	0	0	0	0	0	0	0	0	chr1	68514374	68514669	-	TXNP2
ENSG00000285041.1	0	0	0	0	0	0	0	0	0	0	0	0	0	0	0	0	0	0	0	0	0	0	0	0	0	0	0	0	0	0	0	chr1	68633700	68640425	+	AL035412.1
ENSG00000285407.1	0	0	0	0	0	0	0	0	0	0	0	0	0	0	0	0	0	0	0	0	0	0	0	0	0	0	0	0	0	0	0	chr1	68679201	68943452	+	AL033530.1
ENSG00000285473.1	0	0	0	0	0	0	0	0	0	0	0	0	0	0	0	0	0	0	0	0	0	0	0	0	0	0	0	0	0	0	0	chr1	68974009	69023558	+	AL691520.1
ENSG00000223883.2	0	0	0	0	0	0	0	0	0	0	0	0	0	0	0	0	0	0	0	0	0	0	0	0	0	0	0	0	0	0	0	chr1	69055837	69229607	+	LINC01707
ENSG00000235446.2	0	0	0	0	0	0	0	0	0	0	0	0	0	0	0	0	0	0	0	0	0	0	0	0	0	0	0	0	0	0	0	chr1	69215834	69249477	-	LINC02791
ENSG00000229639.1	0	0	0	0	0	0	0	0	0	0	0	0	0	0	0	0	0	0	0	0	0	0	0	0	0	0	0	0	0	0	0	chr1	69433254	69435409	+	LINC01758
ENSG00000287453.1	0	0	0	0	0	0	0	0	0	0	0	0	0	0	0	0	0	0	0	0	0	0	0	0	0	0	0	0	0	0	0	chr1	69551847	69563715	+	AL359894.1
ENSG00000033122.21	0	0	0	0.110725	0	0	0	0	0	0	0	0	2.57265	0	0	0	0	2.24567	0	0	0	0	0	0	0	0	0	0	0	0	1.82294	chr1	69567921	70151945	+	LRRC7
ENSG00000270615.1	0	0	0	0	0	0	0	0	0	0	0	0	0	0	0	0	0	0	0	0	0	0	0	0	0	0	0	0	0	0	0	chr1	69606854	69608301	-	SGO1P1
ENSG00000287283.1	0	0	0	0	0	0	0	0	0	0	0	0	0	0	0	0	0	0	0	0	0	0	0	0	0	0	0	0	0	0	0	chr1	69706949	69710274	-	AL117353.1
ENSG00000240692.3	0	0	0	0	0	0	0	0	0	0	0	0	0	0	0	0	0	0	0	0	0	0	0	0	0	0	0	0	0	0	0	chr1	69879591	69879895	+	RN7SL538P
ENSG00000229359.2	0	0	0	0	0	0	0	0	0	0	0	0	0	0	0	0	0	0	0	0	0	0	0	0	0	0	0	0	0	0	0	chr1	69919321	69920317	+	PIN1P1
ENSG00000237919.5	0	0	0	0	0	0	0	0	0	0	0	0	0	0	0	0	0	0	0	0	0	0	0	0	0	0	0	0	0	0	0	chr1	70013981	70031222	-	LRRC7-AS1
ENSG00000066557.6	0	0	0	0	0	0	0	0	0	0	0	0	0	0	0	0	2.15409	4.49134	1.87333	6.03954	0	0	0	0	0	0	0	0.39797	0.39797	0.411408	0	chr1	70144804	70205579	-	LRRC40
ENSG00000244389.3	0	0	0.369429	0	0	0	0.73024	0	2.18716	0	0	0	0	0	0	0	0	0	0	0	0	0	0	0	1.06535	3.29126	0	0	0	0.617111	0	chr1	70180143	70180440	-	RN7SL242P
ENSG00000116754.13	0.801336	0	1.293	0.664349	0.853363	1.26972	0	3.00733	0	0	0	3.53542	1.7151	22.7998	9.08527	4.06303	6.46227	4.49134	5.61999	12.0791	4.06303	4.06303	4.06303	4.06303	0	2.46845	0	3.58173	3.58173	0.617111	1.82294	chr1	70205681	70253052	+	SRSF11
ENSG00000228988.1	0	0	0	0	0	0	0	0	0	0	0	0	0	0	0	0	0	0	0	0	0	0	0	0	0	0	0	0	0	0	0	chr1	70218588	70221023	-	AL353771.1
ENSG00000118454.13	3.20535	0	0.923572	0	0.693358	0	0	0	2.18716	0	0	3.53542	0.857552	0	0	0	0	0	1.87333	0	0	0	0	0	0	0.822815	3.62578	1.19391	1.19391	0.411408	0	chr1	70258998	70354734	-	ANKRD13C
ENSG00000197568.14	0	0	0	0	0	0	0	0	0	0	0	0	0.857552	0	0	0	0	0	0	0	0	0	0	0	0	0.822815	0	0	0	0	0	chr1	70354804	70385339	+	HHLA3
ENSG00000226088.1	0	0	0	0	0	0	0	0	0	0	0	0	0	0	0	0	0	0	0	0	0	0	0	0	0	0	0	0	0	0	0	chr1	70359561	70360437	-	HHLA3-AS1
ENSG00000116761.12	0	0	0	0	0	0	0	3.00733	0	0	0	0	0	0	0	1.35434	0	0	1.87333	0	1.35434	1.35434	1.35434	1.35434	0	0	0	0	0	0	0	chr1	70411217	70439851	+	CTH
ENSG00000278636.1	0	0	0	0	0	0	0	0	0	0	0	0	0	0	0	0	0	0	0	0	0	0	0	0	0	0	0	0	0	0	0	chr1	70430895	70431178	+	Metazoa_SRP
ENSG00000271992.1	0	0	0	0	0	0	0	0	0	0	0	0	0	0	0	0	0	0	0	0	0	0	0	0	0	0	0	0	0	0	0	chr1	70445070	70445536	+	AL354872.1
ENSG00000233020.1	0	0	0	0	0	0	0	0	0	0	0	0	0	0	0	0	0	0	0	0	0	0	0	0	0	0	0	0	0	0	0	chr1	70530525	70531492	+	CHORDC1P5
ENSG00000237033.2	0	0	0	0	0	0	0	0	0	0	0	0	0	0	0	0	0	0	0	0	0	0	0	0	0	0	0	0	0	0	0	chr1	70660656	70661265	-	CASP3P1
ENSG00000229051.2	0	0	0	0	0	0	0	0	0	0	0	0	0.857552	0	0	0	0	0	0	0	0	0	0	0	0	0	0	0	0	0	0	chr1	70706440	70786468	+	LINC01788
ENSG00000226208.1	0	0	0	0	0	0	0	0	0	0	0	0	0	0	0	0	0	0	0	0	0	0	0	0	0	0	0	0	0	0	0	chr1	70715932	70720289	-	AL513285.1
ENSG00000050628.20	0	0	0	0.22145	0	0.31743	0	0	0	0	2.29673	0	0.857552	0	0	1.35434	0	0	0	0	1.35434	1.35434	1.35434	1.35434	2.1307	0.822815	0	0	0	0	1.82294	chr1	70852352	71047808	-	PTGER3
ENSG00000235782.1	0	0	0	0	0	0	0	0	0	0	0	0	0	0	0	0	0	0	0	0	0	0	0	0	0	0	0	0	0	0	0	chr1	70947378	70951493	+	AL031429.1
ENSG00000269933.1	0	0	0	0	0	0	0	0	0	0	0	0	0	0	0	0	0	0	0	0	0	0	0	0	0	0	0	0	0	0	0	chr1	71005853	71006502	-	AL031429.2
ENSG00000235079.1	0	0	0	0	0	0	0	0	0	0	0	0	0	0	0	0	0	0	0	0	0	0	0	0	0	0	0	0	0	0	0	chr1	71048854	71067184	+	ZRANB2-AS1
ENSG00000132485.14	0	0	0	1.10725	0	0	0	0	0	1.39338	0	3.53542	0	0	2.27132	2.70869	0	0	1.87333	3.01977	2.70869	2.70869	2.70869	2.70869	0	0	7.25157	1.3929	1.3929	1.23422	0	chr1	71063290	71081289	-	ZRANB2
ENSG00000207721.1	0	0	0	0	0	0	0	0	0	0	0	0	0	0	0	0	0	0	0	0	0	0	0	0	0	0	0	0	0	0	0	chr1	71067630	71067716	-	MIR186
ENSG00000229956.11	0	0	0	0	0	0	0	0	0	0	0	0	0	0	0	0	0	0	0	0	0	0	0	0	0	0	0	0	0	0	0	chr1	71081323	71489976	+	ZRANB2-AS2
ENSG00000226324.1	0	0	0	0	0	0	0	0	0	0	0	0	0	0	0	0	0	0	0	0	0	0	0	0	0	0	0	0	0	0	0	chr1	71367053	71367303	-	AL358453.1
ENSG00000172260.15	0	0	0.369429	0	0	0	0	0	0	0	0	0	0	0	0	0	0	0	0	0	0	0	0	0	0	0	0	0	0	0	0	chr1	71395942	72282539	-	NEGR1
ENSG00000231985.1	0	0	0	0	0	0	0	0	0	0	0	0	0	0	0	0	0	0	0	0	0	0	0	0	0	0	0	0	0	0	0	chr1	71570955	71573558	+	AL354949.1
ENSG00000271618.1	0	0	0	0	0	0	0	0	0	0	0	0	0	0	0	0	0	0	0	0	0	0	0	0	0	0	0	0	0	0	0	chr1	71738172	71738354	+	AL359821.1
[truncated: 58,608 more rows]

## Sheet: Wald-Stats-Com
	Base mean	log2(FC)	StdErr	Wald-Stats	P-value	P-adj	Chromosome	Star	End	Sense	Symbol
ENSG00000201839.1	371.613	-4.89582	0.458145	-10.6862	1.18146544771769e-26	8.61288311386195e-23	chr14	100953348	100953423	+	SNORD114-3
ENSG00000212452.1	54342.2	-4.46481	0.432689	-10.3188	5.79613415584751e-25	2.11269089980642e-21	chr3	52692735	52692812	+	SNORD69
ENSG00000272344.1	203.241	-4.65312	0.460649	-10.1012	5.45510322732167e-24	1.32559008423917e-20	chr14	100981974	100982046	+	SNORD114-21
ENSG00000111640.15	8.70415	6.38864	0.650897	9.81514	9.6904130941452e-23	1.17738519093864e-19	chr12	6534511	6538374	+	GAPDH
ENSG00000201240.1	687.317	-4.18093	0.425885	-9.81706	9.50800662802947e-23	1.17738519093864e-19	chr14	100966028	100966100	+	SNORD114-9
ENSG00000080824.19	219.19	3.28956	0.334667	9.82937	8.41460042006053e-23	1.17738519093864e-19	chr14	102080741	102139699	-	HSP90AA1
ENSG00000202293.1	842.277	-4.05412	0.416108	-9.74297	1.97696741389168e-22	2.05887034961005e-19	chr14	100982925	100982997	+	SNORD114-22
ENSG00000166598.16	46.3419	3.9168	0.409761	9.55873	1.19207010863493e-21	1.08627388649358e-18	chr12	103930106	103953931	+	HSP90B1
ENSG00000201557.1	43.9508	-4.94459	0.560915	-8.81522	1.19449472606242e-18	9.67540728110557e-16	chr14	100972669	100972741	+	SNORD114-15
ENSG00000130816.17	9.00667	5.38484	0.629215	8.55803	1.14807821061922e-17	8.36949015541415e-15	chr19	10133341	10231286	-	DNMT1
ENSG00000107581.13	18.0285	3.28969	0.388419	8.46944	2.4657927327243e-17	1.49796908513001e-14	chr10	119033669	119080823	-	EIF3A
ENSG00000119707.14	11.519	5.79288	0.683843	8.47107	2.43154361412791e-17	1.49796908513001e-14	chr14	73058531	73123899	+	RBM25
ENSG00000209645.1	392.829	-2.7328	0.325012	-8.40832	4.15915781581223e-17	2.33232772902086e-14	chr19	10107650	10107735	+	SNORD105
ENSG00000170421.12	6.62233	4.51227	0.542159	8.32277	8.59309043388174e-17	4.47454494735699e-14	chr12	52897186	52949954	-	KRT8
ENSG00000096063.16	3.97026	5.55188	0.670902	8.27525	1.28191329918882e-16	6.23009863405769e-14	chr6	35832965	35921342	-	SRPK1
ENSG00000099194.6	13.5071	5.44437	0.692713	7.85949	3.85704590196588e-15	1.7573665390832e-12	chr10	100347232	100364826	+	SCD
ENSG00000096384.20	20.7245	2.88336	0.3686	7.82246	5.18011141660343e-15	2.22135366041406e-12	chr6	44246165	44253888	+	HSP90AB1
ENSG00000065000.19	11.2841	3.50175	0.451596	7.75417	8.89256646161347e-15	3.60148941695346e-12	chr19	2100987	2164468	-	AP3D1
ENSG00000092201.10	28.3479	3.46901	0.451401	7.68498	1.53017580145033e-14	5.87104294345942e-12	chr14	21351475	21384019	-	SUPT16H
ENSG00000127184.13	12.6563	5.64571	0.743738	7.59099	3.17466913438208e-14	1.15716689948227e-11	chr5	86617927	86620962	+	COX7C
ENSG00000265145.1	60.9354	-2.21811	0.295154	-7.51508	5.68746958059618e-14	1.97436444012125e-11	chr2	28927066	28927144	+	SNORD53
ENSG00000163468.15	4.9004	4.0911	0.54695	7.47985	7.44046736083313e-14	2.32449850893838e-11	chr1	156308967	156367873	-	CCT3
ENSG00000117523.16	10.4597	3.19815	0.42778	7.47616	7.65266998827449e-14	2.32449850893838e-11	chr1	171485550	171593511	+	PRRC2C
ENSG00000101161.8	13.3984	3.26826	0.436963	7.47949	7.46126321918873e-14	2.32449850893838e-11	chr20	63981131	64033100	+	PRPF6
ENSG00000119888.11	7.7516	5.05981	0.6793	7.44857	9.43574119981255e-14	2.75146213386534e-11	chr2	47345157	47387601	+	EPCAM
ENSG00000111057.11	5.47356	3.87406	0.521268	7.43199	1.06978171905117e-13	2.99950335841655e-11	chr12	52948870	52952906	+	KRT18
ENSG00000199961.1	219.774	-3.23694	0.437555	-7.3978	1.38461689478792e-13	3.7384656159274e-11	chr17	76561108	76561192	+	SNORD1B
ENSG00000201700.3	14.3634	-3.83349	0.518605	-7.39192	1.44727403483166e-13	3.76808132640101e-11	chr14	100929918	100929990	+	SNORD113-3
ENSG00000248473.2	2033.48	4.1553	0.567506	7.32204	2.44223252683054e-13	6.13926728296367e-11	chr5	181178820	181191852	-	LINC01962
ENSG00000199753.1	4468.34	-2.18362	0.298414	-7.31743	2.52761834191052e-13	6.14211257084257e-11	chr17	64146082	64146152	+	SNORD104
ENSG00000162402.14	5.00849	3.68406	0.505414	7.2892	3.11789518764957e-13	7.33208255418237e-11	chr1	55066358	55215364	-	USP24
ENSG00000137642.13	43.5242	3.30024	0.453535	7.2767	3.42094466715836e-13	7.55717776472255e-11	chr11	121452313	121633763	+	SORL1
ENSG00000142192.21	15.9007	3.11981	0.428606	7.27898	3.36357156312e-13	7.55717776472255e-11	chr21	25880549	26171128	-	APP
ENSG00000079246.16	11.5043	3.35479	0.462601	7.25203	4.10582036816798e-13	8.80336190704252e-11	chr2	216107463	216206303	+	XRCC5
ENSG00000202031.1	1413.3	-2.51001	0.347626	-7.22042	5.18257124786459e-13	1.07945555419808e-10	chr1	44777842	44777912	+	SNORD38A
ENSG00000096696.14	18.5137	3.4417	0.477145	7.2131	5.46937208431668e-13	1.10754784707413e-10	chr6	7541616	7586714	+	DSP
ENSG00000165029.17	4.62347	3.65512	0.507413	7.20343	5.87152825761339e-13	1.15684975670275e-10	chr9	104781005	104928155	-	ABCA1
ENSG00000112159.12	9.26702	3.06711	0.426914	7.18437	6.7519177456775e-13	1.29530211489445e-10	chr6	89642497	89819794	-	MDN1
ENSG00000167658.16	55.1649	2.44077	0.340499	7.16823	7.5974851190648e-13	1.42014529533288e-10	chr19	3976055	3985463	-	EEF2
ENSG00000222276.1	22.9431	4.24677	0.594121	7.14798	8.80616568314198e-13	1.56577921536842e-10	chr14	96384623	96384815	+	RNU2-33P
ENSG00000221716.1	9.63598	-3.36921	0.471245	-7.14959	8.7037247193141e-13	1.56577921536842e-10	chrX	54814369	54814497	+	SNORA11
ENSG00000086062.13	16.5237	4.20347	0.589825	7.12663	1.02855174818527e-12	1.78527196292158e-10	chr9	33104081	33167356	-	B4GALT1
ENSG00000127603.30	52.7826	2.69048	0.378106	7.11569	1.11358102604948e-12	1.88790829765132e-10	chr1	39081315	39487177	+	MACF1
ENSG00000170759.11	19.9449	2.83144	0.398956	7.09711	1.27391069940916e-12	2.11063840879381e-10	chr10	32009014	32056425	-	KIF5B
ENSG00000148773.14	6.92307	4.36628	0.617564	7.07016	1.54749893682532e-12	2.50694827765702e-10	chr10	128096658	128126423	-	MKI67
ENSG00000143126.8	5.13898	3.39454	0.480895	7.0588	1.67944297164706e-12	2.66155201376241e-10	chr1	109249538	109275751	+	CELSR2
ENSG00000137154.13	6.60606	3.14194	0.4463	7.03998	1.92264300559485e-12	2.98214202357159e-10	chr9	19375714	19380236	-	RPS6
ENSG00000019582.16	49.1461	3.7005	0.526009	7.03505	1.99183197875195e-12	3.02509481772953e-10	chr5	150400040	150412969	-	CD74
ENSG00000088448.14	11.7777	3.47673	0.496983	6.99567	2.64001506606301e-12	3.92769588399987e-10	chr13	110878539	110915069	-	ANKRD10
ENSG00000225840.2	52.2908	4.21943	0.607565	6.94482	3.78941437118638e-12	5.52496615318975e-10	chrY	10197255	10199103	-	AC010970.1
ENSG00000084774.14	11.3455	2.64496	0.382712	6.91111	4.80885160463227e-12	6.87382905838612e-10	chr2	27217368	27243943	+	CAD
ENSG00000177565.18	4.07457	3.93328	0.573859	6.85408	7.17710112931881e-12	1.00617436986027e-09	chr3	177019339	177228000	-	TBL1XR1
ENSG00000127481.15	14.5488	2.11562	0.309611	6.83317	8.30577226198651e-12	1.14243546773362e-09	chr1	19074509	19210266	-	UBR4
ENSG00000196642.19	3.87099	4.13859	0.606319	6.82577	8.74543872884775e-12	1.18063422839445e-09	chr9	136807942	136841187	+	RABL6
ENSG00000222345.1	248.895	-2.45724	0.361092	-6.80502	1.01037058847625e-11	1.33920028908943e-09	chr3	52691377	52691453	+	SNORD19C
ENSG00000153187.20	9.66889	2.78867	0.411983	6.7689	1.29768067789968e-11	1.65966528805065e-09	chr1	244840637	244864560	-	HNRNPU
ENSG00000083845.9	4.32395	3.33169	0.492142	6.76978	1.28975470083111e-11	1.65966528805065e-09	chr19	58386399	58394806	+	RPS5
ENSG00000144746.7	8.82375	4.41279	0.657533	6.71113	1.93122028394415e-11	2.38620268982252e-09	chr3	69084936	69106092	+	ARL6IP5
ENSG00000108788.12	22.0655	3.40366	0.507048	6.7127	1.91060513863466e-11	2.38620268982252e-09	chr17	42567071	42573239	+	MLX
ENSG00000109685.19	7.13955	3.44843	0.516912	6.6712	2.53715993030043e-11	3.08264931531502e-09	chr4	1871392	1982207	+	NSD2
ENSG00000182095.14	6.54958	2.58754	0.388123	6.66681	2.61427380062202e-11	3.12427147648107e-09	chr7	5306789	5425414	-	TNRC18
ENSG00000253729.8	12.7298	2.8126	0.422356	6.65932	2.75099058632974e-11	3.23463247973287e-09	chr8	47773110	47960178	-	PRKDC
ENSG00000140332.17	18.423	5.38006	0.810941	6.63434	3.25949835948785e-11	3.76097723280345e-09	chr15	70047789	70098176	-	TLE3
ENSG00000167258.15	5.72774	3.71422	0.560008	6.63244	3.30181814676846e-11	3.76097723280345e-09	chr17	39461485	39564907	+	CDK12
ENSG00000141367.12	18.0683	2.3856	0.360088	6.62506	3.47108072411166e-11	3.892950535196e-09	chr17	59619688	59696956	+	CLTC
ENSG00000151500.15	4.40766	4.96792	0.752613	6.6009	4.08669688359678e-11	4.5139424668819e-09	chr11	134248278	134253370	-	THYN1
ENSG00000135968.21	12.17	3.2165	0.490197	6.56164	5.32193909864923e-11	5.79058746703774e-09	chr2	108449190	108509415	+	GCC2
ENSG00000112739.17	11.1239	2.7294	0.417335	6.54007	6.1489357453658e-11	6.59202082113481e-09	chr6	4021266	4064983	+	PRPF4B
ENSG00000236529.2	14.4299	6.32178	0.967413	6.53473	6.37259932818117e-11	6.73278972499141e-09	chr7	65840054	65842396	+	AC093582.1
ENSG00000221740.1	856.436	-2.83827	0.435547	-6.51655	7.19429511675414e-11	7.49234448587681e-09	chr7	22856612	22856686	+	SNORD93
ENSG00000127022.16	12.4949	3.03499	0.467495	6.49202	8.4691971860363e-11	8.69583767411333e-09	chr5	179678627	179731641	+	CANX
ENSG00000137497.18	8.17221	2.88818	0.445502	6.48297	8.99316041176283e-11	9.10557491690986e-09	chr11	72002863	72080693	-	NUMA1
ENSG00000185499.16	6.20426	4.73099	0.732734	6.45662	1.0706674994262e-10	1.06920083161877e-08	chr1	155185823	155192916	-	MUC1
ENSG00000139842.15	2.96221	4.22175	0.656759	6.42816	1.29160867127997e-10	1.2724090829231e-08	chr13	113208192	113267108	+	CUL4A
ENSG00000158545.16	4.80169	3.43996	0.53614	6.41616	1.39754650135412e-10	1.34653559291008e-08	chr16	88570402	88631964	+	ZC3H18
ENSG00000167083.7	12.4766	7.18529	1.11999	6.41548	1.40379567985139e-10	1.34653559291008e-08	chr17	49202790	49210574	-	GNGT2
ENSG00000133835.17	11.3298	4.00521	0.627096	6.38692	1.69264578111995e-10	1.6025178888785e-08	chr5	119452472	119637199	+	HSD17B4
ENSG00000117139.18	8.12948	2.90737	0.455828	6.37823	1.79148755785442e-10	1.63249303709484e-08	chr1	202724494	202808487	-	KDM5B
ENSG00000197102.13	18.7116	2.12645	0.333341	6.37919	1.78027750305399e-10	1.63249303709484e-08	chr14	101964572	102056443	+	DYNC1H1
ENSG00000212232.1	51.3679	-1.80707	0.28329	-6.37886	1.78410377018832e-10	1.63249303709484e-08	chr20	17962709	17962946	-	SNORD17
ENSG00000067225.19	13.1697	3.33548	0.526175	6.33911	2.31097376736489e-10	2.0798763906284e-08	chr15	72199028	72231822	-	PKM
ENSG00000087269.16	16.9508	2.44389	0.386146	6.32892	2.46886346031229e-10	2.19487983239959e-08	chr4	2937932	2963406	-	NOP14
ENSG00000034510.6	10.6882	2.61282	0.415786	6.28405	3.29857043531435e-10	2.89717812933032e-08	chr2	84905655	84906671	+	TMSB10
ENSG00000092841.19	25.2993	3.04469	0.48544	6.27201	3.56407750952663e-10	3.09311012433918e-08	chr12	56158345	56163496	+	MYL6
ENSG00000184840.12	9.95782	4.34415	0.699216	6.21289	5.20182090309915e-10	4.46132639806975e-08	chr5	177592202	177597242	+	TMED9
ENSG00000164171.11	6.54029	5.24879	0.848072	6.18909	6.05128989481311e-10	5.12952364339391e-08	chr5	52989339	53094779	+	ITGA2
ENSG00000167325.15	4.9759	3.5142	0.568648	6.17992	6.41354346600337e-10	5.37410711116834e-08	chr11	4094706	4138932	+	RRM1
ENSG00000114648.12	3.63694	5.2095	0.843288	6.1776	6.50816732905864e-10	5.39142498054972e-08	chr3	47282916	47346816	+	KLHL18
ENSG00000072310.17	5.01667	4.69381	0.760662	6.17069	6.79926559117932e-10	5.56928608535924e-08	chr17	17810398	17837011	-	SREBF1
ENSG00000286615.1	9.03974	5.64046	0.921292	6.12234	9.22134339998812e-10	7.46928815399038e-08	chr5	127231976	127290731	-	AC011416.4
ENSG00000251562.8	65.6222	2.10053	0.344523	6.0969	1.08142703648403e-09	8.66330010545998e-08	chr11	65497687	65506516	+	MALAT1
ENSG00000135404.12	11.6941	3.63341	0.596723	6.08895	1.13655441661694e-09	8.99188470789383e-08	chr12	55725322	55729707	-	CD63
ENSG00000140105.18	4.73876	4.47795	0.735601	6.08747	1.14711286396999e-09	8.99188470789383e-08	chr14	100333789	100376805	-	WARS1
ENSG00000108582.12	5.24594	3.60419	0.593485	6.07293	1.25593357812617e-09	9.74016572823377e-08	chr17	30378926	30469989	+	CPD
ENSG00000143164.15	4.33978	4.06774	0.67101	6.06212	1.34336382027571e-09	1.03085497366421e-07	chr1	167935782	168075843	+	DCAF6
ENSG00000145730.20	12.648	2.81845	0.465219	6.05832	1.3754784808596e-09	1.04450397140276e-07	chr5	102753980	103031105	+	PAM
ENSG00000102054.18	2.11265	4.51288	0.74623	6.04757	1.47048320614573e-09	1.10513634771158e-07	chrX	16839282	16870362	-	RBBP7
ENSG00000169894.18	3.84772	5.35961	0.887058	6.04201	1.5220832927071e-09	1.12482156078343e-07	chr7	100949533	100968347	+	MUC3A
ENSG00000207031.1	831.462	-2.35359	0.389575	-6.04143	1.52753545291577e-09	1.12482156078343e-07	chr12	56645026	56645101	-	SNORD59A
ENSG00000198805.12	5.74643	4.92815	0.815997	6.03943	1.54663831069399e-09	1.12749932849592e-07	chr14	20468953	20477089	+	PNP
ENSG00000103021.9	6.47349	5.94566	0.985893	6.03074	1.63212874088264e-09	1.17804143772618e-07	chr16	58231156	58283836	+	CCDC113
ENSG00000241529.3	448.095	3.01836	0.500686	6.02844	1.6554500209782e-09	1.18315986793442e-07	chr3	113632703	113632998	+	RN7SL767P
ENSG00000189223.15	3.74234	4.85993	0.806431	6.02647	1.67577437905125e-09	1.18605778866831e-07	chr2	113211420	113276581	+	PAX8-AS1
ENSG00000121022.14	2.70284	5.09134	0.846358	6.01559	1.79231322286032e-09	1.25634263410112e-07	chr8	67043078	67083783	-	COPS5
ENSG00000086758.16	14.0546	2.32476	0.38724	6.00341	1.93214481479457e-09	1.34146054284309e-07	chrX	53532095	53686728	-	HUWE1
ENSG00000163435.16	3.61882	3.99031	0.667085	5.98171	2.20804696213152e-09	1.51855305225837e-07	chr1	202007944	202017183	+	ELF3
ENSG00000196365.12	3.86064	3.34579	0.560109	5.97346	2.32270192654602e-09	1.58247635930098e-07	chr19	5691833	5720572	-	LONP1
ENSG00000162896.6	15.818	4.07859	0.684236	5.9608	2.51013386668545e-09	1.69434036001268e-07	chr1	206928521	206946466	-	PIGR
ENSG00000101152.11	5.93936	2.82433	0.474145	5.95667	2.57437071986418e-09	1.72175803190916e-07	chr20	63895125	63936031	+	DNAJC5
ENSG00000163159.14	1.95857	4.66607	0.786913	5.92959	3.0369649541318e-09	1.99744847198811e-07	chr1	151176303	151195321	-	VPS72
ENSG00000117335.20	1.72484	4.38449	0.739821	5.92642	3.09618213079089e-09	1.99744847198811e-07	chr1	207752053	207795513	+	CD46
ENSG00000261150.3	2.84201	3.88156	0.654846	5.92743	3.07703311918339e-09	1.99744847198811e-07	chr8	143857323	143878467	-	EPPK1
ENSG00000179218.15	17.0348	3.56526	0.601388	5.92838	3.05941055171134e-09	1.99744847198811e-07	chr19	12938577	12944489	+	CALR
ENSG00000212163.6	61.5941	-1.8804	0.317523	-5.92208	3.17903297927077e-09	2.03290793148105e-07	chr17	2330179	2330370	-	SNORD91A
ENSG00000165119.21	6.57647	2.84021	0.480265	5.91383	3.34238909802956e-09	2.11878404562048e-07	chr9	83968082	83980616	-	HNRNPK
ENSG00000104419.17	5.57187	3.40151	0.576273	5.9026	3.5782514425096e-09	2.24874594964612e-07	chr8	133237174	133302022	-	NDRG1
ENSG00000215301.11	15.157	1.98113	0.336512	5.88725	3.92664625459873e-09	2.4466026663269e-07	chrX	41333347	41364472	+	DDX3X
ENSG00000201882.1	20.924	-2.073	0.352263	-5.88479	3.98557853349951e-09	2.46227690756029e-07	chrX	20136065	20136135	-	AL732366.2
ENSG00000168685.15	2.42716	4.71682	0.801818	5.88266	4.037210468152e-09	2.47321548847295e-07	chr5	35852694	35879603	+	IL7R
ENSG00000104763.20	50.7989	2.63186	0.447631	5.87952	4.11457577592512e-09	2.49960478387451e-07	chr8	18055991	18084998	-	ASAH1
ENSG00000177156.11	3.033	3.81417	0.6492	5.87518	4.22386946699877e-09	2.54479408383645e-07	chr11	747414	765012	+	TALDO1
ENSG00000100519.12	6.49686	3.36729	0.573294	5.87358	4.2649174950267e-09	2.54846299497907e-07	chr14	52707177	52728590	+	PSMC6
ENSG00000143549.21	4.70439	3.5072	0.59738	5.87097	4.33241866286965e-09	2.56775057335933e-07	chr1	154155303	154194648	-	TPM3
ENSG00000117724.13	5.12025	4.53697	0.774208	5.86015	4.62462219750621e-09	2.71883030805002e-07	chr1	214603194	214664571	+	CENPF
ENSG00000130520.11	4.22371	3.83083	0.654112	5.85654	4.72612868691858e-09	2.75627825021092e-07	chr19	18306235	18323112	-	LSM4
ENSG00000115524.17	9.57388	2.85275	0.4878	5.8482	4.96915804378414e-09	2.8750128681894e-07	chr2	197388514	197435079	-	SF3B1
ENSG00000211460.12	10.0177	2.76539	0.47426	5.83097	5.51073419080162e-09	3.16324820873573e-07	chr2	121737102	121767853	+	TSN
ENSG00000092148.13	12.9942	2.32673	0.399885	5.8185	5.93790369113975e-09	3.38182171159444e-07	chr14	31100111	31207804	-	HECTD1
ENSG00000196504.19	4.07901	3.2643	0.562196	5.80633	6.38557410081014e-09	3.6085918755741e-07	chr2	152651592	152717997	-	PRPF40A
ENSG00000047315.17	8.47616	2.9628	0.510593	5.80266	6.52706482000817e-09	3.6449489740587e-07	chr4	56977721	57031158	+	POLR2B
ENSG00000106049.9	3.62707	3.40785	0.58735	5.80208	6.54990830729342e-09	3.6449489740587e-07	chr7	27525441	27662883	-	HIBADH
ENSG00000054267.22	5.15755	2.94218	0.507663	5.79553	6.81044959413377e-09	3.73294567979212e-07	chr1	235131633	235328219	-	ARID4B
ENSG00000079805.18	3.65346	3.51288	0.606114	5.79574	6.80188166168279e-09	3.73294567979212e-07	chr19	10718078	10833488	+	DNM2
ENSG00000005007.13	5.4635	2.81597	0.486382	5.78962	7.05449438813965e-09	3.83785552907e-07	chr19	18831958	18868230	+	UPF1
ENSG00000125107.19	5.31565	2.45669	0.424981	5.7807	7.4388964371162e-09	4.01700407604275e-07	chr16	58519950	58629885	-	CNOT1
ENSG00000144028.15	19.0497	2.47124	0.427694	5.77805	7.55710284442202e-09	4.05082939234092e-07	chr2	96274337	96321271	-	SNRNP200
ENSG00000143761.16	6.65946	3.17761	0.550329	5.77401	7.74066695128997e-09	4.11863899682251e-07	chr1	228082659	228099212	+	ARF1
ENSG00000099783.12	7.39066	2.76931	0.479717	5.7728	7.79660057011668e-09	4.11863899682251e-07	chr19	8444766	8489114	+	HNRNPM
ENSG00000064655.19	4.14242	4.41825	0.766241	5.76614	8.11067898865818e-09	4.25373020340418e-07	chr20	46894623	47188844	+	EYA2
ENSG00000166197.17	3.8599	3.91596	0.679349	5.76429	8.20032760449148e-09	4.27002773119592e-07	chr10	102152175	102163871	+	NOLC1
ENSG00000023228.14	6.24647	3.65516	0.6367	5.74079	9.42365345633153e-09	4.87222934018843e-07	chr2	206114816	206159509	-	NDUFS1
ENSG00000117500.13	4.48978	3.27244	0.571657	5.72449	1.03747552173493e-08	5.32619475594903e-07	chr1	93149741	93180516	-	TMED5
ENSG00000136205.17	7.53226	2.63455	0.460507	5.72098	1.05909076874845e-08	5.39914105187146e-07	chr7	47275153	47582558	-	TNS3
ENSG00000089597.18	7.39996	2.80472	0.490897	5.71347	1.10694642050789e-08	5.60391625382122e-07	chr11	62624825	62646726	-	GANAB
ENSG00000163349.22	11.924	2.51757	0.441535	5.70186	1.1850576079634e-08	5.95797928417462e-07	chr1	113929323	113977869	+	HIPK1
ENSG00000286059.1	4.79469	5.83497	1.02446	5.69568	1.22882600004997e-08	6.13571338381116e-07	chr2	233977871	233980018	-	AC005538.3
ENSG00000138160.7	1.90306	4.39597	0.773035	5.68664	1.29565385943942e-08	6.4253854661996e-07	chr10	92574104	92655395	+	KIF11
ENSG00000044574.9	7.28187	3.44132	0.605469	5.68372	1.31792613357625e-08	6.49167669849383e-07	chr9	125234852	125241382	-	HSPA5
ENSG00000132182.12	7.39156	3.4256	0.604753	5.66446	1.47484046353217e-08	7.21583018734869e-07	chr3	13316234	13420322	-	NUP210
ENSG00000134215.16	2.69717	4.90924	0.868603	5.65188	1.58703369588071e-08	7.71298376198024e-07	chr1	107571160	107965180	-	VAV3
ENSG00000164405.11	3.20385	4.92871	0.872768	5.64722	1.63065404261619e-08	7.87249534481589e-07	chr5	132866629	132868847	+	UQCRQ
ENSG00000127947.16	3.4592	3.46372	0.616485	5.61849	1.92633730304173e-08	9.23881509156197e-07	chr7	77537294	77640069	+	PTPN12
ENSG00000155561.15	2.47455	3.86661	0.691624	5.59062	2.26258177696389e-08	1.07805367020044e-06	chr7	135557916	135648757	+	NUP205
ENSG00000110911.17	2.47972	3.80254	0.68043	5.58844	2.29124625418753e-08	1.08462241513163e-06	chr12	50979400	51028566	-	SLC11A2
ENSG00000137942.18	2.59018	3.83506	0.686581	5.58573	2.32716445081892e-08	1.09451799009483e-06	chr1	93448117	93554661	+	FNBP1L
ENSG00000157765.13	8.15951	4.01166	0.718639	5.5823	2.37362181389403e-08	1.10697917491321e-06	chr4	25648010	25678748	+	SLC34A2
ENSG00000197226.13	3.96992	3.59921	0.644841	5.58154	2.38402922443586e-08	1.10697917491321e-06	chr5	179862065	179907897	-	TBC1D9B
ENSG00000134086.8	7.75454	2.52125	0.452038	5.57752	2.43969163566511e-08	1.12565519139232e-06	chr3	10141777	10153667	+	VHL
ENSG00000065150.21	25.4485	2.05601	0.369348	5.5666	2.5975526536515e-08	1.1909533864855e-06	chr13	97953657	98024296	+	IPO5
ENSG00000100219.16	3.95861	2.65545	0.47838	5.55092	2.84175786494414e-08	1.29477592721517e-06	chr22	28794554	28800597	-	XBP1
ENSG00000283696.1	6.96483	4.22259	0.762932	5.53469	3.11772463953221e-08	1.40341634558389e-06	chr1	161399408	161422424	+	AL592295.4
ENSG00000173905.9	4.3293	3.35844	0.606805	5.53464	3.11870299018641e-08	1.40341634558389e-06	chr3	168008688	168095924	-	GOLIM4
ENSG00000140022.13	16.9994	2.98283	0.541111	5.51241	3.53951143175682e-08	1.58300848696363e-06	chr14	81260655	81436465	-	STON2
ENSG00000102554.14	4.00164	4.33048	0.786184	5.50823	3.62453390525248e-08	1.61114952251772e-06	chr13	73054975	73077541	+	KLF5
ENSG00000102225.16	2.4196	3.93424	0.715302	5.50011	3.79556250372253e-08	1.67694852437195e-06	chrX	47217859	47229997	+	CDK16
ENSG00000091409.15	6.15273	2.89916	0.527275	5.49839	3.83285239761434e-08	1.68322252883184e-06	chr2	172427353	172506459	+	ITGA6
ENSG00000179051.14	3.34153	3.74843	0.682797	5.48982	4.02350653665011e-08	1.75636902108858e-06	chr1	17406759	17439677	-	RCC2
ENSG00000124181.14	2.61706	3.63699	0.663075	5.48504	4.13384273856619e-08	1.7937924740564e-06	chr20	41136959	41196801	+	PLCG1
ENSG00000090372.15	1.8761	3.73765	0.682391	5.47728	4.31917689800207e-08	1.86312423588373e-06	chr19	46719510	46746994	-	STRN4
ENSG00000132694.19	2.75407	3.29051	0.601532	5.47021	4.49494184082702e-08	1.92753682468406e-06	chr1	156934839	157045742	-	ARHGEF11
ENSG00000168615.13	7.61444	2.52949	0.462546	5.46863	4.53517244600037e-08	1.93341562171595e-06	chr8	38996753	39105445	+	ADAM9
ENSG00000211459.2	77.0252	2.35459	0.431946	5.45113	5.00503452670925e-08	2.12131986626224e-06	chrM	647	1601	+	MT-RNR1
ENSG00000196975.16	12.2803	3.31428	0.608871	5.44332	5.22959158953213e-08	2.20368339235198e-06	chr2	69644424	69827112	+	ANXA4
ENSG00000139734.19	2.33941	4.76827	0.87626	5.44162	5.27975451345793e-08	2.21203508063841e-06	chr13	59665582	60163928	-	DIAPH3
ENSG00000115233.12	2.84236	4.27868	0.787032	5.43647	5.43456940554596e-08	2.26388634093886e-06	chr2	161308424	161411717	+	PSMD14
ENSG00000182240.16	2.54367	3.54869	0.653876	5.42717	5.72549477444835e-08	2.37152108126092e-06	chr21	41167800	41282530	+	BACE2
ENSG00000100280.17	3.69389	3.34335	0.616154	5.42616	5.75801414791745e-08	2.37152108126092e-06	chr22	29327679	29388583	-	AP1B1
ENSG00000087365.16	4.68495	2.83062	0.522096	5.42166	5.90494389136942e-08	2.41837308809455e-06	chr11	66050728	66069308	+	SF3B2
ENSG00000139644.13	10.4366	2.94857	0.544185	5.41833	6.01599100538488e-08	2.45008795694166e-06	chr12	49707724	49764934	+	TMBIM6
ENSG00000115548.17	4.77087	3.20548	0.591909	5.41549	6.11203041589122e-08	2.47537231843594e-06	chr2	86440646	86492716	+	KDM3A
ENSG00000077232.19	5.1944	2.61024	0.482523	5.40958	6.31735176309291e-08	2.54439195320151e-06	chr2	182716254	182794464	+	DNAJC10
ENSG00000086598.11	4.62885	3.55099	0.656996	5.40489	6.48492459956293e-08	2.59753298520955e-06	chr12	123584532	123598582	+	TMED2
ENSG00000131504.17	3.08707	3.2619	0.604621	5.39495	6.85417439453626e-08	2.73043340634805e-06	chr5	141515015	141619055	-	DIAPH1
ENSG00000140350.15	10.9347	3.03296	0.562773	5.38931	7.07271081634582e-08	2.80217727451962e-06	chr15	68778534	68820897	-	ANP32A
ENSG00000104805.16	1.63724	4.45309	0.826771	5.38612	7.19933399315285e-08	2.83692674649104e-06	chr19	48900311	48923372	+	NUCB1
ENSG00000185624.16	16.4888	2.04014	0.379405	5.37721	7.56497028599618e-08	2.96498028951141e-06	chr17	81843158	81860856	-	P4HB
ENSG00000130985.17	4.52202	2.95062	0.549383	5.3708	7.83886150345451e-08	3.05589841498307e-06	chrX	47190860	47215128	+	UBA1
ENSG00000140575.13	5.93456	2.48639	0.463466	5.36478	8.10465650353476e-08	3.14270988887066e-06	chr15	90388241	90502239	+	IQGAP1
ENSG00000174718.12	6.81871	3.3149	0.61925	5.35309	8.64638218958664e-08	3.33503313026913e-06	chr12	31959369	31993107	+	RESF1
ENSG00000196072.12	5.56643	3.07237	0.574615	5.34683	8.95066698354522e-08	3.43422959526551e-06	chr10	100273279	100286680	-	BLOC1S2
ENSG00000130066.16	9.2175	2.63395	0.494119	5.3306	9.78869563794423e-08	3.73610425134102e-06	chrX	23783172	23786226	+	SAT1
ENSG00000163655.16	3.26751	3.87773	0.729658	5.31445	1.06980747282428e-07	4.0619252483797e-06	chr3	155870649	155944020	+	GMPS
ENSG00000129460.16	6.19323	3.85415	0.725616	5.31155	1.08694379842746e-07	4.10560636815348e-06	chr14	23469688	23509862	+	NGDN
ENSG00000150753.12	4.18331	2.83672	0.534663	5.30562	1.12289977778668e-07	4.21955638147674e-06	chr5	10249928	10266389	+	CCT5
ENSG00000198380.13	8.65055	2.77997	0.524909	5.29611	1.18295953551505e-07	4.42244872507934e-06	chr2	69319779	69387250	-	GFPT1
ENSG00000184432.11	3.74773	3.04177	0.574673	5.29305	1.20291529978442e-07	4.45139722610581e-06	chr3	139353945	139389736	-	COPB2
ENSG00000161798.7	2.57595	5.00284	0.945094	5.29348	1.20010205346172e-07	4.45139722610581e-06	chr12	49961871	49965682	+	AQP5
ENSG00000185658.14	6.56774	2.84335	0.537293	5.29199	1.20991973810398e-07	4.45470449029192e-06	chr21	39184175	39321559	-	BRWD1
ENSG00000112379.9	2.92272	3.00495	0.568207	5.28847	1.23342436142567e-07	4.51842391698149e-06	chr6	138161938	138344663	+	ARFGEF3
ENSG00000122218.16	7.5507	2.43108	0.460012	5.28482	1.25826435655498e-07	4.58637357964292e-06	chr1	160288593	160343273	-	COPA
ENSG00000129351.17	4.06046	2.71942	0.514783	5.28266	1.2732443764131e-07	4.61788632042364e-06	chr19	10654260	10692417	+	ILF3
ENSG00000213064.10	4.02965	2.66305	0.504283	5.28087	1.2857291220505e-07	4.64008183155847e-06	chr1	168225937	168253021	+	SFT2D2
ENSG00000134243.12	5.1461	3.70083	0.701034	5.2791	1.29820454220545e-07	4.66202517865898e-06	chr1	109309567	109397918	-	SORT1
ENSG00000078369.18	12.865	2.31767	0.439235	5.27661	1.31594436526741e-07	4.68704497796887e-06	chr1	1785284	1891117	-	GNB1
ENSG00000011275.19	2.97503	3.88703	0.736819	5.27543	1.32445989775252e-07	4.68704497796887e-06	chr7	5620046	5781696	-	RNF216
ENSG00000173821.19	24.85	2.12767	0.403274	5.276	1.32031969103478e-07	4.68704497796887e-06	chr17	80260865	80398786	+	RNF213
ENSG00000008869.12	2.06039	3.72665	0.707252	5.2692	1.37016540640974e-07	4.82536512692126e-06	chr2	36968382	37084372	-	HEATR5B
ENSG00000067560.14	4.51723	3.32301	0.630882	5.26724	1.38486761296339e-07	4.85369466274186e-06	chr3	49359138	49412998	-	RHOA
ENSG00000101191.17	5.96503	2.81578	0.53528	5.26038	1.43760828068841e-07	5.01443271110935e-06	chr20	62877737	62937952	-	DIDO1
ENSG00000108424.11	9.63166	2.07634	0.395005	5.25648	1.46839703882028e-07	5.09743543476184e-06	chr17	47649475	47685505	+	KPNB1
ENSG00000171634.18	4.99127	3.01971	0.574578	5.25553	1.47600589897032e-07	5.09956540449936e-06	chr17	67825502	67984378	+	BPTF
ENSG00000110713.17	9.24484	2.07019	0.394289	5.25043	1.51746901094106e-07	5.21808919328318e-06	chr11	3671082	3797792	-	NUP98
ENSG00000116209.12	6.36407	2.81239	0.535947	5.24751	1.54166012397344e-07	5.27638605810628e-06	chr1	54026680	54053504	-	TMEM59
ENSG00000040199.18	16.5336	3.37019	0.642353	5.24664	1.54898967218322e-07	5.27669846271759e-06	chr16	71637834	71724701	-	PHLPP2
ENSG00000116198.14	3.18338	3.90408	0.745093	5.23973	1.60811530235985e-07	5.45263281590851e-06	chr1	3812085	3857396	-	CEP104
ENSG00000113300.13	3.77472	3.95439	0.756197	5.22931	1.70148004624055e-07	5.74249515606185e-06	chr5	180494378	180578358	+	CNOT6
ENSG00000172534.14	3.0725	3.24357	0.620994	5.22319	1.75864947020809e-07	5.90808969484653e-06	chrX	153947556	153971818	-	HCFC1
ENSG00000201302.1	17.2013	-2.37895	0.455947	-5.2176	1.8125660964639e-07	6.0612875427623e-06	chr9	127448500	127448630	-	SNORA65
ENSG00000154358.23	6.11347	2.89356	0.554775	5.21573	1.83091691377991e-07	6.09469602806188e-06	chr1	228208043	228378876	+	OBSCN
ENSG00000092199.18	5.59783	3.15596	0.605514	5.21204	1.86776968458061e-07	6.18910954572392e-06	chr14	21209135	21269494	-	HNRNPC
ENSG00000139116.19	2.16814	3.76549	0.722938	5.20859	1.90278191610231e-07	6.27659736126056e-06	chr12	39293227	39443390	-	KIF21A
ENSG00000161021.13	4.02304	2.4499	0.471122	5.20014	1.99142748669778e-07	6.53941728739946e-06	chr5	179732821	179777283	+	MAML1
ENSG00000198015.14	11.0127	3.05535	0.587657	5.1992	2.00151912185187e-07	6.54308268982069e-06	chr12	93467513	93516214	+	MRPL42
ENSG00000164050.13	3.85799	2.45149	0.472176	5.1919	2.08157793405283e-07	6.77442104430586e-06	chr3	48403853	48430086	-	PLXNB1
ENSG00000132849.21	5.34002	2.86843	0.552955	5.18746	2.13185608656362e-07	6.90721372046612e-06	chr1	61742476	62178675	+	PATJ
ENSG00000113407.14	2.36675	3.69507	0.712495	5.1861	2.14748423577267e-07	6.92706198176227e-06	chr5	33440695	33468091	+	TARS1
ENSG00000213949.10	4.49973	3.26634	0.630238	5.18271	2.18687832204954e-07	6.99225568760578e-06	chr5	52787915	52959209	+	ITGA1
ENSG00000170027.7	3.94338	4.1676	0.804045	5.18329	2.180102920666e-07	6.99225568760578e-06	chr7	76326798	76358991	-	YWHAG
ENSG00000143774.17	4.76856	3.91801	0.757175	5.1745	2.2851660375384e-07	7.27461153434715e-06	chr1	228139961	228148984	+	GUK1
ENSG00000132128.17	3.0545	3.74368	0.723646	5.17335	2.29930342234441e-07	7.28291379645347e-06	chr1	46261195	46303616	-	LRRC41
ENSG00000178952.11	5.02105	4.5099	0.871872	5.17267	2.30775457747703e-07	7.28291379645347e-06	chr16	28842410	28846348	-	TUFM
ENSG00000053747.17	6.94972	3.4597	0.669361	5.16866	2.3577998747801e-07	7.40877633066677e-06	chr18	23689452	23956222	+	LAMA3
ENSG00000105479.16	3.11688	5.20474	1.00767	5.16514	2.40260472327124e-07	7.51716241744522e-06	chr19	48296456	48321971	-	CCDC114
ENSG00000183665.5	1.55161	4.17497	0.808802	5.16192	2.44427150587619e-07	7.60267900600218e-06	chr8	124450819	124462150	+	TRMT12
ENSG00000119906.13	17.9767	2.56453	0.496866	5.16142	2.45079501565228e-07	7.60267900600218e-06	chr10	100912962	100965134	+	SLF2
ENSG00000161671.17	5.80958	2.54705	0.494517	5.15059	2.59667588285186e-07	8.02108779067376e-06	chr19	50476399	50490871	+	EMC10
ENSG00000130234.13	5.81995	4.94638	0.962333	5.13998	2.74762909718096e-07	8.45156798246803e-06	chrX	15494565	15607236	-	ACE2
ENSG00000166833.22	3.29816	3.88139	0.755274	5.13904	2.76139046339272e-07	8.45820860425755e-06	chr11	19350723	20121601	+	NAV2
ENSG00000115685.15	1.75066	4.2441	0.827232	5.13049	2.88994235637134e-07	8.80126197499994e-06	chr2	241149575	241183652	+	PPP1R7
ENSG00000054690.14	1.59633	4.01231	0.782127	5.12999	2.89753480658434e-07	8.80126197499994e-06	chr14	67533289	67589612	+	PLEKHH1
ENSG00000163399.16	7.97374	2.47328	0.482456	5.12643	2.95293041175834e-07	8.93230817498686e-06	chr1	116372667	116410261	+	ATP1A1
ENSG00000179981.11	6.02377	3.38546	0.660558	5.12515	2.97302111619642e-07	8.9559189822611e-06	chr18	75210754	75289950	+	TSHZ1
ENSG00000163694.15	1.87419	4.10089	0.800515	5.12281	3.01011120455502e-07	9.03033361366507e-06	chr4	40423266	40630875	-	RBM47
ENSG00000185504.17	1.53481	4.08018	0.796793	5.12075	3.04323249137224e-07	9.09228068119002e-06	chr17	81539884	81553961	-	FAAP100
ENSG00000087460.28	10.0636	1.77607	0.34715	5.11615	3.1184045708985e-07	9.27884462116328e-06	chr20	58839717	58911192	+	GNAS
ENSG00000100941.9	3.46481	3.1291	0.612115	5.11195	3.18843072450407e-07	9.44864226895717e-06	chr14	39175182	39183220	+	PNN
ENSG00000116560.11	6.29518	2.70496	0.529438	5.10912	3.23668362383108e-07	9.55280308410063e-06	chr1	35176377	35193145	-	SFPQ
ENSG00000148396.18	5.35697	2.61479	0.512812	5.09893	3.41573911680253e-07	9.96513687256112e-06	chr9	136440095	136483759	-	SEC16A
ENSG00000170004.17	17.144	2.25845	0.442905	5.09917	3.41146350356666e-07	9.96513687256112e-06	chr17	7884795	7912760	+	CHD3
ENSG00000101350.8	2.82797	3.05837	0.599816	5.09884	3.41739947618694e-07	9.96513687256112e-06	chr20	32277650	32335011	+	KIF3B
ENSG00000074755.15	4.91058	2.93485	0.575933	5.09582	3.47229490351477e-07	1.00848724488537e-05	chr17	4004444	4143030	-	ZZEF1
ENSG00000122359.18	3.53005	3.65043	0.716542	5.09451	3.49645939018847e-07	1.00921342798872e-05	chr10	80150888	80205572	-	ANXA11
ENSG00000168259.17	4.31788	4.58729	0.900496	5.09418	3.50248281592793e-07	1.00921342798872e-05	chr17	41976420	42021376	-	DNAJC7
ENSG00000103811.18	1.90174	3.93808	0.773368	5.09212	3.54077685936717e-07	1.01623083877113e-05	chr15	78921057	78949574	-	CTSH
ENSG00000126351.13	2.48676	3.72585	0.73249	5.08656	3.64614056739136e-07	1.04236724456012e-05	chr17	40058289	40093867	+	THRA
ENSG00000099219.14	5.81921	3.30189	0.649748	5.0818	3.73877749761891e-07	1.06467531084538e-05	chr9	5765075	5833117	-	ERMP1
ENSG00000142864.15	2.58737	3.49199	0.687729	5.07757	3.82302530273698e-07	1.08443013451177e-05	chr1	67407809	67430415	-	SERBP1
ENSG00000126012.12	5.07404	2.48304	0.489182	5.07591	3.85639295891318e-07	1.08965521978593e-05	chrX	53191320	53225422	-	KDM5C
ENSG00000163930.10	2.20948	3.14572	0.619926	5.07435	3.88829161897035e-07	1.09442648271405e-05	chr3	52401007	52410008	-	BAP1
ENSG00000074800.16	5.00254	2.72751	0.538141	5.0684	4.01182610444077e-07	1.12024865244896e-05	chr1	8860999	8879190	-	ENO1
ENSG00000155506.18	4.5568	3.39604	0.670058	5.06827	4.01442258855615e-07	1.12024865244896e-05	chr5	154712842	154817605	+	LARP1
ENSG00000148358.20	4.21355	2.68705	0.53023	5.06772	4.02613370290297e-07	1.12024865244896e-05	chr9	130053425	130140169	+	GPR107
ENSG00000099991.18	2.95466	3.07312	0.606613	5.06603	4.06204277288827e-07	1.12594265453823e-05	chr22	24011191	24178628	+	CABIN1
ENSG00000118705.17	7.43483	2.61617	0.516622	5.06399	4.1058120435311e-07	1.13376400747507e-05	chr20	37178409	37241619	+	RPN2
ENSG00000170017.12	3.93885	3.70842	0.732962	5.05949	4.20371906838013e-07	1.15207188001847e-05	chr3	105366908	105576900	+	ALCAM
ENSG00000227036.8	2.09997	4.15844	0.821826	5.06	4.19258471985812e-07	1.15207188001847e-05	chr17	72290090	72640472	-	LINC00511
ENSG00000141198.16	5.94785	3.25287	0.643951	5.05142	4.38541680076872e-07	1.19736660964809e-05	chr17	54899386	54961956	+	TOM1L1
ENSG00000159346.13	2.63424	3.77412	0.748403	5.0429	4.58539356937994e-07	1.24729548958134e-05	chr1	202940825	202958572	-	ADIPOR1
ENSG00000196943.14	4.14062	3.85771	0.765301	5.04078	4.63648737258125e-07	1.25650531398206e-05	chr14	24299849	24309124	+	NOP9
ENSG00000179364.14	5.19348	3.0222	0.59993	5.03759	4.71432415081067e-07	1.27286752071888e-05	chr14	105300562	105398147	+	PACS2
ENSG00000114554.11	5.3293	2.59821	0.516305	5.03231	4.84597146729589e-07	1.30358420651613e-05	chr3	126988593	127037392	+	PLXNA1
ENSG00000089154.11	8.6745	2.47296	0.491824	5.02815	4.95244803760557e-07	1.32732890419649e-05	chr12	120127201	120194715	-	GCN1
ENSG00000106211.10	1.72381	4.31843	0.859769	5.02279	5.09272470972611e-07	1.35992538952027e-05	chr7	76302672	76304295	+	HSPB1
ENSG00000118900.15	2.29041	3.5645	0.710943	5.01376	5.3376362585305e-07	1.42012293155793e-05	chr16	4846664	4882401	+	UBN1
ENSG00000028203.18	1.95528	4.31359	0.860736	5.01151	5.40046463423471e-07	1.43161407940258e-05	chr12	95217745	95302799	+	VEZT
ENSG00000162496.9	4.16979	3.1607	0.630981	5.00919	5.46606204441153e-07	1.43854123840289e-05	chr1	12567909	12618210	-	DHRS3
ENSG00000134779.15	1.59277	3.6006	0.718767	5.0094	5.4598779807048e-07	1.43854123840289e-05	chr18	36777646	36829216	-	TPGS2
ENSG00000197756.10	10.3442	2.78432	0.556401	5.00416	5.61056766282535e-07	1.46598703448017e-05	chr2	216498824	216579180	+	RPL37A
ENSG00000183778.17	3.55016	4.40922	0.881056	5.00447	5.60162795204166e-07	1.46598703448017e-05	chr21	39556441	39673137	+	B3GALT5
ENSG00000087087.20	4.37696	3.59449	0.719445	4.9962	5.84708708457042e-07	1.52233088737566e-05	chr7	100875102	100888664	+	SRRT
ENSG00000143870.13	4.63858	2.90942	0.582486	4.99483	5.88873131297167e-07	1.5277171271019e-05	chr2	10783390	10837977	-	PDIA6
ENSG00000064999.15	3.43535	3.41271	0.683615	4.99215	5.97123006943639e-07	1.54362649667345e-05	chr6	34889254	35091406	+	ANKS1A
ENSG00000165813.20	3.64162	3.43713	0.689159	4.98743	6.11865629468389e-07	1.57614856495567e-05	chr10	114120861	114174232	-	CCDC186
ENSG00000144674.16	4.31991	2.10476	0.42214	4.98591	6.16699750796932e-07	1.58300745891184e-05	chr3	37243176	37366751	+	GOLGA4
ENSG00000057294.15	1.57318	4.31634	0.867112	4.97784	6.42974424697841e-07	1.64466089685869e-05	chr12	32790754	32896777	-	PKP2
ENSG00000173230.15	6.12691	2.1015	0.423044	4.96757	6.7796904860492e-07	1.72810991759785e-05	chr3	121663198	121749767	-	GOLGB1
ENSG00000273768.1	8.20054	3.21658	0.647768	4.96564	6.84741374213186e-07	1.73325160347713e-05	chr1	146376806	146376970	+	RNVU1-29
ENSG00000145741.16	5.1355	3.36504	0.677619	4.96597	6.83578481428309e-07	1.73325160347713e-05	chr5	73498407	73505635	+	BTF3
ENSG00000116497.18	7.04277	4.8378	0.975032	4.96169	6.98839536274467e-07	1.76281668492763e-05	chr1	32816766	32858875	+	S100PBP
ENSG00000030582.18	3.33356	3.48047	0.701714	4.95996	7.05089202100786e-07	1.7724483735568e-05	chr17	44345245	44353106	+	GRN
ENSG00000154305.18	4.34496	2.69674	0.544595	4.95183	7.35181845489332e-07	1.83592751427221e-05	chr1	222618096	222668007	+	MIA3
ENSG00000115677.17	12.0051	1.97084	0.398059	4.95111	7.37896792430394e-07	1.83592751427221e-05	chr2	241227263	241317061	-	HDLBP
ENSG00000051523.11	3.48759	4.66352	0.941808	4.95167	7.35805492873277e-07	1.83592751427221e-05	chr16	88643288	88651054	-	CYBA
ENSG00000163931.16	3.83714	3.9116	0.790544	4.94799	7.49852380217311e-07	1.85932784074292e-05	chr3	53224711	53256052	-	TKT
ENSG00000142949.17	14.8016	2.06034	0.416478	4.94705	7.53484690840924e-07	1.86200115126452e-05	chr1	43525186	43623666	+	PTPRF
ENSG00000197386.13	14.1093	2.06458	0.417446	4.94576	7.58491359767147e-07	1.86405550992972e-05	chr4	3041362	3243960	+	HTT
ENSG00000221963.6	2.488	3.85029	0.778541	4.94551	7.59430022563959e-07	1.86405550992972e-05	chr22	35648445	35668404	+	APOL6
ENSG00000070756.17	10.4664	1.99332	0.403115	4.94479	7.62262550899613e-07	1.86472952887858e-05	chr8	100685815	100722809	-	PABPC1
ENSG00000083307.12	2.12637	3.49191	0.706449	4.9429	7.6967621302015e-07	1.87656842572471e-05	chr8	101492438	101669726	+	GRHL2
ENSG00000138674.17	7.86656	2.41247	0.488238	4.94118	7.76515119119327e-07	1.88195215255106e-05	chr4	82818508	82901166	-	SEC31A
ENSG00000086570.12	3.49683	4.66881	0.944902	4.94105	7.77047459420943e-07	1.88195215255106e-05	chr5	151504092	151568944	-	FAT2
ENSG00000130303.14	2.25692	4.60956	0.933119	4.93995	7.81427822991521e-07	1.8862943144398e-05	chr19	17402938	17405630	-	BST2
ENSG00000241258.7	2.21976	4.11546	0.833756	4.93605	7.97223947035433e-07	1.91807345672881e-05	chr7	66114603	66154568	+	CRCP
ENSG00000101337.16	2.93047	3.83545	0.777256	4.93461	8.03120844139364e-07	1.92590491900525e-05	chr20	32109713	32167258	+	TM9SF4
ENSG00000135624.16	3.75532	3.58597	0.726996	4.93258	8.11495472880204e-07	1.93960721222842e-05	chr2	73233419	73253021	+	CCT7
ENSG00000198668.13	4.06835	2.56083	0.520457	4.92035	8.63908246050367e-07	2.0581343508847e-05	chr14	90396501	90408268	+	CALM1
ENSG00000173801.17	3.29923	3.32852	0.676703	4.91874	8.7104514267681e-07	2.06837755378304e-05	chr17	41754603	41786931	-	JUP
ENSG00000069345.12	3.73478	3.19164	0.648993	4.91783	8.7506736888578e-07	2.07118218155108e-05	chr16	46955361	46973674	-	DNAJA2
ENSG00000114209.15	1.30372	4.02879	0.819556	4.91581	8.8413912395213e-07	2.08588162252784e-05	chr3	167683297	167734939	-	PDCD10
ENSG00000143368.10	4.4722	4.01176	0.816425	4.91381	8.93239733013682e-07	2.09379988863979e-05	chr1	149923316	149927803	-	SF3B4
ENSG00000147140.17	6.98125	2.93681	0.59766	4.91385	8.93032619549144e-07	2.09379988863979e-05	chrX	71254813	71301522	+	NONO
ENSG00000163131.12	1.85893	4.31598	0.878457	4.91313	8.96330424366133e-07	2.09431051077856e-05	chr1	150730078	150765957	-	CTSS
ENSG00000054523.18	3.88151	2.84166	0.578821	4.9094	9.13558584508574e-07	2.11816958280309e-05	chr1	10210569	10381603	+	KIF1B
ENSG00000105778.19	2.6682	3.3554	0.683516	4.90903	9.15258461705041e-07	2.11816958280309e-05	chr7	32495425	32588726	+	AVL9
ENSG00000137821.12	1.26715	3.82002	0.778087	4.9095	9.13089617186317e-07	2.11816958280309e-05	chr15	70853238	71053658	+	LRRC49
ENSG00000175130.7	2.92261	4.22724	0.861429	4.90724	9.2367662358274e-07	2.1308868942779e-05	chr1	32333838	32336233	-	MARCKSL1
ENSG00000159399.10	2.71864	4.21124	0.858304	4.90647	9.27308429352092e-07	2.1325168611914e-05	chr2	74834126	74893359	+	HK2
ENSG00000136193.17	1.6247	3.60838	0.735696	4.90472	9.35616096944599e-07	2.14485576941073e-05	chr7	29920103	29990289	-	SCRN1
ENSG00000181789.14	2.60693	3.52529	0.719795	4.89763	9.69998236821424e-07	2.21670443461698e-05	chr3	129249605	129277773	+	COPG1
ENSG00000145819.18	3.36402	3.39522	0.694307	4.89009	1.00792029612367e-06	2.29616842460672e-05	chr5	142770376	143229011	+	ARHGAP26
ENSG00000204843.13	6.41802	3.22628	0.659975	4.88848	1.01616157612048e-06	2.3077314298811e-05	chr2	74361153	74392087	-	DCTN1
ENSG00000122705.17	2.9572	4.37661	0.895979	4.88473	1.03573076262098e-06	2.34486871413259e-05	chr9	36190855	36304781	+	CLTA
ENSG00000054793.14	7.09941	2.2226	0.455094	4.88383	1.04043961956935e-06	2.34823678843981e-05	chr20	51596513	51768390	-	ATP9A
ENSG00000157193.18	1.59508	3.80052	0.778816	4.87987	1.06156539207766e-06	2.38852213217473e-05	chr1	53242363	53328469	-	LRP8
ENSG00000067900.8	6.57219	1.82057	0.373317	4.87674	1.07851682499475e-06	2.41919620129592e-05	chr18	20946905	21111813	-	ROCK1
ENSG00000001497.18	1.35599	4.04639	0.829982	4.87528	1.08654791722063e-06	2.4297344529259e-05	chrX	65438548	65534810	-	LAS1L
ENSG00000162337.12	4.92042	2.40787	0.494649	4.86785	1.12819766526436e-06	2.5151562629288e-05	chr11	68312590	68449275	+	LRP5
ENSG00000104885.18	1.94668	3.50533	0.720764	4.86336	1.15410853540024e-06	2.56507659239871e-05	chr19	2163932	2232578	+	DOT1L
ENSG00000124357.13	2.84676	3.49472	0.71959	4.85654	1.19453108751697e-06	2.64684851914854e-05	chr2	71064343	71079808	+	NAGK
ENSG00000163217.2	8.75387	4.89374	1.00782	4.85576	1.19928215009866e-06	2.64932329521795e-05	chr2	68860908	68871397	-	BMP10
ENSG00000136603.14	2.34592	3.5505	0.731948	4.85075	1.22995046426273e-06	2.70886371132185e-05	chr3	170357677	170396835	+	SKIL
ENSG00000155660.11	2.73236	3.33478	0.687794	4.84852	1.2438791780025e-06	2.7230868491406e-05	chr7	149003061	149028662	-	PDIA4
ENSG00000183337.18	8.21694	2.46152	0.507647	4.84888	1.24160143507583e-06	2.7230868491406e-05	chrX	40049814	40177329	-	BCOR
ENSG00000055917.16	2.41364	2.67514	0.552085	4.84553	1.26275956047707e-06	2.75614287301733e-05	chr2	20248690	20352234	-	PUM2
ENSG00000131242.18	2.43033	4.0816	0.843305	4.84	1.29840143330403e-06	2.82547655187654e-05	chr17	31391674	31538211	+	RAB11FIP4
ENSG00000055609.20	7.13235	2.1803	0.450897	4.83549	1.32821007490663e-06	2.88174150180636e-05	chr7	152134921	152436641	-	KMT2C
ENSG00000155508.14	6.88184	3.35839	0.695179	4.83097	1.35866865130661e-06	2.9390784771588e-05	chr5	154857552	154876792	+	CNOT8
ENSG00000102158.20	6.0917	2.88744	0.597794	4.83015	1.36427057505409e-06	2.94246523436223e-05	chrX	77825746	77895593	-	MAGT1
ENSG00000072274.13	5.74176	3.09571	0.641604	4.82495	1.40035566965815e-06	3.01138431616753e-05	chr3	196027182	196082096	-	TFRC
ENSG00000285973.2	1.92942	4.58047	0.95008	4.82115	1.42736360931481e-06	3.06043550350147e-05	chr10	122145105	122155197	-	AC063960.2
ENSG00000136813.14	5.97375	2.41821	0.502045	4.81672	1.45939642638892e-06	3.11994133383437e-05	chr9	111360691	111484745	-	ECPAS
ENSG00000135373.13	5.21293	2.86507	0.595832	4.80852	1.52048826819652e-06	3.24104078220836e-05	chr11	34621092	34663288	+	EHF
ENSG00000135046.14	3.34929	3.72591	0.775862	4.80228	1.56867409004304e-06	3.33400411557253e-05	chr9	73151864	73170393	+	ANXA1
ENSG00000104880.19	2.1609	3.34945	0.697701	4.8007	1.58109510961302e-06	3.35063469449969e-05	chr19	7348936	7472485	+	ARHGEF18
ENSG00000135837.16	2.57307	2.80684	0.585085	4.79732	1.60805920181219e-06	3.39789900904663e-05	chr1	179954772	180114875	+	CEP350
ENSG00000152332.16	2.885	3.2145	0.670605	4.79343	1.63950325205469e-06	3.45432910620771e-05	chr1	162497250	162529631	+	UHMK1
ENSG00000058804.12	1.09916	3.94508	0.823292	4.79183	1.65264460418579e-06	3.46825768377008e-05	chr1	53765477	53838463	-	NDC1
ENSG00000165025.15	1.52431	4.01299	0.83758	4.79116	1.65815874156059e-06	3.46825768377008e-05	chr9	90801786	90898549	+	SYK
ENSG00000125817.8	3.83966	2.89824	0.604948	4.7909	1.66038673749761e-06	3.46825768377008e-05	chr20	3783850	3786740	-	CENPB
ENSG00000164199.18	3.97471	4.5612	0.952394	4.7892	1.67449747615755e-06	3.48773902891102e-05	chr5	90529343	91164437	+	ADGRV1
ENSG00000164440.15	2.88314	5.05488	1.05636	4.78517	1.70844243272025e-06	3.54830351411129e-05	chr6	139240060	139291998	-	TXLNB
ENSG00000076108.12	3.35454	2.91503	0.609503	4.78263	1.73016533382085e-06	3.58161496249103e-05	chr12	56595595	56636816	-	BAZ2A
ENSG00000089094.19	2.88867	3.63336	0.759775	4.78215	1.73430738238592e-06	3.58161496249103e-05	chr12	121429095	121581023	-	KDM2B
ENSG00000160796.18	4.17138	3.25226	0.682338	4.76635	1.87597791693611e-06	3.86324265945318e-05	chr3	46979665	47009704	+	NBEAL2
ENSG00000096746.18	2.70705	2.70095	0.568218	4.75337	2.00058652507202e-06	4.1082466951479e-05	chr10	68331173	68343193	+	HNRNPH3
ENSG00000179152.20	2.91316	4.77585	1.0055	4.74972	2.03695293756339e-06	4.17117609967335e-05	chr3	44338118	44409451	+	TCAIM
ENSG00000168710.18	2.15519	3.25974	0.686669	4.74718	2.0627698996471e-06	4.21221080348105e-05	chr1	109984764	110023742	+	AHCYL1
ENSG00000047457.14	6.20261	4.53136	0.955069	4.74453	2.08986426558986e-06	4.25561745702515e-05	chr3	149162409	149221829	-	CP
ENSG00000025800.14	2.73014	3.50917	0.740239	4.74059	2.13097589831211e-06	4.32524714087343e-05	chr1	32108055	32176563	+	KPNA6
ENSG00000145555.15	4.52071	2.27941	0.480876	4.74012	2.13592451401157e-06	4.32524714087343e-05	chr5	16661906	16936288	-	MYO10
ENSG00000162736.17	5.46807	3.94949	0.833506	4.73841	2.15400050445946e-06	4.34976833172007e-05	chr1	160343315	160358952	+	NCSTN
ENSG00000106263.18	6.36952	2.8864	0.609438	4.73617	2.17796224027826e-06	4.37392416849271e-05	chr7	2354085	2380745	+	EIF3B
ENSG00000058600.16	1.95366	3.8443	0.811648	4.73641	2.17538917579811e-06	4.37392416849271e-05	chr16	22297374	22335101	+	POLR3E
ENSG00000196367.14	5.47163	1.79365	0.379129	4.73096	2.23458645071231e-06	4.47531187519032e-05	chr7	98877932	99050831	+	TRRAP
ENSG00000160877.6	3.29513	3.43594	0.726635	4.72857	2.26110621024667e-06	4.51601760895843e-05	chr19	13116861	13141147	+	NACC1
ENSG00000110435.12	1.94745	4.09261	0.867207	4.7193	2.36658912489061e-06	4.71377997826572e-05	chr11	34915828	35020591	+	PDHX
ENSG00000114013.16	1.6797	4.37935	0.9295	4.71151	2.45885619426975e-06	4.88421298534781e-05	chr3	122055361	122121139	+	CD86
ENSG00000185985.11	3.50011	4.53828	0.963682	4.70931	2.48557356641385e-06	4.92386720085786e-05	chrX	145817828	145829856	+	SLITRK2
ENSG00000170889.14	3.02975	3.7629	0.799327	4.70759	2.50660467016346e-06	4.95207264105464e-05	chr19	54200808	54249003	+	RPS9
ENSG00000140391.15	2.00388	3.25064	0.692315	4.69532	2.66186730655231e-06	5.24459801750441e-05	chr15	77041403	77083984	-	TSPAN3
ENSG00000202400.1	983.838	-1.56332	0.333254	-4.69106	2.71788065976652e-06	5.31141809335213e-05	chr2	231460370	231460440	-	SNORD82
ENSG00000160949.17	3.6488	3.95041	0.842171	4.69075	2.72208814543116e-06	5.31141809335213e-05	chr8	144428774	144444440	-	TONSL
ENSG00000251898.1	16.6814	-1.78569	0.380655	-4.69111	2.71731803564817e-06	5.31141809335213e-05	chr12	6581473	6581609	-	SCARNA11
ENSG00000047634.15	3.89533	4.61681	0.984281	4.69053	2.72492505749478e-06	5.31141809335213e-05	chrX	17737448	17754988	+	SCML1
ENSG00000015133.19	2.20295	3.10168	0.661513	4.68878	2.74844250008046e-06	5.34297222015641e-05	chr14	91271322	91417844	-	CCDC88C
ENSG00000039068.20	5.44592	2.81367	0.600165	4.68815	2.75680316411585e-06	5.34497209212887e-05	chr16	68737291	68835537	+	CDH1
ENSG00000249955.2	2.6675	4.46203	0.952422	4.68493	2.80061907811535e-06	5.40140176596221e-05	chr4	169981743	169994488	+	AC084866.1
ENSG00000005884.18	3.12655	4.48012	0.956287	4.68492	2.80072684161004e-06	5.40140176596221e-05	chr17	50055967	50090481	+	ITGA3
ENSG00000070018.9	3.58744	2.75171	0.588451	4.67619	2.92257423096138e-06	5.62152140994947e-05	chr12	12116024	12267044	-	LRP6
ENSG00000178035.13	4.64948	3.31518	0.710657	4.66495	3.08687735344922e-06	5.92193050174864e-05	chr3	49024324	49029447	-	IMPDH2
ENSG00000125304.10	6.12158	2.81072	0.602888	4.66209	3.13007868138473e-06	5.98904818564165e-05	chr13	99446310	99564048	+	TM9SF2
ENSG00000101079.21	2.09362	3.50753	0.752451	4.66147	3.13957739130107e-06	5.99149716821592e-05	chr20	36651765	36746090	-	NDRG3
ENSG00000171310.11	3.85889	3.93291	0.843815	4.66087	3.14870458403133e-06	5.99322621869148e-05	chr12	104455294	104762014	+	CHST11
ENSG00000177106.16	1.63277	3.78198	0.811736	4.65912	3.17568641320823e-06	6.028842175075e-05	chr11	694437	727727	+	EPS8L2
ENSG00000160710.18	5.75577	2.91713	0.626458	4.65655	3.21558064807824e-06	6.08872283752996e-05	chr1	154581694	154628013	-	ADAR
ENSG00000221514.1	295.539	-1.99704	0.428992	-4.65519	3.23687220724771e-06	6.11316020487973e-05	chr16	70529508	70529588	+	SNORD111B
ENSG00000104447.13	6.29265	2.6083	0.560765	4.65132	3.2982061018453e-06	6.21289986626673e-05	chr8	115408495	115809673	-	TRPS1
ENSG00000118200.14	1.65536	3.70097	0.795897	4.65006	3.31837924785533e-06	6.23004701974843e-05	chr1	200739557	200860704	+	CAMSAP2
ENSG00000130779.22	4.3128	2.73848	0.58896	4.64969	3.32440094743778e-06	6.23004701974843e-05	chr12	122271431	122422669	-	CLIP1
ENSG00000143924.19	2.94703	2.70688	0.582244	4.64905	3.33469912034694e-06	6.23332220187927e-05	chr2	42169352	42332548	+	EML4
ENSG00000115306.16	9.32324	1.80944	0.389665	4.64357	3.42435561272957e-06	6.38454026005078e-05	chr2	54456316	54671446	+	SPTBN1
ENSG00000143815.15	7.24833	3.43117	0.740025	4.63655	3.54265119225933e-06	6.58824673254351e-05	chr1	225401501	225428925	-	LBR
ENSG00000136068.15	5.91498	2.30313	0.497074	4.63338	3.59746444831866e-06	6.67315924382775e-05	chr3	58008399	58172251	+	FLNB
ENSG00000160714.10	4.79131	3.56819	0.770251	4.6325	3.61280179059017e-06	6.68460026736101e-05	chr1	154548576	154559028	-	UBE2Q1
ENSG00000213726.5	2.86136	5.06542	1.0939	4.63062	3.64580417697557e-06	6.7285854304182e-05	chr19	690352	691172	+	RPS2P52
ENSG00000106400.12	8.18292	2.45845	0.530992	4.62992	3.65799014792721e-06	6.73402731777509e-05	chr7	101218164	101224190	+	ZNHIT1
ENSG00000224367.6	1.85626	4.03255	0.872665	4.62096	3.81974187000067e-06	7.01408519705412e-05	chr18	58996733	59069338	+	OACYLP
ENSG00000130396.20	6.11457	2.3185	0.501922	4.61925	3.85137865028296e-06	7.03672941367488e-05	chr6	167826921	167972023	+	AFDN
ENSG00000101452.15	3.67623	3.7513	0.812061	4.61948	3.84704808724685e-06	7.03672941367488e-05	chr20	38962298	39039723	+	DHX35
ENSG00000115760.14	5.49638	2.14194	0.464375	4.61252	3.97810811568886e-06	7.25010204084295e-05	chr2	32357027	32618899	+	BIRC6
ENSG00000085733.16	2.35923	3.45919	0.750242	4.61077	4.01178999945332e-06	7.29325413865703e-05	chr11	70398403	70436584	+	CTTN
ENSG00000072736.19	5.64739	2.66291	0.577707	4.60945	4.03726782241318e-06	7.30314700381938e-05	chr16	68084750	68229259	+	NFATC3
ENSG00000167306.20	2.415	3.29457	0.714705	4.6097	4.03258407394953e-06	7.30314700381938e-05	chr18	49822788	50195147	-	MYO5B
ENSG00000130147.16	7.07929	2.35905	0.511988	4.60763	4.07288812756339e-06	7.34934516087552e-05	chr2	234952016	235055714	+	SH3BP4
ENSG00000153201.16	3.38375	2.67885	0.582243	4.60091	4.20641246389841e-06	7.57154243501714e-05	chr2	108719481	108785809	+	RANBP2
ENSG00000113810.16	2.15738	3.74607	0.814499	4.59923	4.2405068853203e-06	7.61411211674506e-05	chr3	160399273	160434954	+	SMC4
ENSG00000174437.17	11.7797	1.91272	0.415944	4.59851	4.25532527262152e-06	7.6219462499781e-05	chr12	110280755	110351093	+	ATP2A2
ENSG00000099917.17	1.34341	3.46894	0.755328	4.59263	4.37699843312398e-06	7.82066631800829e-05	chr22	20495912	20587632	+	MED15
ENSG00000165124.18	23.4687	2.98829	0.650937	4.59075	4.41657908975075e-06	7.87209329200072e-05	chr9	110365247	110579880	-	SVEP1
ENSG00000049618.24	4.40809	2.47244	0.538927	4.58772	4.48118377245455e-06	7.9483770562515e-05	chr6	156776019	157210779	+	ARID1B
ENSG00000150760.13	58.0414	1.35709	0.295803	4.5878	4.47934822202647e-06	7.9483770562515e-05	chr10	126905408	127452517	+	DOCK1
ENSG00000179163.12	3.41615	4.07442	0.889038	4.58295	4.58463307894754e-06	8.09248792869917e-05	chr1	23845076	23868290	-	FUCA1
ENSG00000182670.13	4.56179	2.23175	0.486968	4.58295	4.58457448776382e-06	8.09248792869917e-05	chr21	37073225	37203112	+	TTC3
ENSG00000142208.17	2.14626	2.88665	0.629943	4.5824	4.59679558387713e-06	8.09435744117494e-05	chr14	104769348	104795751	-	AKT1
ENSG00000171345.13	4.03672	3.30077	0.721173	4.57695	4.71812902816209e-06	8.28799050971123e-05	chr17	41523616	41528308	-	KRT19
ENSG00000070061.16	2.30187	3.0005	0.65581	4.57526	4.75630117167793e-06	8.31915884788127e-05	chr9	108866897	108934328	-	ELP1
ENSG00000186716.21	8.21579	2.45045	0.535599	4.57515	4.75869580187447e-06	8.31915884788127e-05	chr22	23179703	23318037	+	BCR
ENSG00000157259.8	3.24861	3.73541	0.817061	4.57176	4.83637815863409e-06	8.42637260325162e-05	chr7	92447481	92460075	+	GATAD1
ENSG00000023041.11	1.78054	3.98654	0.872047	4.57147	4.8431414550925e-06	8.42637260325162e-05	chr10	112424427	112446917	-	ZDHHC6
ENSG00000185215.11	4.02153	3.41244	0.746649	4.57033	4.86953115517009e-06	8.45211479075951e-05	chr14	103121475	103137439	+	TNFAIP2
ENSG00000189143.10	4.54015	2.85749	0.626338	4.56221	5.06174886589146e-06	8.76488105281443e-05	chr7	73799541	73832690	+	CLDN4
ENSG00000129514.8	2.53036	4.532	0.993499	4.56166	5.07508907298403e-06	8.76715624219279e-05	chr14	37589551	37596059	-	FOXA1
ENSG00000202048.1	10.6521	-2.55739	0.56088	-4.5596	5.12514870437399e-06	8.83270308626156e-05	chr14	100981003	100981075	+	SNORD114-20
ENSG00000135862.6	17.1644	1.79976	0.394781	4.55887	5.1429552299164e-06	8.84248670426663e-05	chr1	183023419	183145592	+	LAMC1
ENSG00000198700.10	4.15135	3.04918	0.668955	4.55812	5.16125791979638e-06	8.85307534948602e-05	chr1	201829148	201884291	+	IPO9
ENSG00000131507.11	6.19668	2.57628	0.565809	4.55328	5.28171524455587e-06	9.01726092103332e-05	chr5	142108778	142154440	+	NDFIP1
ENSG00000105357.19	2.52564	3.4904	0.766515	4.55359	5.273729346976e-06	9.01726092103332e-05	chr19	50188185	50310542	+	MYH14
ENSG00000182831.12	1.50755	3.67013	0.806722	4.54943	5.37907951324546e-06	9.16203029242042e-05	chr16	9091643	9121635	+	C16orf72
ENSG00000104738.18	5.35861	3.32491	0.731184	4.5473	5.4337714628125e-06	9.23361164659747e-05	chr8	47960184	47978160	+	MCM4
ENSG00000068654.16	2.78331	3.3858	0.745108	4.54404	5.51863616275835e-06	9.35601340151357e-05	chr2	86020215	86106155	-	POLR1A
ENSG00000138190.17	12.0043	2.1667	0.477009	4.54226	5.56537004292692e-06	9.41335211437059e-05	chr10	92826830	93059493	+	EXOC6
ENSG00000149273.15	4.04761	2.03065	0.44727	4.5401	5.62281038186545e-06	9.48849251939795e-05	chr11	75399514	75422280	+	RPS3
ENSG00000130702.15	8.8618	2.78516	0.613603	4.53902	5.65151810604135e-06	9.51491154573706e-05	chr20	62307954	62367312	-	LAMA5
ENSG00000102024.18	2.73336	2.44614	0.539898	4.53075	5.87745390444768e-06	9.87249745701005e-05	chrX	115561173	115650861	+	PLS3
ENSG00000115053.17	8.19184	2.26901	0.501166	4.52747	5.96932444022685e-06	9.95861851748995e-05	chr2	231453530	231483641	-	NCL
ENSG00000175166.17	2.41442	3.21967	0.711054	4.52803	5.95361094943483e-06	9.95861851748995e-05	chr3	184299197	184309050	+	PSMD2
ENSG00000185453.13	3.08633	4.7974	1.05962	4.52746	5.96970684793293e-06	9.95861851748995e-05	chr19	48170679	48197620	+	ZSWIM9
ENSG00000116005.12	2.03343	3.23689	0.715625	4.52317	6.09211972437892e-06	0.000101396	chr2	70257385	70281185	+	PCYOX1
ENSG00000165288.11	3.29733	2.72771	0.603291	4.52139	6.14361087651003e-06	0.00010202	chrX	80669502	80809877	-	BRWD3
ENSG00000170266.16	3.36203	3.82014	0.845331	4.5191	6.21021208812856e-06	0.000102892	chr3	32996608	33097202	-	GLB1
ENSG00000130294.18	2.03423	4.06132	0.899403	4.51557	6.31455257625983e-06	0.000104383	chr2	240713760	240824293	-	KIF1A
ENSG00000205476.9	1.52157	3.52101	0.779886	4.51477	6.33840348389967e-06	0.000104541	chr14	99500189	99604207	-	CCDC85C
ENSG00000167778.9	9.74349	3.0998	0.686687	4.51414	6.35755118810708e-06	0.00010462	chr12	53064315	53079404	-	SPRYD3
ENSG00000141429.13	2.50373	2.87808	0.638142	4.5101	6.4798379262551e-06	0.000106392	chr18	35581116	35711834	+	GALNT1
ENSG00000054118.15	4.98004	2.50643	0.55582	4.50942	6.50058819055691e-06	0.000106493	chr1	36224431	36305357	+	THRAP3
ENSG00000007202.15	25.6579	1.9619	0.43536	4.50637	6.59445050537855e-06	0.000107788	chr17	28614445	28645454	-	KIAA0100
ENSG00000102531.16	2.35451	2.93914	0.65246	4.5047	6.64665169356662e-06	0.000108398	chr13	48975911	49209779	+	FNDC3A
ENSG00000134333.14	3.92867	2.64973	0.58832	4.50389	6.67207823880696e-06	0.00010857	chr11	18394559	18408425	+	LDHA
ENSG00000134644.16	2.41231	2.95023	0.655491	4.5008	6.76992161413138e-06	0.000109825	chr1	30931505	31065991	-	PUM1
ENSG00000152767.17	4.50684	2.10221	0.467105	4.5005	6.77932284824728e-06	0.000109825	chr13	98142561	98455176	+	FARP1
ENSG00000137076.21	7.18538	2.02413	0.450005	4.49803	6.85874810201555e-06	0.000110865	chr9	35696947	35732195	-	TLN1
ENSG00000132383.12	28.7527	3.278	0.729008	4.49653	6.90718742842249e-06	0.000111401	chr17	1829701	1900082	+	RPA1
ENSG00000124145.6	1.4546	4.02648	0.895703	4.49532	6.94644339445245e-06	0.000111787	chr20	45325287	45348424	-	SDC4
ENSG00000162231.14	6.35918	2.26221	0.503296	4.49479	6.96378416646748e-06	0.000111819	chr11	62792122	62806302	-	NXF1
ENSG00000135951.16	8.39677	2.75826	0.613738	4.4942	6.98322444556801e-06	0.000111885	chr2	98997260	99154964	-	TSGA10
ENSG00000100629.17	2.39345	3.89897	0.867922	4.49231	7.04558735382584e-06	0.000112637	chr14	80476982	80959517	-	CEP128
ENSG00000135900.4	1.3247	3.84755	0.856655	4.49136	7.07690714180524e-06	0.00011289	chr2	223957462	223967714	+	MRPL44
ENSG00000113649.12	17.0556	2.26199	0.504383	4.48466	7.30291210706433e-06	0.00011582	chr5	146447310	146511961	+	TCERG1
ENSG00000197157.11	4.33601	2.36256	0.526792	4.48481	7.29804330625953e-06	0.00011582	chr7	127652193	128092609	+	SND1
ENSG00000138835.22	2.53173	3.84045	0.856456	4.48412	7.32147984472053e-06	0.00011582	chr9	113444730	113597743	+	RGS3
ENSG00000133112.17	7.48874	2.21697	0.494516	4.48312	7.35592411592239e-06	0.00011582	chr13	45333470	45341284	-	TPT1
ENSG00000100994.12	2.39293	3.32833	0.742276	4.48395	7.32736386454016e-06	0.00011582	chr20	25248084	25298012	+	PYGB
ENSG00000100201.23	10.041	2.116	0.471971	4.48333	7.34873360434218e-06	0.00011582	chr22	38483437	38507660	-	DDX17
ENSG00000163605.15	1.83417	3.42716	0.764599	4.48229	7.38447210656061e-06	0.000116019	chr3	72996802	73069198	+	PPP4R2
ENSG00000162817.7	1.86344	4.49487	1.00307	4.48111	7.42575225223135e-06	0.000116417	chr1	220690362	220699153	+	C1orf115
ENSG00000198793.13	4.80381	2.4725	0.55235	4.47634	7.59350160020308e-06	0.000118791	chr1	11106534	11262551	-	MTOR
ENSG00000100345.22	13.4556	1.8815	0.420415	4.47534	7.62893600805406e-06	0.00011909	chr22	36281279	36387967	-	MYH9
ENSG00000134258.17	1.39149	3.97295	0.888397	4.47204	7.74762074324174e-06	0.000120684	chr1	117143586	117210960	-	VTCN1
ENSG00000211592.8	5.23284	4.85027	1.08505	4.47011	7.81788369297152e-06	0.000121519	chr2	88857160	88857683	-	IGKC
ENSG00000156709.15	2.51431	3.66873	0.820873	4.4693	7.84776528516849e-06	0.000121724	chrX	130124665	130165879	-	AIFM1
ENSG00000232900.2	4.86195	4.84596	1.08467	4.46769	7.90687575109258e-06	0.00012238	chr20	10875332	10909279	-	AL050403.1
ENSG00000198815.9	1.57122	3.32022	0.7433	4.46686	7.93760968499615e-06	0.000122596	chr1	42176538	42335877	-	FOXJ3
ENSG00000259868.3	2.81411	4.67596	1.047	4.46607	7.96680035074257e-06	0.000122786	chr14	55896442	55962970	+	AL163952.1
ENSG00000184292.7	2.00575	3.62206	0.811226	4.46492	8.00969820650742e-06	0.000123187	chr1	58575432	58577252	-	TACSTD2
ENSG00000133026.13	5.46306	2.41477	0.540977	4.46372	8.05480678518717e-06	0.00012362	chr17	8474206	8630761	-	MYH10
ENSG00000124486.13	7.10502	2.25285	0.505243	4.45895	8.2361635217885e-06	0.000126138	chrX	41085444	41236579	+	USP9X
ENSG00000116117.18	6.069	2.58088	0.579195	4.45597	8.35144501044795e-06	0.000127635	chr2	204545474	205620162	+	PARD3B
ENSG00000174307.7	2.40798	3.44609	0.773571	4.45478	8.39792297809489e-06	0.00012781	chr1	201464277	201469237	-	PHLDA3
ENSG00000141959.17	3.20645	2.66618	0.598444	4.45519	8.3818514879293e-06	0.00012781	chr21	44300050	44327376	+	PFKL
ENSG00000275741.1	4.77291	4.52941	1.01767	4.45076	8.55684925536374e-06	0.000129957	chr13	109785830	109808252	+	AL162497.1
ENSG00000148346.12	1.76047	4.14324	0.931165	4.44952	8.6061648904436e-06	0.000130434	chr9	128149070	128153453	+	LCN2
ENSG00000134046.12	1.63708	4.03801	0.907871	4.44779	8.6759878765579e-06	0.00013122	chr18	54151605	54224669	-	MBD2
ENSG00000141232.5	3.70732	2.68153	0.60327	4.44499	8.78969043153112e-06	0.000132664	chr17	50862222	50867978	-	TOB1
ENSG00000162613.17	2.43335	2.57964	0.58054	4.44352	8.85000252528322e-06	0.000133115	chr1	77944054	77979110	-	FUBP1
ENSG00000129925.11	2.04754	3.26632	0.735099	4.44337	8.85609010291906e-06	0.000133115	chr16	370787	387113	-	PGAP6
ENSG00000196950.14	5.09598	3.37945	0.760682	4.44266	8.88534844320823e-06	0.00013328	chr2	195575976	195737702	+	SLC39A10
ENSG00000197081.16	9.68792	2.05706	0.463301	4.44001	8.99556001353417e-06	0.00013438	chr6	159969081	160113507	+	IGF2R
ENSG00000101773.19	1.20289	3.30907	0.745248	4.44022	8.98658619025039e-06	0.00013438	chr18	22798260	23026488	+	RBBP8
ENSG00000207994.1	2.56033	-2.78871	0.629214	3.63351	9.33411e-06	0.000139153	chr11	122152228	122152308	-	MIR100
ENSG00000178209.16	10.2661	2.05571	0.46396	4.43079	9.38885655433938e-06	0.000139683	chr8	143915152	143976734	-	PLEC
ENSG00000137573.14	3.33574	3.41699	0.771886	4.42681	9.5636807201458e-06	0.000141994	chr8	69466623	69660915	+	SULF1
ENSG00000166508.18	2.81592	2.98355	0.674112	4.4259	9.60416343030012e-06	0.000142306	chr7	100092727	100101940	-	MCM7
ENSG00000189091.13	3.61112	2.40281	0.543091	4.42432	9.67467279018831e-06	0.00014306	chr16	70523790	70577670	+	SF3B3
ENSG00000149115.14	5.43095	2.51226	0.568047	4.42263	9.75050487604845e-06	0.000143889	chr11	57299637	57324952	-	TNKS1BP1
ENSG00000277118.1	5.91066	-3.69968	0.836813	-4.42116	9.81719991743606e-06	0.000144581	chr3	186076305	186076591	-	Metazoa_SRP
ENSG00000176095.12	5.08941	1.66281	0.37614	4.42072	9.83727064695228e-06	0.000144584	chr3	49724293	49786542	-	IP6K1
ENSG00000156467.10	2.24648	3.62292	0.819659	4.42003	9.86866330165411e-06	0.000144754	chr8	96222946	96235546	-	UQCRB
ENSG00000127616.19	4.76601	2.4997	0.565803	4.41797	9.96304298233268e-06	0.000145845	chr19	10960931	11079426	+	SMARCA4
ENSG00000077150.20	1.05912	3.45672	0.782958	4.41495	1.01032865959003e-05	0.000147601	chr10	102394109	102402524	+	NFKB2
ENSG00000070366.14	6.13103	2.13112	0.482775	4.41432	1.01329399147864e-05	0.000147738	chr17	2059838	2303785	-	SMG6
ENSG00000130545.16	1.22538	3.62582	0.821958	4.4112	1.02800760797539e-05	0.000149584	chr19	6463776	6467221	+	CRB3
ENSG00000155096.14	2.87778	2.70654	0.613917	4.40865	1.04019282216009e-05	0.000151056	chr8	102826307	102893864	-	AZIN1
ENSG00000136295.15	1.75526	3.46319	0.785793	4.40725	1.04689578432836e-05	0.000151727	chr7	2631985	2664802	+	TTYH3
ENSG00000196954.14	2.48154	3.71444	0.843121	4.40558	1.05502132314209e-05	0.000152601	chr11	104942865	104969366	-	CASP4
ENSG00000134109.11	3.49529	2.29023	0.520134	4.40316	1.06683000625055e-05	0.000153939	chr3	5187645	5219958	+	EDEM1
ENSG00000137073.23	2.1392	2.98981	0.679133	4.4024	1.07060440109575e-05	0.000153939	chr9	33921692	34048949	-	UBAP2
ENSG00000131966.14	5.27759	1.94391	0.441531	4.40266	1.06933954744171e-05	0.000153939	chr14	58200079	58235636	+	ACTR10
ENSG00000109971.14	5.44237	2.57053	0.58398	4.40174	1.07387160384609e-05	0.000154105	chr11	123057488	123063230	-	HSPA8
ENSG00000184009.13	14.5047	1.88439	0.428876	4.39379	1.113910174742e-05	0.000159536	chr17	81509412	81523847	-	ACTG1
ENSG00000077549.19	1.97652	2.5821	0.587855	4.39241	1.12102990456009e-05	0.000160241	chr1	19338774	19485539	-	CAPZB
ENSG00000167986.15	4.50178	2.21151	0.503601	4.39139	1.12628844506301e-05	0.000160678	chr11	61299450	61342596	-	DDB1
ENSG00000221643.1	2.35778	-2.56211	0.583827	-4.38847	1.1415305743498e-05	0.000162534	chr1	203729580	203729705	+	SNORA77
ENSG00000168653.11	1.56237	3.76865	0.859643	4.38398	1.16532724741522e-05	0.000165599	chr1	39026317	39034636	+	NDUFS5
ENSG00000115648.14	1.47396	4.18874	0.95574	4.38271	1.17210670672685e-05	0.000166025	chr2	237485427	237555322	+	MLPH
ENSG00000059573.9	2.09359	2.9912	0.682522	4.38257	1.17287962238543e-05	0.000166025	chr10	95605940	95656711	-	ALDH18A1
ENSG00000265485.7	11.3685	3.46148	0.790339	4.37974	1.1881962902282e-05	0.000167867	chr18	24534550	24708542	+	LINC01915
ENSG00000153404.14	1.67502	3.62981	0.828909	4.37902	1.1921435026305e-05	0.000168099	chr5	92150	189972	+	PLEKHG4B
ENSG00000125485.17	1.14687	3.87809	0.885944	4.37735	1.20131934932152e-05	0.000169066	chr9	132592996	132670401	-	DDX31
ENSG00000201098.1	9450.43	1.61848	0.370076	4.37336	1.22346930566462e-05	0.000171851	chr7	148987135	148987248	-	RNY1
ENSG00000131446.17	3.41243	3.27251	0.74848	4.37221	1.22997181855502e-05	0.000172433	chr5	180784779	180815652	-	MGAT1
ENSG00000163814.8	1.8976	3.41482	0.781112	4.37173	1.23263609064816e-05	0.000172474	chr3	45082276	45146422	-	CDCP1
ENSG00000149380.12	4.40086	4.77893	1.09414	4.36774	1.25535941857323e-05	0.000175035	chr11	74235800	74311640	-	P4HA3
ENSG00000119596.18	3.65175	2.64154	0.604836	4.36737	1.25750935345872e-05	0.000175035	chr14	74763315	74859435	+	YLPM1
ENSG00000171914.16	3.84403	3.00002	0.686934	4.36726	1.25814066036032e-05	0.000175035	chr15	62390525	62844631	+	TLN2
ENSG00000009307.16	7.49051	1.52814	0.350017	4.3659	1.26601238671708e-05	0.000175461	chr1	114716912	114758676	-	CSDE1
ENSG00000104517.13	5.32496	1.9803	0.453543	4.36629	1.26376590362134e-05	0.000175461	chr8	102252272	102412759	-	UBR5
ENSG00000153132.13	1.69499	4.16641	0.954449	4.36525	1.26975898656211e-05	0.000175646	chr4	140388452	140427661	-	CLGN
ENSG00000274748.1	2.30864	4.72388	1.08247	4.36399	1.27711809063556e-05	0.000176329	chr17	21678085	21678418	+	AC233702.9
ENSG00000107736.22	2.23592	3.98717	0.914256	4.3611	1.29408537696953e-05	0.000178274	chr10	71396919	71815947	+	CDH23
ENSG00000141867.19	3.70965	2.5094	0.57545	4.36076	1.29609637715983e-05	0.000178274	chr19	15235518	15332545	-	BRD4
ENSG00000163946.13	1.91622	2.76769	0.63547	4.35534	1.32859205809242e-05	0.000182057	chr3	56620132	56683237	-	TASOR
ENSG00000136436.15	2.15232	3.24843	0.745798	4.35564	1.326774017552e-05	0.000182057	chr17	48831017	48866522	+	CALCOCO2
ENSG00000151779.13	2.7795	2.60243	0.597664	4.35434	1.33468540524391e-05	0.000182549	chr2	15166913	15561334	-	NBAS
ENSG00000253352.10	3.22437	2.40885	0.553977	4.34828	1.37206749663634e-05	0.00018731	chr22	30969244	30979395	+	TUG1
ENSG00000200612.1	10.233	-3.19443	0.734978	-4.34629	1.38461103008253e-05	0.000188669	chr14	100986056	100986128	+	SNORD114-25
ENSG00000142541.18	1.76096	3.72703	0.857784	4.34495	1.39306110794237e-05	0.000189467	chr19	49487509	49493057	+	RPL13A
ENSG00000166860.3	2.98927	3.77797	0.869759	4.3437	1.40103233818314e-05	0.000190196	chr12	56998835	57006546	-	ZBTB39
ENSG00000146700.9	4.65102	4.93009	1.13515	4.34313	1.4046933733266e-05	0.000190339	chr7	76389333	76409697	-	SSC4D
ENSG00000014216.16	3.18745	2.7646	0.636804	4.34138	1.41592501882186e-05	0.000191505	chr11	65180565	65212006	+	CAPN1
ENSG00000187231.14	2.18546	3.35849	0.774312	4.33739	1.44187041086204e-05	0.000194653	chr2	179101677	179264832	-	SESTD1
ENSG00000067057.18	2.2437	3.28111	0.757407	4.33203	1.47742144612894e-05	0.000199083	chr10	3066332	3137718	+	PFKP
ENSG00000117448.14	1.31533	3.70852	0.856395	4.33038	1.48852346978552e-05	0.000200209	chr1	45550542	45570049	+	AKR1A1
ENSG00000072121.17	2.25129	3.26441	0.754063	4.3291	1.49720156858001e-05	0.000201006	chr14	67727373	67816590	-	ZFYVE26
ENSG00000184216.14	2.95509	2.78661	0.643827	4.3282	1.50330515504725e-05	0.000201454	chrX	154010505	154019902	-	IRAK1
ENSG00000199121.4	3.71943	-2.74086	0.633508	1.17065	1.51505e-05	0.000202656	chr2	218402645	218402722	+	MIR26B
ENSG00000239224.3	6.74032	3.17922	0.735124	4.32474	1.52711640745949e-05	0.000203895	chr14	102582887	102583177	-	RN7SL546P
ENSG00000203875.13	2191.17	-1.61281	0.373291	-4.32052	1.55664842798476e-05	0.000207458	chr6	85650490	85678932	-	SNHG5
ENSG00000117394.24	3.77106	2.89698	0.670852	4.31836	1.57193569510236e-05	0.000208732	chr1	42925352	42958893	-	SLC2A1
ENSG00000066027.12	4.45678	2.71668	0.629087	4.31844	1.57134582665375e-05	0.000208732	chr1	212285409	212361853	+	PPP2R5A
ENSG00000164062.13	1.30831	3.74882	0.86868	4.31554	1.59216158971926e-05	0.000211034	chr3	49674013	49683971	+	APEH
ENSG00000145907.16	3.75857	2.44729	0.567765	4.3104	1.62960974679759e-05	0.000215605	chr5	151771044	151812911	+	G3BP1
ENSG00000279748.1	2.97312	5.04822	1.17134	4.3098	1.63405880948941e-05	0.000215802	chr19	16586904	16589409	+	AC008764.9
ENSG00000186575.19	2.8955	2.27935	0.528941	4.30927	1.63797068602779e-05	0.000215928	chr22	29603555	29698598	+	NF2
ENSG00000139160.13	5.64069	3.35391	0.778805	4.30648	1.65869776755648e-05	0.000218265	chr12	31647159	31673114	+	ETFBKMT
ENSG00000100503.26	1.35847	3.15981	0.734237	4.30353	1.68101759144355e-05	0.000220804	chr14	50719762	50831162	-	NIN
ENSG00000138081.21	1.69643	3.0564	0.710771	4.30012	1.70708292188167e-05	0.000222226	chr2	47789315	47906498	-	FBXO11
ENSG00000137207.12	1.88303	3.56161	0.828103	4.30092	1.70089312663634e-05	0.000222226	chr6	43511831	43516985	-	YIPF3
ENSG00000198408.14	2.00919	2.65513	0.617439	4.30022	1.70626140690377e-05	0.000222226	chr10	101784442	101818465	-	OGA
ENSG00000089280.19	4.13137	1.9642	0.45674	4.30048	1.70424753970865e-05	0.000222226	chr16	31180137	31191605	+	FUS
ENSG00000105426.17	6.60498	2.32839	0.541443	4.30034	1.7053741022419e-05	0.000222226	chr19	5158494	5340803	-	PTPRS
ENSG00000139618.17	1.38804	4.03041	0.937454	4.29931	1.7133047796345e-05	0.000222638	chr13	32315085	32400268	+	BRCA2
ENSG00000154978.13	3.41388	3.69622	0.86035	4.29618	1.73768761863639e-05	0.000225405	chr7	55436055	55572988	-	VOPP1
ENSG00000156453.14	1.57284	3.75185	0.873715	4.29414	1.75372392620159e-05	0.000227081	chr5	141853089	141879246	-	PCDH1
ENSG00000188112.9	2.25615	3.68616	0.858544	4.2935	1.75875332380973e-05	0.000227328	chr6	42101118	42142620	-	C6orf132
ENSG00000086061.16	3.13286	2.68691	0.626377	4.2896	1.78992342107462e-05	0.000230948	chr9	33025272	33039907	+	DNAJA1
ENSG00000078808.19	1.42108	3.57419	0.833393	4.28872	1.79707105350737e-05	0.000231082	chr1	1216908	1232067	-	SDF4
ENSG00000160310.18	1.24155	3.24464	0.756558	4.28869	1.79730142787659e-05	0.000231082	chr21	46635594	46665124	+	PRMT2
ENSG00000134287.10	2.39958	2.60261	0.607225	4.28608	1.81853922437452e-05	0.000233401	chr12	48935722	48957487	-	ARF3
ENSG00000112697.17	3.53928	3.05754	0.714073	4.28183	1.85366342471137e-05	0.00023749	chr6	75252923	75284948	-	TMEM30A
ENSG00000198589.14	4.95784	2.9139	0.681301	4.27696	1.89463639499943e-05	0.000242314	chr4	150264434	151015727	-	LRBA
ENSG00000180891.13	2.97716	2.94824	0.689733	4.27446	1.9160159923914e-05	0.000244619	chr17	57861242	57955412	-	CUEDC1
ENSG00000114107.9	4.36793	2.38997	0.559342	4.27282	1.93019426315508e-05	0.000245999	chr3	138494343	138594538	-	CEP70
ENSG00000184445.12	1.50135	3.39417	0.795105	4.26883	1.96497148911352e-05	0.000249994	chr12	122527245	122626396	+	KNTC1
ENSG00000138162.19	1.52613	3.73521	0.875536	4.2662	1.98829475082143e-05	0.00025252	chr10	121989162	122254545	+	TACC2
ENSG00000172469.16	1.61055	3.55453	0.8355	4.25437	2.09637798094143e-05	0.000265784	chr6	95577534	95609452	+	MANEA
ENSG00000169925.17	4.01124	3.17862	0.747225	4.25389	2.100839846062e-05	0.000265888	chr9	134030304	134068535	-	BRD3
ENSG00000197746.14	16.7801	2.49724	0.587339	4.25178	2.12075923065886e-05	0.000267943	chr10	71816297	71851325	-	PSAP
ENSG00000163516.14	10.625	3.32986	0.783266	4.25125	2.12578945531569e-05	0.000268114	chr2	219229782	219236679	+	ANKZF1
ENSG00000025796.14	1.18356	3.49057	0.821302	4.25004	2.13730587243339e-05	0.000269101	chr6	107867755	107958208	-	SEC63
ENSG00000142186.17	3.39395	2.17054	0.511187	4.24608	2.17544054735801e-05	0.00027343	chr11	65525076	65538704	+	SCYL1
ENSG00000104413.18	1.12781	3.86139	0.909697	4.24469	2.18892962727179e-05	0.000274652	chr8	94641073	94707466	+	ESRP1
ENSG00000134755.17	2.10698	3.64371	0.85885	4.24255	2.20991623541623e-05	0.000276809	chr18	31058839	31102522	-	DSC2
ENSG00000114857.18	2.9679	2.74302	0.646954	4.2399	2.2362166029714e-05	0.000279623	chr3	42600654	42648735	+	NKTR
ENSG00000147475.17	1.79704	3.27958	0.773775	4.23842	2.25098926269798e-05	0.000280508	chr8	37736600	37758422	+	ERLIN2
ENSG00000077147.16	6.54106	2.2257	0.525104	4.23859	2.24931261142485e-05	0.000280508	chr10	96518109	96587452	-	TM9SF3
ENSG00000120800.5	3.50219	3.17316	0.748827	4.23751	2.26014545035756e-05	0.000281168	chr12	101280104	101386618	+	UTP20
ENSG00000138759.19	2.89731	4.06473	0.959429	4.23661	2.2691686764513e-05	0.00028181	chr4	78057322	78544269	+	FRAS1
ENSG00000100065.15	1.14849	3.6485	0.861296	4.23606	2.27478994502209e-05	0.000282028	chr22	37490361	37519542	-	CARD10
ENSG00000128805.15	1.84975	4.44589	1.05008	4.23384	2.29732750940272e-05	0.000284338	chr10	48446035	48656265	-	ARHGAP22
ENSG00000197930.13	2.43722	3.28518	0.776103	4.23291	2.30682152127032e-05	0.000285029	chr14	52639914	52695900	-	ERO1A
ENSG00000137200.13	1.59343	3.34963	0.791739	4.23072	2.32943350644129e-05	0.000287336	chr6	37433218	37482827	+	CMTR1
ENSG00000116127.19	2.94053	3.03811	0.718418	4.22889	2.34847558769637e-05	0.000289196	chr2	73385757	73625166	+	ALMS1
ENSG00000102786.15	1.94986	3.6222	0.856671	4.22822	2.35544311974993e-05	0.000289565	chr13	51354076	51454264	-	INTS6
ENSG00000102241.12	3.46441	3.82875	0.905727	4.22727	2.36542765692289e-05	0.000290302	chrX	136497078	136512346	+	HTATSF1
ENSG00000272474.1	9.79657	-2.11381	0.500146	-4.22639	2.3747421278618e-05	0.000290956	chr14	100938186	100938264	+	SNORD113-5
ENSG00000112208.11	3.40999	2.71235	0.641873	4.22568	2.38218961114087e-05	0.000291379	chr6	57172325	57189833	+	BAG2
ENSG00000008283.16	1.9959	2.73025	0.646604	4.22244	2.41670667876349e-05	0.000295105	chr17	63432303	63446354	-	CYB561
ENSG00000146433.9	2.15185	2.85835	0.677367	4.2198	2.44519428887351e-05	0.000298085	chr6	158536435	158635428	+	TMEM181
ENSG00000113441.16	1.65599	3.08049	0.730331	4.21794	2.46546755467662e-05	0.000299056	chr5	96935393	97037513	+	LNPEP
ENSG00000127914.19	4.08303	2.28003	0.540544	4.21803	2.4644670288594e-05	0.000299056	chr7	91940839	92110673	+	AKAP9
ENSG00000102081.15	2.14905	2.7122	0.642907	4.21865	2.45773477142031e-05	0.000299056	chrX	147911918	147951125	+	FMR1
ENSG00000069275.13	3.7463	3.40481	0.807322	4.21741	2.47122436907923e-05	0.000299256	chr1	205712821	205750182	-	NUCKS1
ENSG00000143375.15	1.74488	3.68717	0.874935	4.21422	2.50643357424329e-05	0.000303017	chr1	151510509	151538692	+	CGN
ENSG00000173120.15	3.87955	2.60685	0.618678	4.21358	2.51356472433031e-05	0.000303376	chr11	67119262	67258082	+	KDM2A
ENSG00000196187.12	2.02366	2.96687	0.704491	4.21137	2.5382765449551e-05	0.000305852	chr1	225845535	225882380	-	TMEM63A
ENSG00000115762.16	1.83527	3.29901	0.783547	4.21035	2.54971352409418e-05	0.000306723	chr2	131104846	131353709	+	PLEKHB2
ENSG00000210049.1	24.8445	1.95012	0.463418	4.20812	2.57509787885984e-05	0.000309266	chrM	576	647	+	MT-TF
ENSG00000198911.12	4.65578	2.48955	0.591768	4.20697	2.58816417954612e-05	0.000310324	chr22	41833078	41907307	+	SREBF2
ENSG00000108679.13	4.65014	3.11453	0.740859	4.20395	2.62300340174164e-05	0.000313985	chr17	78971237	78979947	-	LGALS3BP
ENSG00000079335.20	2.82119	3.94183	0.938262	4.20121	2.65495207335295e-05	0.000317289	chr1	100345000	100520277	+	CDC14A
ENSG00000116754.13	3.42144	2.37886	0.566343	4.20038	2.66463881949231e-05	0.000317925	chr1	70205681	70253052	+	SRSF11
ENSG00000123472.12	1.82255	3.40671	0.811171	4.19975	2.6721524089466e-05	0.000318301	chr1	46632736	46673867	-	ATPAF1
ENSG00000206754.1	110.463	-1.30926	0.311862	-4.19819	2.69054380067971e-05	0.000319968	chr6	132815306	132815379	+	SNORD101
ENSG00000106628.12	0.969183	3.39921	0.809873	4.19722	2.70215770817283e-05	0.000320743	chr7	44114679	44124358	-	POLD2
ENSG00000092439.16	11.2175	2.04756	0.487873	4.19691	2.70586058491643e-05	0.000320743	chr15	50552472	50686797	-	TRPM7
ENSG00000047410.14	3.82748	2.47481	0.589823	4.19585	2.71845277174478e-05	0.000321713	chr1	186311651	186375693	-	TPR
ENSG00000100852.13	1.94453	2.83734	0.67636	4.19502	2.72852131169194e-05	0.00032186	chr14	32076113	32159728	+	ARHGAP5
ENSG00000105568.18	3.27659	2.1155	0.504265	4.1952	2.72626009689769e-05	0.00032186	chr19	52190047	52229518	+	PPP2R1A
ENSG00000244754.9	2.49695	3.45753	0.82432	4.19441	2.73586822037539e-05	0.000322205	chr13	32432416	32538885	-	N4BP2L2
ENSG00000101443.18	3.528	4.60197	1.0977	4.19236	2.76066946825589e-05	0.000324601	chr20	45469752	45481532	+	WFDC2
ENSG00000168883.20	3.44472	2.70189	0.645035	4.18875	2.80490598419083e-05	0.000328838	chr2	85602855	85649283	+	USP39
ENSG00000115694.15	1.18805	3.13593	0.748667	4.18869	2.80572666778517e-05	0.000328838	chr2	241492669	241509730	-	STK25
ENSG00000159069.14	2.54246	3.09848	0.740171	4.18617	2.83702621624207e-05	0.000331902	chr9	136940434	136944738	-	FBXW5
ENSG00000173548.9	1.16415	3.36455	0.803791	4.18585	2.84096840693069e-05	0.000331902	chr15	75647911	75662301	+	SNX33
ENSG00000007062.12	2.52292	3.59715	0.859767	4.18387	2.86588456030898e-05	0.000333832	chr4	15963075	16084378	-	PROM1
ENSG00000168003.18	3.14561	2.63319	0.629376	4.18381	2.86664677960552e-05	0.000333832	chr11	62856003	62888880	+	SLC3A2
ENSG00000125730.17	14.6521	2.86198	0.684215	4.18287	2.87850276470148e-05	0.000334678	chr19	6677703	6730562	-	C3
ENSG00000149428.19	3.2893	2.89051	0.691239	4.18163	2.89424108049575e-05	0.000334905	chr11	119044187	119057227	-	HYOU1
ENSG00000090615.15	5.88968	2.19057	0.523851	4.18167	2.89378113363411e-05	0.000334905	chr12	132768913	132829078	-	GOLGA3
ENSG00000125991.20	1.73653	2.64866	0.633302	4.1823	2.88573830108992e-05	0.000334905	chr20	35542037	35557634	+	ERGIC3
ENSG00000178467.18	1.29723	3.5031	0.838218	4.17923	2.92503938591596e-05	0.000337591	chr3	48989888	49007153	+	P4HTM
ENSG00000071894.17	1.50576	3.32343	0.79525	4.17909	2.92671760530001e-05	0.000337591	chr8	144393228	144409335	-	CPSF1
ENSG00000151693.11	2.23226	2.73513	0.654883	4.17652	2.95998433061219e-05	0.000338749	chr2	9206764	9405683	+	ASAP2
ENSG00000110721.12	6.56844	2.293	0.549001	4.17667	2.95804067562298e-05	0.000338749	chr11	68052858	68121444	-	CHKA
ENSG00000111142.14	2.17963	3.04678	0.72947	4.1767	2.95764240696446e-05	0.000338749	chr12	95473519	95515839	+	METAP2
ENSG00000123200.17	3.35623	2.25877	0.540754	4.17707	2.95291106308671e-05	0.000338749	chr13	45954464	46052759	-	ZC3H13
ENSG00000186187.12	4.04847	2.64213	0.632495	4.17731	2.94977969504995e-05	0.000338749	chr16	74999023	75110994	+	ZNRF1
ENSG00000141985.9	2.43192	3.69314	0.884725	4.17433	2.98864504778299e-05	0.000341493	chr19	4360369	4400547	-	SH3GL1
ENSG00000136878.14	1.0674	3.60074	0.862771	4.17346	3.00010286351943e-05	0.000341623	chr9	129834697	129881828	+	USP20
ENSG00000108219.15	2.63184	2.48053	0.594303	4.17385	2.99489388907535e-05	0.000341623	chr10	80454165	80533124	+	TSPAN14
ENSG00000279405.1	6.01172	5.23403	1.25421	4.17317	3.00384724481622e-05	0.000341623	chr19	56480396	56483977	-	AC004696.2
ENSG00000043462.13	2.72554	3.446	0.826429	4.16975	3.04934529588094e-05	0.000346257	chr5	170246232	170297815	-	LCP2
ENSG00000067704.10	1.81497	2.98636	0.71687	4.16583	3.10224797569904e-05	0.000351717	chr1	220094131	220148041	+	IARS2
ENSG00000115461.5	10.2648	2.37284	0.569721	4.16492	3.11462627875025e-05	0.000352572	chr2	216672104	216695549	-	IGFBP5
ENSG00000113845.10	1.36267	2.86645	0.688446	4.16365	3.13193366081723e-05	0.000353981	chr3	119498546	119525090	+	TIMMDC1
ENSG00000120549.18	11.2004	1.86298	0.447483	4.16324	3.13762252339728e-05	0.000354075	chr10	23694745	24547848	+	KIAA1217
ENSG00000196576.16	9.0359	1.99762	0.479876	4.16278	3.14396283763976e-05	0.000354242	chr22	50274978	50307646	-	PLXNB2
ENSG00000014824.14	1.56292	2.78442	0.669175	4.16097	3.16899527956419e-05	0.000356512	chr4	41990501	42090461	+	SLC30A9
ENSG00000155846.17	1.74939	3.46737	0.834027	4.15738	3.21913044527484e-05	0.000361594	chr5	149730297	149855022	+	PPARGC1B
ENSG00000110958.16	1.78035	3.48942	0.83945	4.1568	3.22742235243125e-05	0.000361968	chr12	56663340	56688408	-	PTGES3
ENSG00000143799.14	2.81315	2.52501	0.607725	4.15486	3.25479885143075e-05	0.000364477	chr1	226360209	226408154	-	PARP1
ENSG00000049860.14	2.72762	3.3491	0.806227	4.15404	3.26662870565603e-05	0.000365241	chr5	74640022	74722647	+	HEXB
ENSG00000259768.6	1.08247	3.69883	0.891284	4.15	3.32471508137755e-05	0.000371167	chr16	72665122	72822781	+	AC004943.2
ENSG00000242485.6	2.12647	3.53748	0.853139	4.14643	3.3769727178098e-05	0.000376424	chr1	1401908	1407293	-	MRPL20
ENSG00000166069.13	17.231	4.86922	1.1751	4.14365	3.41818607199399e-05	0.000380436	chr15	37921938	37967724	+	TMCO5A
ENSG00000167792.13	1.49559	3.96069	0.95662	4.14029	3.4686752882147e-05	0.00038488	chr11	67605652	67612554	+	NDUFV1
ENSG00000104812.15	0.984148	3.57787	0.864143	4.14037	3.46742413849896e-05	0.00038488	chr19	48968129	48993310	-	GYS1
ENSG00000204628.12	6.35114	1.84469	0.445588	4.1399	3.47451707456547e-05	0.000384943	chr5	181236896	181248096	-	RACK1
ENSG00000082458.12	1.85868	3.12489	0.755183	4.13793	3.50458613423555e-05	0.000387685	chrX	70444834	70505490	+	DLG3
ENSG00000113758.13	1.77814	2.89361	0.699462	4.13691	3.52014154338559e-05	0.000388816	chr5	177456607	177474401	-	DBN1
ENSG00000143033.18	3.29595	3.11698	0.753626	4.13598	3.53443182202012e-05	0.000389803	chr1	93079234	93139079	+	MTF2
ENSG00000164818.16	1.06769	3.45416	0.836133	4.13112	3.61003483998459e-05	0.000397039	chr7	726698	786475	+	DNAAF5
ENSG00000105429.13	6.63536	2.11721	0.51251	4.13106	3.61093184400046e-05	0.000397039	chr19	42325608	42378769	+	MEGF8
ENSG00000106591.4	2.55961	3.46706	0.839419	4.13031	3.62272507775544e-05	0.000397736	chr7	42932375	42948958	+	MRPL32
ENSG00000144224.17	6.81495	2.16689	0.525188	4.12594	3.69223298784662e-05	0.000403879	chr2	135741733	135785056	+	UBXN4
ENSG00000108848.16	3.99302	2.53033	0.613272	4.12596	3.6919556721513e-05	0.000403879	chr17	50719564	50756219	+	LUC7L3
ENSG00000131051.24	4.53773	2.33667	0.566363	4.12575	3.69530121427726e-05	0.000403879	chr20	35701346	35742312	-	RBM39
ENSG00000132780.17	2.63361	2.6372	0.639908	4.12122	3.76864599853092e-05	0.000411279	chr1	45583845	45618904	+	NASP
ENSG00000036549.13	2.15473	2.69479	0.654282	4.1187	3.81011313306067e-05	0.000414965	chr1	77562415	77683419	-	ZZZ3
ENSG00000123240.17	2.00444	3.63969	0.883747	4.11848	3.81380921551531e-05	0.000414965	chr10	13099448	13138308	+	OPTN
ENSG00000181222.19	7.00407	2.02171	0.491121	4.11653	3.84623765801004e-05	0.00041787	chr17	7484365	7514616	+	POLR2A
ENSG00000163132.8	1.81822	3.44613	0.837865	4.11299	3.90567753319e-05	0.000423696	chr4	4859664	4863936	+	MSX1
ENSG00000077097.15	3.48679	2.4068	0.5861	4.10646	4.01763917562811e-05	0.000435194	chr3	25597904	25664907	-	TOP2B
ENSG00000176871.9	4.34026	2.30876	0.56242	4.10506	4.04216587707879e-05	0.000437202	chr12	118032686	118062430	-	WSB2
ENSG00000117480.16	1.00623	3.64297	0.889562	4.09524	4.2173897997688e-05	0.000455478	chr1	46394316	46413848	+	FAAH
ENSG00000234741.8	7135.17	-1.21098	0.295875	-4.09289	4.26030346583209e-05	0.000459432	chr1	173858558	173868882	-	GAS5
ENSG00000231605.6	2.63212	4.90658	1.19921	4.09152	4.2854955149944e-05	0.000461466	chr1	167175362	167195792	-	LINC01363
ENSG00000125629.15	0.938203	3.67865	0.899248	4.09081	4.29876737526042e-05	0.000462213	chr2	118088451	118110997	+	INSIG2
ENSG00000117298.16	1.73294	3.04869	0.745367	4.09018	4.3103184174391e-05	0.000462772	chr1	21217246	21345572	-	ECE1
ENSG00000073111.14	1.23174	3.4672	0.848377	4.08685	4.37261068194116e-05	0.00046877	chr3	127598409	127622436	+	MCM2
ENSG00000198042.11	1.37756	3.69089	0.9032	4.08646	4.38001129017922e-05	0.000468873	chr8	33485181	33501262	+	MAK16
ENSG00000101972.19	3.12861	2.07529	0.508211	4.08352	4.43586514292437e-05	0.000474156	chrX	123960211	124422664	+	STAG2
ENSG00000122008.15	5.9557	3.26861	0.800614	4.08262	4.45302087370489e-05	0.000475293	chr5	75511755	75601144	+	POLK
ENSG00000124783.14	4.66402	1.98374	0.48623	4.07984	4.50669693521335e-05	0.000480319	chr6	7268305	7347446	-	SSR1
ENSG00000286757.2	3.03491	4.441	1.08944	4.0764	4.57387074640959e-05	0.000486767	chr13	99841878	99957167	-	AL137139.2
ENSG00000066279.19	2.48269	3.68587	0.904423	4.07538	4.59395969369811e-05	0.000488192	chr1	197084120	197146694	-	ASPM
ENSG00000122965.11	1.37446	3.77851	0.927595	4.07345	4.63213565439848e-05	0.000491532	chr12	113816737	113966325	-	RBM19
ENSG00000127922.9	3.69309	2.18698	0.537006	4.07254	4.65035131301516e-05	0.000492748	chr7	96481625	96709891	-	SEM1
ENSG00000197858.11	2.02026	2.8146	0.691272	4.07162	4.66870317314803e-05	0.000493259	chr8	144082589	144086216	+	GPAA1
ENSG00000006432.16	1.81549	3.91509	0.961522	4.07176	4.66594823694913e-05	0.000493259	chr14	70722525	70809534	-	MAP3K9
ENSG00000118412.13	1.76718	3.5269	0.866668	4.06949	4.71162550795385e-05	0.000496702	chr6	89829893	89874436	+	CASP8AP2
ENSG00000123143.13	2.48512	3.14389	0.772582	4.06933	4.7149206820912e-05	0.000496702	chr19	14433052	14471867	+	PKN1
ENSG00000169714.17	4.97643	2.57396	0.632584	4.06896	4.72233925564965e-05	0.000496766	chr3	129167826	129183922	-	CNBP
ENSG00000125630.16	1.89657	3.06192	0.753135	4.06557	4.7914867221584e-05	0.000503313	chr2	112541914	112579818	+	POLR1B
ENSG00000148634.16	2.0923	3.15369	0.775853	4.0648	4.80746114820017e-05	0.000504265	chr10	67921898	68075301	-	HERC4
ENSG00000167088.11	2.70959	3.18961	0.785958	4.05825	4.94423499200482e-05	0.000517866	chr18	21612313	21633524	+	SNRPD1
ENSG00000154080.14	7.46683	3.05334	0.752547	4.05734	4.96354485069931e-05	0.000519143	chr18	26906480	27185308	-	CHST9
ENSG00000116260.17	5.14264	2.6458	0.652336	4.05588	4.99449689495181e-05	0.000521632	chr1	180154868	180204030	+	QSOX1
ENSG00000114439.19	2.31969	2.78615	0.687234	4.05415	5.03163876831441e-05	0.000524016	chr3	107522935	107811339	+	BBX
ENSG00000172493.22	3.41503	2.91005	0.717795	4.05415	5.03170845495295e-05	0.000524016	chr4	86935001	87141054	+	AFF1
ENSG00000143776.18	2.1509	2.82751	0.698059	4.05054	5.1100560677523e-05	0.000531417	chr1	226989864	227318474	-	CDC42BPA
ENSG00000146463.12	3.13317	3.29095	0.812737	4.04922	5.13876779814682e-05	0.000533641	chr1	35268708	35422058	+	ZMYM4
ENSG00000161013.17	1.79695	2.91955	0.721563	4.04615	5.20665806606547e-05	0.000539155	chr5	179797596	179806952	-	MGAT4B
ENSG00000148498.16	3.22428	2.59412	0.641126	4.04619	5.20587391196434e-05	0.000539155	chr10	34109559	34815325	-	PARD3
ENSG00000081923.15	1.51976	3.21017	0.79383	4.0439	5.25689107876982e-05	0.000543585	chr18	57646425	57803315	-	ATP8B1
ENSG00000120756.13	1.50346	3.42381	0.846981	4.04237	5.29134386856716e-05	0.000546372	chr3	142596392	142713664	+	PLS1
ENSG00000069329.18	1.57732	3.36759	0.834105	4.03737	5.40533578133819e-05	0.000557354	chr16	46656131	46689518	-	VPS35
ENSG00000146425.11	1.38206	3.84612	0.953312	4.03448	5.47235723437278e-05	0.000563467	chr6	158636473	158644743	-	DYNLT1
ENSG00000163702.20	1.32042	3.78229	0.937802	4.03314	5.50353787513574e-05	0.000565879	chr3	9917073	9933630	+	IL17RC
ENSG00000180104.16	1.15957	3.57437	0.886741	4.03091	5.55621872243832e-05	0.000570491	chr5	443174	471937	+	EXOC3
ENSG00000167548.16	9.03192	1.58128	0.39239	4.02988	5.5804943843203e-05	0.000572177	chr12	49018977	49060794	-	KMT2D
ENSG00000131508.16	2.7316	3.76253	0.9343	4.02711	5.64658630024426e-05	0.000578141	chr5	139526430	139628434	+	UBE2D2
ENSG00000012822.16	1.17709	3.57034	0.887167	4.02442	5.71149373417272e-05	0.000583966	chr12	53708516	53727745	-	CALCOCO1
ENSG00000057608.17	1.95666	2.8878	0.718153	4.02115	5.79159095589629e-05	0.000591326	chr10	5765222	5842132	-	GDI2
ENSG00000152467.10	17.093	3.3899	0.843149	4.02053	5.80683859057943e-05	0.000592054	chr19	58034024	58054631	+	ZSCAN1
ENSG00000138413.14	2.75783	3.10484	0.772957	4.01683	5.89867196138638e-05	0.000600525	chr2	208236228	208266074	-	IDH1
ENSG00000108883.13	1.58316	2.97635	0.741028	4.01652	5.9063967448517e-05	0.000600525	chr17	44849947	44899445	-	EFTUD2
ENSG00000131236.18	3.95054	3.25099	0.809487	4.01612	5.91652841041727e-05	0.000600717	chr1	40040232	40072649	+	CAP1
ENSG00000110046.13	1.81921	3.41677	0.850883	4.01555	5.93063209120192e-05	0.000601312	chr11	64894545	64917211	-	ATG2A
ENSG00000100644.17	3.08973	2.36663	0.589466	4.01487	5.94787460891929e-05	0.000602222	chr14	61695512	61748259	+	HIF1A
ENSG00000233184.7	1.71223	4.31445	1.07564	4.01106	6.04472959466854e-05	0.00061118	chr1	101025843	101090513	+	AC093157.1
ENSG00000075539.15	7.59793	2.92745	0.730053	4.00991	6.07415014465273e-05	0.000612471	chr4	48497356	48780322	-	FRYL
ENSG00000112715.25	3.83324	2.48512	0.619745	4.00991	6.07430101285632e-05	0.000612471	chr6	43770183	43786487	+	VEGFA
ENSG00000118785.14	4.49377	3.27482	0.817111	4.0078	6.12869321921157e-05	0.000617102	chr4	87975649	87983426	+	SPP1
ENSG00000186635.15	3.87495	2.25053	0.561707	4.00659	6.1601464455993e-05	0.000619413	chr11	72685068	72793599	-	ARAP1
ENSG00000172053.18	2.84582	2.27989	0.569204	4.0054	6.19123835784455e-05	0.000621682	chr3	49095931	49105130	-	QARS1
ENSG00000185621.11	1.69189	3.57373	0.892792	4.00287	6.25787269099014e-05	0.000627509	chr3	197960199	198043720	+	LMLN
ENSG00000113368.12	1.84741	4.02805	1.00665	4.00143	6.29619746555777e-05	0.00062962	chr5	126776622	126837020	+	LMNB1
ENSG00000125998.8	10.0355	5.87532	1.46821	4.00169	6.28921517638731e-05	0.00062962	chr20	35285730	35292425	-	FAM83C
ENSG00000146830.11	1.65403	3.12162	0.780205	4.00103	6.30684381271729e-05	0.00062982	chr7	100679506	100694250	-	GIGYF1
ENSG00000168778.13	1.44391	3.21472	0.803696	3.99993	6.33619695147472e-05	0.000630162	chr12	123671109	123708399	+	TCTN2
ENSG00000196704.14	3.05318	2.66247	0.665606	4.00007	6.33224762946337e-05	0.000630162	chr17	68205480	68257712	+	AMZ2
ENSG00000141562.18	1.60939	2.88941	0.722321	4.00017	6.32978403886814e-05	0.000630162	chr17	82458179	82490537	+	NARF
ENSG00000123374.11	2.5659	3.98191	0.995583	3.99957	6.34570536498765e-05	0.000630248	chr12	55966780	55972789	+	CDK2
ENSG00000123700.5	16.2037	4.06112	1.01567	3.99848	6.37506696922152e-05	0.000632303	chr17	70168672	70180044	+	KCNJ2
ENSG00000110955.9	7.96519	3.00282	0.751104	3.99788	6.39120103546967e-05	0.000633042	chr12	56638174	56645984	-	ATP5F1B
ENSG00000156976.17	3.87324	2.43563	0.609536	3.99587	6.44574873085559e-05	0.000637578	chr3	186783204	186789897	+	EIF4A2
ENSG00000000938.13	3.72867	3.44634	0.862634	3.99513	6.46574181227884e-05	0.00063802	chr1	27612063	27635185	-	FGR
ENSG00000134440.12	2.85809	2.90441	0.727	3.99506	6.46772018667166e-05	0.00063802	chr18	57600655	57622213	-	NARS1
ENSG00000124782.20	2.58936	2.27608	0.56988	3.99396	6.49786419031054e-05	0.000640127	chr6	7107596	7251980	+	RREB1
ENSG00000181143.15	22.4247	2.61774	0.655587	3.99297	6.5250796750907e-05	0.000641941	chr19	8848843	8981342	-	MUC16
ENSG00000024048.11	1.75038	2.72129	0.682129	3.9894	6.62393850324354e-05	0.000650789	chr6	42564028	42693505	+	UBR2
ENSG00000114302.16	1.09752	3.04842	0.764526	3.98734	6.68192519484337e-05	0.000655602	chr3	48744596	48847874	-	PRKAR2A
ENSG00000100991.12	2.76139	2.63521	0.661111	3.98603	6.71870131332074e-05	0.000658324	chr20	35002403	35092807	-	TRPC4AP
ENSG00000132646.11	1.55511	3.30258	0.82861	3.98569	6.7284913402653e-05	0.000658399	chr20	5114952	5126626	-	PCNA
ENSG00000066084.13	2.31247	2.80447	0.703855	3.98445	6.76377527561035e-05	0.000660964	chr12	50504984	50748657	+	DIP2B
ENSG00000105726.17	1.91421	2.95735	0.742492	3.983	6.80511203549608e-05	0.000664113	chr19	19645197	19663676	-	ATP13A1
ENSG00000031823.14	2.44426	3.06379	0.770559	3.97606	7.00669543009769e-05	0.000682872	chr19	5916138	5978142	-	RANBP3
ENSG00000122335.17	1.65188	3.90918	0.98349	3.9748	7.04371510903624e-05	0.000685563	chr6	158109518	158168280	-	SERAC1
ENSG00000119471.15	1.94482	3.13833	0.7901	3.97207	7.12494335665933e-05	0.000692544	chr9	112380079	112472405	+	HSDL2
ENSG00000146729.10	1.04885	3.31292	0.8342	3.97138	7.14589704295001e-05	0.000693656	chr7	55951792	56000181	+	NIPSNAP2
ENSG00000107404.20	1.37418	3.14382	0.793101	3.96397	7.37149683922707e-05	0.000712708	chr1	1335275	1349418	-	DVL1
ENSG00000101098.13	2.96948	4.41852	1.11458	3.96427	7.36199464926923e-05	0.000712708	chr20	44751807	44810546	-	RIMS4
ENSG00000160190.14	1.56804	3.52386	0.888945	3.96409	7.36754961896419e-05	0.000712708	chr21	42496007	42581440	+	SLC37A1
ENSG00000008952.17	2.02371	2.8094	0.709379	3.96037	7.48330970045123e-05	0.000722561	chr3	169966634	169998373	+	SEC62
ENSG00000260464.1	28.3104	1.85741	0.469153	3.95907	7.5243673165725e-05	0.000724606	chr1	93847173	93848939	+	AL049796.1
ENSG00000213463.5	2.73137	2.50487	0.632647	3.95934	7.51566491322645e-05	0.000724606	chr14	70366498	70417090	-	SYNJ2BP
ENSG00000145050.19	2.72616	2.77795	0.702175	3.9562	7.61499214191094e-05	0.000732365	chr3	51385290	51389397	+	MANF
ENSG00000228474.6	2.15445	2.99734	0.75775	3.95558	7.63487142837616e-05	0.00073331	chr2	27070471	27071654	-	OST4
ENSG00000133275.16	1.44271	3.74104	0.946764	3.95139	7.76973216124565e-05	0.000745281	chr19	1941171	1981338	+	CSNK1G2
ENSG00000174197.16	2.96572	2.19064	0.554722	3.94907	7.8454603232444e-05	0.000751556	chr15	41621223	41773081	+	MGA
ENSG00000108055.10	2.94169	2.24682	0.569225	3.94715	7.90862315486075e-05	0.000756612	chr10	110567694	110606048	+	SMC3
ENSG00000234925.2	3.96985	4.47947	1.13495	3.94683	7.9191551195367e-05	0.000756627	chr12	68642518	68642993	-	ATP5PDP4
ENSG00000180530.11	4.22756	1.65817	0.420223	3.94594	7.94864831227765e-05	0.000758451	chr21	14961234	15065936	-	NRIP1
ENSG00000099875.16	3.51967	2.31248	0.586102	3.94553	7.9623637800903e-05	0.000758766	chr19	2037464	2051244	-	MKNK2
ENSG00000162522.11	3.64632	2.52983	0.641866	3.94137	8.1017717514181e-05	0.000770038	chr1	32741829	32774970	+	KIAA1522
ENSG00000130724.9	0.949211	3.31429	0.840888	3.94142	8.09995576391828e-05	0.000770038	chr19	58551565	58555105	-	CHMP2A
ENSG00000113161.17	4.48018	2.89625	0.735394	3.93837	8.20384983538227e-05	0.000776702	chr5	75336328	75364001	+	HMGCR
ENSG00000131620.17	3.0227	3.12508	0.793417	3.93876	8.19036083164995e-05	0.000776702	chr11	70078301	70189528	+	ANO1
ENSG00000174243.10	2.8032	3.06887	0.779219	3.9384	8.20282664379162e-05	0.000776702	chr12	48829755	48852842	-	DDX23
ENSG00000138829.12	2.41573	3.58916	0.91203	3.93535	8.30753792629678e-05	0.000785499	chr5	128257908	128659185	-	FBN2
ENSG00000151718.16	5.78768	2.75991	0.701481	3.93441	8.34021796770099e-05	0.000787567	chr4	183099256	183320777	+	WWC2
ENSG00000109519.13	1.05828	3.61095	0.918194	3.93267	8.40076739149421e-05	0.000792259	chr4	7058894	7068064	-	GRPEL1
ENSG00000110917.8	9.71776	1.88569	0.479616	3.93167	8.43586813528507e-05	0.000794541	chr12	120687148	120701859	+	MLEC
ENSG00000116539.14	4.9521	1.90061	0.483628	3.9299	8.49820755106204e-05	0.00079835	chr1	155335267	155563162	-	ASH1L
ENSG00000169223.15	1.3864	3.22472	0.820496	3.9302	8.48750494892363e-05	0.00079835	chr5	177331566	177351668	-	LMAN2
ENSG00000162607.13	1.68768	3.92455	1.0004	3.92298	8.74611392339109e-05	0.000820581	chr1	62436296	62451804	+	USP1
ENSG00000165280.18	3.40347	2.3667	0.603744	3.92003	8.8536619558127e-05	0.000829604	chr9	35053927	35072668	-	VCP
ENSG00000067992.16	1.86706	3.09393	0.789622	3.91825	8.91954592906077e-05	0.000834705	chrX	24465269	24550466	+	PDK3
ENSG00000161203.13	2.16904	2.78985	0.712152	3.9175	8.94724208105583e-05	0.000836223	chr3	184174688	184184091	+	AP2M1
ENSG00000182944.18	2.62228	2.67553	0.683033	3.91713	8.96076636717431e-05	0.000836415	chr22	29268008	29300525	+	EWSR1
ENSG00000128731.18	2.85872	2.72727	0.696838	3.91378	9.08628905989238e-05	0.000847047	chr15	28111039	28322179	-	HERC2
ENSG00000141627.14	2.69777	3.17077	0.810548	3.91188	9.15809012917644e-05	0.00085265	chr18	49036386	49461347	-	DYM
ENSG00000196878.15	2.2708	3.01793	0.77167	3.91091	9.19497614326999e-05	0.000854992	chr1	209614869	209652425	-	LAMB3
ENSG00000144749.14	3.51817	2.94225	0.752424	3.91036	9.21603403009875e-05	0.000855858	chr3	66378796	66501263	-	LRIG1
ENSG00000134371.14	2.17442	3.93417	1.00706	3.9066	9.36054699202626e-05	0.00086712	chr1	193121982	193254815	+	CDC73
ENSG00000095319.14	4.75632	2.39932	0.614174	3.90658	9.36108642788852e-05	0.00086712	chr9	128947698	129007096	+	NUP188
ENSG00000162923.17	6.667	2.37936	0.609622	3.90301	9.50022235135295e-05	0.00087794	chr1	224385145	224437033	-	WDR26
ENSG00000163902.12	5.06143	2.23601	0.572989	3.90236	9.52606860038851e-05	0.00087794	chr3	128619968	128681075	-	RPN1
ENSG00000135127.11	0.853205	3.21567	0.823924	3.90287	9.50600861979476e-05	0.00087794	chr12	119989868	120094494	+	BICDL1
ENSG00000103356.18	2.35415	3.42964	0.87881	3.90259	9.51678150019499e-05	0.00087794	chr16	23520753	23557731	-	EARS2
ENSG00000131747.15	2.62928	3.06771	0.786526	3.90033	9.60635778049125e-05	0.000884222	chr17	40388524	40417896	-	TOP2A
ENSG00000198162.12	2.04439	2.44157	0.626254	3.89869	9.67151763445716e-05	0.000889097	chr1	117367448	117528872	+	MAN1A2
ENSG00000283907.1	19.137	2.25592	0.578828	3.89739	9.72335226612356e-05	0.000892736	chr19	35557955	35581954	+	AD000090.1
ENSG00000163539.17	1.81373	2.76844	0.710617	3.89582	9.78653823474697e-05	0.000897083	chr3	33496244	33718356	-	CLASP2
ENSG00000250182.3	6.12233	1.90213	0.488276	3.89561	9.79531207623518e-05	0.000897083	chr5	14651940	14653329	-	EEF1A1P13
ENSG00000197321.15	9.26106	1.74288	0.447467	3.895	9.81997032760892e-05	0.000897088	chr10	29457337	29736959	-	SVIL
ENSG00000105486.14	1.08689	3.7011	0.950196	3.89509	9.81625281947469e-05	0.000897088	chr19	48115444	48170603	-	LIG1
ENSG00000173020.11	3.12571	2.10933	0.542032	3.89152	9.96166974882542e-05	0.000907757	chr11	67266472	67286556	+	GRK2
ENSG00000134759.14	2.16711	2.17506	0.558914	3.89158	9.95917444115652e-05	0.000907757	chr18	36129443	36180557	+	ELP2
ENSG00000196776.17	3.66909	2.95226	0.759254	3.88837	0.000100918	0.000918468	chr3	108043090	108091862	-	CD47
ENSG00000066455.13	2.78369	3.09826	0.797026	3.88728	0.000101373	0.000921459	chr14	92794304	92839947	+	GOLGA5
ENSG00000072778.20	2.47078	2.38203	0.612848	3.88682	0.000101567	0.000922073	chr17	7217124	7225266	+	ACADVL
ENSG00000116668.13	2.77309	4.36913	1.12467	3.88482	0.000102408	0.000928547	chr1	185157079	185291781	+	SWT1
ENSG00000068137.15	1.10139	3.44487	0.887999	3.87936	0.00010473	0.000948422	chr17	42667913	42676994	-	PLEKHH3
ENSG00000064393.16	6.43831	2.45143	0.632107	3.87819	0.000105238	0.000951839	chr7	139561569	139777998	-	HIPK2
ENSG00000122566.22	6.00393	2.02176	0.521438	3.87727	0.000105634	0.000953064	chr7	26171150	26201529	-	HNRNPA2B1
ENSG00000136051.15	1.79139	2.84896	0.734782	3.87729	0.000105627	0.000953064	chr12	105107323	105169130	+	WASHC4
ENSG00000124942.14	21.9842	1.35848	0.350493	3.8759	0.000106233	0.000957276	chr11	62433541	62556235	-	AHNAK
ENSG00000004487.17	1.51628	3.02659	0.781501	3.87279	0.000107598	0.00096244	chr1	23019442	23083689	+	KDM1A
ENSG00000169218.14	2.66437	4.31268	1.11353	3.87299	0.000107509	0.00096244	chr1	37611349	37634892	-	RSPO1
ENSG00000143153.13	2.04105	3.24629	0.838094	3.87341	0.000107322	0.00096244	chr1	169105696	169132722	+	ATP1B1
ENSG00000147642.17	1.90198	3.81986	0.986288	3.87297	0.000107517	0.00096244	chr8	109573977	109691791	-	SYBU
ENSG00000156510.13	1.75353	4.0057	1.03395	3.87416	0.000106995	0.00096244	chr10	69220331	69267552	+	HKDC1
ENSG00000141401.12	1.42029	3.25431	0.840076	3.87383	0.00010714	0.00096244	chr18	11981024	12030877	+	IMPA2
ENSG00000151445.16	1.54075	3.2119	0.829447	3.87234	0.000107796	0.000963028	chr14	77426674	77457952	-	VIPAS39
ENSG00000212158.1	194.683	-1.11792	0.288887	-3.86975	0.000108948	0.000972131	chr3	184325695	184325771	+	SNORD66
ENSG00000083937.10	1.14454	3.38476	0.875229	3.86728	0.000110054	0.0009796	chr3	87227270	87255556	+	CHMP2B
ENSG00000138650.9	2.62935	3.78348	0.97832	3.86732	0.000110037	0.0009796	chr4	133149293	133208606	+	PCDH10
ENSG00000196422.11	1.20852	3.64989	0.944624	3.86386	0.000111611	0.000992253	chr9	135479078	135488893	+	PPP1R26
ENSG00000144395.18	1.44455	4.02097	1.04086	3.86311	0.000111955	0.000994091	chr2	196639553	196763490	+	CCDC150
ENSG00000115271.11	3.46245	1.94855	0.50447	3.86257	0.0001122	0.000995056	chr2	162318839	162371595	+	GCA
ENSG00000108349.17	7.03197	1.97274	0.511063	3.86007	0.000113353	0.00100406	chr17	40140317	40172171	+	CASC3
ENSG00000168118.12	1.85472	4.01936	1.0439	3.85032	0.000117963	0.00104363	chr1	229271061	229305894	+	RAB4A
ENSG00000197885.11	4.38294	2.0504	0.532616	3.84968	0.000118272	0.00104364	chr3	23889950	23946591	-	NKIRAS1
ENSG00000065485.20	1.22176	3.12408	0.811516	3.84969	0.000118269	0.00104364	chr3	123067024	123225227	+	PDIA5
ENSG00000151881.15	1.48154	3.67187	0.953875	3.84943	0.000118393	0.00104364	chr5	43444251	43483893	-	TMEM267
ENSG00000138646.9	1.21083	3.6027	0.936099	3.84863	0.00011878	0.00104578	chr4	88457118	88506163	+	HERC5
ENSG00000197343.11	3.49447	2.32588	0.60471	3.84628	0.000119926	0.00105459	chr7	99558405	99576453	+	ZNF655
ENSG00000120705.13	3.52356	2.61016	0.679661	3.84038	0.000122843	0.00107895	chr5	138506094	138543236	-	ETF1
ENSG00000090054.15	2.47205	3.00469	0.782491	3.83991	0.00012308	0.00107973	chr9	92000086	92115413	-	SPTLC1
ENSG00000134851.13	2.09054	2.94845	0.768184	3.8382	0.000123937	0.00108554	chr4	55395956	55453397	+	TMEM165
ENSG00000082805.20	2.47539	2.01075	0.523906	3.838	0.000124041	0.00108554	chr12	990508	1495933	+	ERC1
ENSG00000197451.12	1.9382	3.00993	0.784707	3.83573	0.00012519	0.00109298	chr5	178204532	178211163	+	HNRNPAB
ENSG00000089220.5	1.34983	3.78554	0.986856	3.83596	0.000125074	0.00109298	chr12	118136123	118145584	+	PEBP1
ENSG00000075275.18	13.4805	1.81541	0.473365	3.83512	0.000125504	0.00109441	chr22	46360833	46537620	-	CELSR1
ENSG00000260670.1	1.98873	4.54136	1.18435	3.83446	0.000125841	0.0010948	chr3	72321050	72324027	-	AC134508.1
ENSG00000100417.12	5.09962	2.99245	0.780413	3.83444	0.000125849	0.0010948	chr22	41576899	41589871	-	PMM1
ENSG00000013275.8	1.1577	3.68252	0.960504	3.83395	0.000126103	0.0010957	chr19	39971164	39981764	+	PSMC4
ENSG00000078140.14	1.08802	3.15434	0.822864	3.83337	0.000126402	0.00109699	chr4	39698108	39782792	+	UBE2K
ENSG00000013288.9	1.38355	3.31279	0.864634	3.83144	0.000127396	0.0011043	chr4	6575188	6623362	+	MAN2B2
ENSG00000128833.13	1.78531	3.24188	0.846362	3.83037	0.000127951	0.00110779	chr15	52192321	52295804	-	MYO5C
ENSG00000072135.13	1.33639	3.14342	0.820855	3.82945	0.00012843	0.00111028	chr2	130356044	130375405	+	PTPN18
ENSG00000141905.19	2.47037	2.443	0.637987	3.82923	0.000128543	0.00111028	chr19	3314402	3469217	+	NFIC
ENSG00000154945.7	1.86904	3.1464	0.822227	3.82668	0.000129883	0.0011199	chr17	50693197	50707914	-	ANKRD40
ENSG00000196961.13	4.22023	2.22605	0.581741	3.82653	0.000129963	0.0011199	chr19	49767000	49807114	+	AP2A1
ENSG00000178075.20	3.32725	4.3946	1.14886	3.82519	0.000130669	0.00112465	chr3	113828181	113947174	+	GRAMD1C
ENSG00000106261.17	4.20405	2.43354	0.636814	3.82144	0.000132677	0.00114058	chr7	100015571	100041689	+	ZKSCAN1
ENSG00000158710.15	2.16238	2.98825	0.782369	3.81949	0.000133729	0.00114481	chr1	159918106	159925507	-	TAGLN2
ENSG00000007392.17	2.08261	3.37855	0.884651	3.81907	0.000133954	0.00114481	chr16	188968	229463	-	LUC7L
ENSG00000088256.9	1.9002	2.80247	0.733729	3.81949	0.000133728	0.00114481	chr19	3094361	3123999	+	GNA11
ENSG00000100266.19	1.38259	3.33782	0.87396	3.81919	0.000133892	0.00114481	chr22	42835411	43015149	-	PACSIN2
ENSG00000047230.15	0.944332	3.72129	0.974315	3.81939	0.000133783	0.00114481	chrX	16587998	16712936	-	CTPS2
ENSG00000136628.18	3.14022	2.4589	0.644704	3.81399	0.000136742	0.00116727	chr1	219968599	220046530	-	EPRS1
ENSG00000113716.13	1.59654	2.99803	0.786267	3.81299	0.000137294	0.00117061	chr5	150000045	150053142	+	HMGXB3
ENSG00000115652.15	1.37031	2.6344	0.691015	3.81237	0.000137642	0.00117084	chr2	106093307	106194301	-	UXS1
ENSG00000245532.9	18.3596	1.54079	0.404152	3.81241	0.000137618	0.00117084	chr11	65422773	65445540	+	NEAT1
ENSG00000070614.15	4.35033	2.08706	0.547838	3.80964	0.000139172	0.00118248	chr5	150485817	150558211	+	NDST1
ENSG00000109320.13	2.93153	2.25495	0.592073	3.80857	0.000139775	0.00118621	chr4	102501330	102617302	+	NFKB1
ENSG00000138594.14	0.924773	3.05781	0.803304	3.80655	0.000140921	0.00119455	chr15	51829627	51947295	+	TMOD3
ENSG00000165219.22	2.2557	2.78325	0.7316	3.80433	0.000142189	0.0012039	chr9	125261793	125367207	+	GAPVD1
ENSG00000125637.16	1.70124	2.99068	0.786675	3.80167	0.000143722	0.00121547	chr2	113157324	113209396	+	PSD4
ENSG00000127870.17	2.45579	3.47818	0.915105	3.80086	0.000144197	0.00121807	chr13	26132114	26222314	-	RNF6
ENSG00000118898.16	2.34143	3.51654	0.925764	3.79853	0.000145559	0.00122816	chr16	4882506	4960741	-	PPL
ENSG00000136731.13	6.23366	2.04199	0.538143	3.79451	0.000147937	0.00124678	chr2	128091199	128195677	+	UGGT1
ENSG00000079134.12	1.1134	3.24826	0.856342	3.79318	0.000148732	0.00125203	chr18	214519	268050	-	THOC1
ENSG00000088325.16	2.66447	3.16146	0.83375	3.79186	0.000149523	0.00125723	chr20	31739270	31801805	+	TPX2
ENSG00000065361.16	3.43399	2.26842	0.598348	3.79114	0.000149956	0.00125943	chr12	56076798	56103505	+	ERBB3
ENSG00000187472.4	4.5158	3.64059	0.960388	3.79075	0.000150195	0.00125998	chr6	98780256	98780505	-	AL589826.1
ENSG00000167522.16	6.03285	1.81937	0.480048	3.78997	0.000150665	0.00126247	chr16	89267629	89490561	-	ANKRD11
ENSG00000182473.22	1.45735	2.74435	0.724258	3.78919	0.000151142	0.00126501	chr17	76081015	76121576	-	EXOC7
ENSG00000074695.6	3.32955	1.9141	0.5053	3.78804	0.00015184	0.00126939	chr18	59327822	59359265	-	LMAN1
ENSG00000100154.14	4.1527	2.44441	0.645415	3.78735	0.00015226	0.00127145	chr22	27978013	28679865	-	TTC28
ENSG00000249915.8	2.48965	3.50454	0.926448	3.78277	0.000155091	0.00129361	chr5	271620	314974	+	PDCD6
ENSG00000112972.15	1.44112	2.91223	0.769928	3.78247	0.000155282	0.00129372	chr5	43287469	43313512	-	HMGCS1
ENSG00000117475.14	2.89669	3.06968	0.812072	3.78006	0.000156793	0.00130333	chr1	169367969	169396540	+	BLZF1
ENSG00000147649.10	2.2505	2.54164	0.672367	3.78015	0.000156736	0.00130333	chr8	97644183	97730260	+	MTDH
ENSG00000105618.14	1.30196	3.99627	1.05793	3.77743	0.000158454	0.00131564	chr19	54115409	54131719	+	PRPF31
ENSG00000140853.16	1.42678	2.55248	0.675848	3.7767	0.000158919	0.001318	chr16	56989484	57083531	+	NLRC5
ENSG00000106683.15	1.29815	2.95688	0.783577	3.77356	0.000160931	0.0013317	chr7	74082932	74122525	+	LIMK1
ENSG00000259881.1	10.9155	2.98739	0.791723	3.77327	0.000161119	0.0013317	chr16	88881037	88887136	+	AC092384.2
ENSG00000101347.10	2.47564	2.7359	0.725063	3.77333	0.000161085	0.0013317	chr20	36890228	36951843	-	SAMHD1
ENSG00000196586.16	1.22606	3.80623	1.00903	3.77217	0.000161832	0.00133456	chr6	75749191	75919537	+	MYO6
ENSG00000265735.2	1.63765	3.52543	0.934526	3.77242	0.000161669	0.00133456	chr9	9442059	9442380	+	RN7SL5P
ENSG00000198952.8	3.4798	2.09243	0.55529	3.76818	0.000164442	0.00135303	chr1	156249223	156282825	-	SMG5
ENSG00000141524.17	2.73825	3.20079	0.849413	3.76823	0.000164409	0.00135303	chr17	78107396	78132407	-	TMC6
ENSG00000207870.1	2.40471	-2.93313	0.778559	2.62921	0.000164968	0.00135582	chrX	45746156	45746266	-	MIR221
ENSG00000198492.16	1.2444	3.50531	0.930625	3.76662	0.000165475	0.00135846	chr1	28736620	28769775	+	YTHDF2
ENSG00000105825.14	1.65799	3.64239	0.967274	3.76563	0.000166132	0.00135926	chr7	93885395	93890753	-	TFPI2
ENSG00000127663.15	1.75971	2.34052	0.62152	3.76581	0.000166012	0.00135926	chr19	4969112	5153598	+	KDM4B
ENSG00000105063.19	1.46975	2.85246	0.757492	3.76566	0.000166109	0.00135926	chr19	55229778	55259017	-	PPP6R1
ENSG00000109756.9	1.70224	2.47283	0.656855	3.76464	0.000166788	0.0013631	chr4	159103012	159360174	+	RAPGEF2
ENSG00000204634.13	3.15605	2.82435	0.750957	3.761	0.000169239	0.00137695	chr2	101007227	101252866	-	TBC1D8
ENSG00000112118.20	2.05316	2.85925	0.760159	3.76138	0.000168975	0.00137695	chr6	52264013	52284881	-	MCM3
ENSG00000164828.18	3.08625	2.39363	0.636296	3.76181	0.000168686	0.00137695	chr7	816614	896435	+	SUN1
ENSG00000156853.13	1.01952	3.62878	0.964797	3.76118	0.000169112	0.00137695	chr16	30602557	30624012	-	ZNF689
ENSG00000162909.18	1.77005	2.66847	0.709807	3.75943	0.000170301	0.00137944	chr1	223701592	223776018	+	CAPN2
ENSG00000085276.19	7.0718	2.67027	0.710182	3.75998	0.000169924	0.00137944	chr3	169083498	169663775	-	MECOM
ENSG00000113163.18	2.00734	2.58305	0.687065	3.75955	0.000170222	0.00137944	chr5	75356344	75512138	-	CERT1
ENSG00000147852.17	1.24837	3.94937	1.05042	3.7598	0.000170052	0.00137944	chr9	2621181	2660056	+	VLDLR
ENSG00000173848.19	1.82646	3.13874	0.835236	3.75791	0.000171342	0.00138633	chr10	5412556	5459056	+	NET1
ENSG00000197769.6	8.40763	-3.13275	0.833989	-3.75634	0.000172414	0.00139346	chr1	241995489	241999098	-	MAP1LC3C
ENSG00000144357.18	1.93245	2.41775	0.643815	3.75535	0.000173101	0.00139592	chr2	169827453	170084131	+	UBR3
ENSG00000197892.13	5.00821	1.94225	0.51716	3.7556	0.000172925	0.00139592	chr8	29067277	29263124	-	KIF13B
ENSG00000149311.19	4.9911	1.9773	0.526779	3.75356	0.000174338	0.00140434	chr11	108222831	108369102	+	ATM
ENSG00000156345.18	1.22635	3.87503	1.0326	3.75268	0.000174956	0.00140776	chr9	87966440	87974753	-	CDK20
ENSG00000165194.15	1.78299	3.27647	0.873378	3.75149	0.000175787	0.00141288	chrX	100291643	100410273	-	PCDH19
ENSG00000168758.11	3.90205	2.55701	0.681836	3.75019	0.000176704	0.00141869	chr2	96859717	96870757	-	SEMA4C
ENSG00000169710.9	6.7749	2.20517	0.588201	3.74901	0.000177534	0.00142379	chr17	82078337	82098294	-	FASN
ENSG00000196233.14	2.63282	2.30615	0.615207	3.74857	0.000177844	0.0014247	chr10	96832253	96995956	+	LCOR
ENSG00000169221.14	1.0061	3.43768	0.91748	3.74687	0.000179052	0.00143281	chr16	30357101	30370494	-	TBC1D10B
ENSG00000086232.13	2.60428	2.77906	0.741851	3.74611	0.000179595	0.0014335	chr7	6022246	6059175	-	EIF2AK1
ENSG00000182050.13	5.39622	4.01826	1.0727	3.74593	0.000179728	0.0014335	chr12	85955665	86838904	-	MGAT4C
ENSG00000101310.17	1.96428	3.21549	0.858356	3.7461	0.000179603	0.0014335	chr20	18507519	18561415	+	SEC23B
ENSG00000066044.15	2.0928	2.8657	0.765868	3.74177	0.000182731	0.00145586	chr19	7958572	8005659	-	ELAVL1
ENSG00000029725.17	1.61256	2.62924	0.702812	3.74103	0.000183268	0.00145854	chr17	5282264	5386340	+	RABEP1
ENSG00000156515.24	1.88549	2.928	0.782835	3.74025	0.000183839	0.00146149	chr10	69269983	69401884	+	HK1
ENSG00000134824.14	2.32033	3.05562	0.817465	3.73792	0.000185547	0.00147346	chr11	61792979	61867354	+	FADS2
ENSG00000046604.13	2.02496	3.05984	0.818766	3.73714	0.000186127	0.00147646	chr18	31498176	31549008	+	DSG2
ENSG00000276043.5	0.907964	3.34029	0.894521	3.73417	0.000188339	0.00149238	chr19	4903079	4962154	+	UHRF1
ENSG00000172757.13	2.38707	3.26864	0.876169	3.73061	0.000191017	0.00151196	chr11	65823021	65862026	-	CFL1
ENSG00000174547.13	1.44423	3.97943	1.06679	3.7303	0.000191254	0.0015122	chr11	66435074	66466738	-	MRPL11
ENSG00000130669.17	1.17408	3.94129	1.05673	3.72971	0.000191702	0.00151409	chr19	39125769	39182816	+	PAK4
ENSG00000204120.16	1.43693	2.94081	0.788733	3.72852	0.000192605	0.00151958	chr2	232697298	232860605	+	GIGYF2
ENSG00000061676.15	5.2315	1.96556	0.527267	3.72783	0.000193133	0.0015221	chr2	182909114	183038858	-	NCKAP1
ENSG00000139697.14	4.70908	1.65457	0.444296	3.72403	0.000196067	0.00154355	chr12	123289108	123364847	-	SBNO1
ENSG00000165688.12	1.05341	3.50866	0.942485	3.72278	0.000197041	0.00154955	chr9	136410640	136423761	+	PMPCA
ENSG00000163939.18	2.05725	2.62211	0.704731	3.72072	0.000198652	0.00156053	chr3	52545351	52685917	-	PBRM1
ENSG00000105576.15	2.38267	2.76752	0.743974	3.71992	0.000199289	0.0015637	chr19	12699193	12724011	-	TNPO2
ENSG00000154719.14	1.2448	3.81992	1.02695	3.71967	0.000199485	0.0015637	chr21	25585655	25607517	-	MRPL39
ENSG00000171858.18	2.79725	2.18264	0.58684	3.71931	0.00019977	0.00156425	chr20	62387102	62388520	+	RPS21
ENSG00000154217.15	1.25768	3.64037	0.979234	3.71757	0.000201147	0.00157301	chr17	67377280	67697261	+	PITPNC1
ENSG00000275395.6	4.20774	2.51091	0.675456	3.71735	0.00020132	0.00157301	chr19	39863322	39934626	-	FCGBP
ENSG00000063244.13	2.30868	3.20316	0.862297	3.71468	0.000203459	0.00158803	chr19	55654145	55674716	+	U2AF2
ENSG00000038219.13	3.6354	1.90403	0.51276	3.71329	0.000204581	0.00159337	chr4	13568737	13627725	-	BOD1L1
ENSG00000182154.8	1.35445	3.23391	0.870847	3.71352	0.000204395	0.00159337	chr9	137551878	137552555	+	MRPL41
ENSG00000136758.19	1.91209	3.42923	0.923666	3.71263	0.000205116	0.00159583	chr10	27110110	27155266	-	YME1L1
ENSG00000134352.20	4.36522	2.22209	0.599052	3.70935	0.000207791	0.00161492	chr5	55935094	55995022	-	IL6ST
ENSG00000196935.9	1.26199	3.219	0.868437	3.70666	0.00021001	0.00163043	chr12	63844699	64162217	+	SRGAP1
ENSG00000200608.1	1.31138	-3.62207	0.978068	-3.70329	0.000212819	0.00165048	chr14	100968110	100968185	+	SNORD114-11
ENSG00000036257.13	2.0837	2.17605	0.587908	3.70135	0.000214455	0.0016614	chr2	224470149	224585397	-	CUL3
ENSG00000144061.14	1.62326	3.37952	0.913583	3.6992	0.000216281	0.00167377	chr2	110122310	110205066	-	NPHP1
ENSG00000164574.16	8.17565	1.83325	0.495963	3.69635	0.000218726	0.00169089	chr5	154190729	154420984	+	GALNT10
ENSG00000159692.16	2.15029	2.67144	0.72281	3.69591	0.000219099	0.00169198	chr4	1211444	1249953	-	CTBP1
ENSG00000156411.10	1.45547	3.41769	0.924801	3.69559	0.000219373	0.0016923	chr14	103912287	103928269	-	ATP5MPL
ENSG00000135476.12	1.09346	3.71566	1.00618	3.69283	0.00022177	0.00170899	chr12	53268298	53293638	+	ESPL1
ENSG00000173898.14	2.3934	2.46611	0.668004	3.69176	0.000222707	0.00171263	chr11	66682496	66729226	-	SPTBN2
ENSG00000131899.11	2.2086	2.74068	0.742432	3.69149	0.000222948	0.00171263	chr17	18225634	18244875	+	LLGL1
ENSG00000104964.15	1.79625	2.94696	0.798275	3.69166	0.000222795	0.00171263	chr19	3052909	3063107	-	TLE5
ENSG00000154380.17	2.82229	2.3966	0.649511	3.68986	0.000224378	0.0017218	chr1	225486834	225653142	-	ENAH
ENSG00000130255.13	1.46175	3.2341	0.87676	3.6887	0.000225406	0.00172788	chr19	5674946	5691875	+	RPL36
ENSG00000042493.16	2.07718	3.52287	0.95527	3.68783	0.000226174	0.00173194	chr2	85394752	85418432	-	CAPG
ENSG00000196914.9	4.16163	1.98425	0.53828	3.68627	0.000227568	0.00174079	chr11	120336412	120489937	+	ARHGEF12
ENSG00000075223.14	3.93868	3.13396	0.850318	3.68563	0.000228137	0.00174331	chr7	80742537	80922359	-	SEMA3C
ENSG00000009335.18	3.43665	2.21241	0.600738	3.68282	0.000230671	0.00176083	chr7	157138915	157269370	+	UBE3C
ENSG00000121579.13	1.76254	2.85246	0.774762	3.68172	0.000231664	0.00176656	chr3	113716457	113746300	-	NAA50
ENSG00000166887.16	4.61094	2.34918	0.638147	3.68125	0.000232094	0.00176799	chr15	42158700	42208307	-	VPS39
ENSG00000133103.17	1.38337	2.79635	0.759725	3.68074	0.000232558	0.00176968	chr13	39655626	39791665	+	COG6
ENSG00000170871.12	2.02593	2.40012	0.652169	3.68021	0.000233042	0.00177151	chr4	6781374	6884170	+	KIAA0232
ENSG00000111371.16	2.30607	3.20569	0.871386	3.67884	0.000234295	0.00177918	chr12	46183062	46270017	-	SLC38A1
ENSG00000207607.3	1.29199	5.67674	0.864787	5.1796	0.000236234	0.00179017	chr1	1167862	1167952	+	MIR200A
ENSG00000090975.13	2.35716	3.10239	0.843751	3.67691	0.000236078	0.00179017	chr12	122983479	123150015	-	PITPNM2
ENSG00000106078.19	1.52264	2.7342	0.743807	3.67595	0.000236962	0.00179382	chr7	51016211	51316818	-	COBL
ENSG00000112701.18	1.95263	2.30589	0.627773	3.67313	0.000239594	0.00181187	chr6	75601508	75718281	+	SENP6
ENSG00000116584.20	2.41591	2.91979	0.795079	3.67233	0.000240351	0.00181571	chr1	155946850	156007070	-	ARHGEF2
ENSG00000084754.12	2.00869	3.05168	0.83119	3.67146	0.00024117	0.00181813	chr2	26190634	26244672	-	HADHA
ENSG00000071626.17	5.12565	1.872	0.509843	3.67172	0.000240925	0.00181813	chr19	1407568	1435687	+	DAZAP1
ENSG00000100897.18	3.33558	1.89717	0.516911	3.67021	0.000242349	0.00182513	chr14	24114194	24125242	+	DCAF11
ENSG00000000971.16	4.45817	3.07229	0.837499	3.66841	0.000244066	0.00183616	chr1	196652042	196747504	+	CFH
ENSG00000091490.11	2.57303	3.16035	0.861692	3.66761	0.00024483	0.00184001	chr4	25747432	25863760	-	SEL1L3
ENSG00000139292.13	2.17706	3.55171	0.968703	3.66646	0.000245929	0.00184637	chr12	71439797	71586310	+	LGR5
ENSG00000006125.18	3.1458	2.56416	0.699661	3.66486	0.00024747	0.00185603	chr17	35578045	35726413	+	AP2B1
ENSG00000221983.8	2.52244	2.52757	0.689886	3.66375	0.000248545	0.00186217	chr19	18571729	18577550	+	UBA52
ENSG00000053501.13	1.33271	3.74253	1.02185	3.66251	0.000249752	0.00186929	chr19	17215345	17219829	+	USE1
ENSG00000285664.2	1.63419	3.43132	0.937648	3.65949	0.000252714	0.00188952	chr14	52791755	52930185	+	AL139317.5
ENSG00000144747.17	2.09232	3.19964	0.874789	3.65762	0.000254572	0.00190147	chr3	69019826	69052339	-	TMF1
ENSG00000071242.12	2.03543	2.78677	0.762082	3.65679	0.000255396	0.00190567	chr6	166409363	166906451	-	RPS6KA2
ENSG00000129422.14	2.49178	2.95244	0.807493	3.6563	0.000255877	0.00190731	chr8	17643794	17800917	-	MTUS1
ENSG00000112146.17	1.23094	2.73155	0.747634	3.6536	0.000258591	0.00192556	chr6	53051990	53100873	+	FBXO9
ENSG00000113013.16	2.97029	2.79993	0.766637	3.65222	0.000259979	0.00193393	chr5	138553755	138575675	-	HSPA9
ENSG00000124733.5	1.46535	4.04497	1.10851	3.649	0.000263266	0.00195638	chr6	43011142	43016868	-	MEA1
ENSG00000206897.1	16.7222	2.74393	0.752145	3.64814	0.000264142	0.00196089	chr12	123616707	123616840	+	SNORA9B
ENSG00000084710.14	2.63	4.06082	1.11331	3.64754	0.000264768	0.00196354	chr2	25042075	25159135	+	EFR3B
ENSG00000188157.15	8.97032	2.24967	0.616811	3.64727	0.000265046	0.0019636	chr1	1020119	1056118	+	AGRN
ENSG00000163932.15	2.12271	2.69229	0.738344	3.64639	0.000265954	0.00196833	chr3	53156008	53192717	+	PRKCD
ENSG00000132470.14	1.87226	3.54573	0.972487	3.64604	0.000266313	0.00196899	chr17	75721327	75757818	+	ITGB4
ENSG00000096433.11	7.05793	2.00567	0.550328	3.64451	0.000267904	0.00197875	chr6	33620364	33696574	+	ITPR3
ENSG00000081026.19	3.67755	3.07867	0.845199	3.64254	0.000269966	0.00199196	chr1	113390514	113685923	+	MAGI3
ENSG00000119787.14	2.16438	2.43454	0.668676	3.64084	0.000271755	0.00200121	chr2	38293953	38377285	-	ATL2
ENSG00000071462.12	1.651	2.97149	0.816158	3.64082	0.000271769	0.00200121	chr7	73683024	73705161	+	BUD23
ENSG00000173402.12	7.98973	2.15428	0.592284	3.63724	0.00027558	0.00202722	chr3	49468702	49535618	+	DAG1
ENSG00000071054.16	3.07067	1.61517	0.444174	3.63635	0.000276526	0.00203213	chr2	101696849	101894689	+	MAP4K4
ENSG00000110321.19	5.30674	1.96375	0.540357	3.63418	0.00027887	0.00204729	chr11	10797049	10808940	-	EIF4G2
ENSG00000075420.13	2.54257	2.17149	0.597802	3.63246	0.000280737	0.00205859	chr3	172039577	172401669	+	FNDC3B
ENSG00000054654.19	6.50932	1.91815	0.528091	3.63224	0.000280974	0.00205859	chr14	63761898	64226433	+	SYNE2
ENSG00000188559.15	3.89685	1.59024	0.437929	3.63127	0.000282029	0.00206425	chr20	20389529	20712644	-	RALGAPA2
ENSG00000151131.11	1.53564	2.82705	0.77934	3.62749	0.000286188	0.00209259	chr12	104986315	105074197	+	C12orf45
ENSG00000130254.12	1.86863	2.23616	0.616584	3.62668	0.000287083	0.00209703	chr19	5586998	5624046	-	SAFB2
ENSG00000134247.10	7.36504	1.62787	0.448999	3.62556	0.000288341	0.00210411	chr1	116909915	116990353	+	PTGFRN
ENSG00000107742.13	2.54315	4.23794	1.16905	3.62512	0.000288829	0.00210557	chr10	72059033	72089032	-	SPOCK2
ENSG00000136811.16	3.06408	2.8406	0.783872	3.62381	0.000290294	0.00211413	chr9	128455185	128501292	+	ODF2
ENSG00000021776.11	1.67594	2.44584	0.675269	3.62202	0.000292311	0.00212669	chr15	34851781	34969742	-	AQR
ENSG00000127527.14	0.954044	3.25911	0.900378	3.61971	0.000294933	0.00214363	chr19	16355238	16472085	-	EPS15L1
ENSG00000001461.17	3.58466	2.1478	0.593572	3.61844	0.00029639	0.00215085	chr1	24415801	24472976	+	NIPAL3
ENSG00000118946.12	1.21334	2.98148	0.823995	3.61832	0.000296516	0.00215085	chr13	57631743	57729311	+	PCDH17
ENSG00000072501.19	4.84186	2.35852	0.651905	3.61789	0.00029702	0.00215236	chrX	53374148	53422728	-	SMC1A
ENSG00000141552.18	1.30976	3.65821	1.01191	3.61514	0.00030019	0.00217317	chr17	81890789	81900991	+	ANAPC11
ENSG00000138670.18	1.07262	3.05836	0.846088	3.61471	0.000300685	0.0021746	chr4	81426392	82044244	-	RASGEF1B
ENSG00000125618.18	1.11627	3.31579	0.917858	3.61253	0.000303221	0.00218643	chr2	113215996	113278921	-	PAX8
ENSG00000064012.22	1.01149	3.38779	0.93775	3.61268	0.000303052	0.00218643	chr2	201233442	201287711	+	CASP8
ENSG00000160551.12	2.64558	1.85531	0.513561	3.61264	0.000303099	0.00218643	chr17	29390362	29551903	+	TAOK1
ENSG00000248618.1	1.44987	4.13989	1.14666	3.6104	0.000305725	0.00220231	chr3	130167789	130168030	-	ENPP7P3
ENSG00000182054.10	3.58141	2.63941	0.731337	3.60902	0.000307358	0.00221189	chr15	90083044	90102477	-	IDH2
ENSG00000112378.12	1.16105	3.04644	0.844483	3.60747	0.000309202	0.00222296	chr6	138088504	138107419	-	PERP
ENSG00000171940.14	1.4002	2.99008	0.828979	3.60695	0.000309823	0.00222523	chr20	53567070	53609907	-	ZNF217
ENSG00000123983.15	2.21014	2.53803	0.703826	3.60604	0.000310904	0.0022308	chr2	222860941	222944639	+	ACSL3
ENSG00000100916.14	0.987957	3.58033	0.993027	3.60547	0.000311591	0.00223353	chr14	35826337	35932325	+	BRMS1L
ENSG00000008083.14	3.96512	2.7992	0.776527	3.60478	0.000312423	0.00223561	chr6	15246068	15522042	+	JARID2
ENSG00000084207.18	2.1416	3.10797	0.862195	3.60472	0.000312495	0.00223561	chr11	67583741	67586656	+	GSTP1
ENSG00000149418.11	3.57526	3.19258	0.885971	3.60348	0.00031398	0.00224403	chr11	130159781	130210362	+	ST14
ENSG00000126934.14	1.67716	2.89182	0.802922	3.60162	0.000316243	0.00225578	chr19	4090320	4124122	-	MAP2K2
ENSG00000064607.17	1.76842	3.06451	0.850834	3.60177	0.000316057	0.00225578	chr19	18990887	19034023	-	SUGP2
ENSG00000119682.18	1.94867	2.64734	0.735235	3.60068	0.000317388	0.00225991	chr14	74653436	74713117	-	AREL1
ENSG00000141380.14	1.20734	3.74153	1.03913	3.60063	0.000317441	0.00225991	chr18	26016252	26091217	-	SS18
ENSG00000140265.12	2.90361	2.44704	0.679887	3.59918	0.000319226	0.0022704	chr15	43358171	43371025	-	ZSCAN29
ENSG00000102178.13	0.982088	3.67291	1.02063	3.59867	0.000319853	0.00227264	chrX	154483716	154486615	-	UBL4A
ENSG00000207201.1	2.06556	3.42436	0.951858	3.59756	0.000321222	0.00228015	chr8	24076996	24077158	-	RNU1-148P
ENSG00000107223.13	2.71683	2.88308	0.80148	3.5972	0.000321665	0.00228107	chr9	136862118	136866308	-	EDF1
ENSG00000145495.16	6.68816	1.72942	0.480953	3.59581	0.000323386	0.00229104	chr5	10353694	10440388	+	MARCHF6
ENSG00000168036.18	9.90993	1.2915	0.359408	3.5934	0.000326395	0.00231012	chr3	41194740	41260096	+	CTNNB1
ENSG00000111605.18	2.5655	2.56894	0.715298	3.59143	0.000328874	0.0023254	chr12	69239568	69274358	+	CPSF6
ENSG00000090621.15	1.30926	3.22541	0.898499	3.58978	0.000330963	0.0023379	chr1	39560708	39576790	-	PABPC4
ENSG00000082641.16	2.39794	2.10642	0.586969	3.58864	0.000332403	0.00234354	chr17	48048328	48061545	+	NFE2L1
ENSG00000087842.11	3.3732	3.68429	1.02659	3.58886	0.000332124	0.00234354	chrX	15384798	15493564	-	PIR
ENSG00000158417.11	4.98007	1.52608	0.425327	3.58803	0.00033319	0.00234621	chr2	99337370	99401326	+	EIF5B
ENSG00000174373.17	1.86179	2.19033	0.610486	3.58784	0.000333426	0.00234621	chr14	35538351	35809304	-	RALGAPA1
ENSG00000019144.19	4.4307	2.23668	0.623835	3.58536	0.000336609	0.00236632	chr11	118606439	118658031	+	PHLDB1
ENSG00000092847.13	3.18955	1.94301	0.542206	3.58353	0.00033898	0.0023807	chr1	35869807	35930532	+	AGO1
ENSG00000111676.15	1.26411	3.47821	0.971814	3.57909	0.000344798	0.00241922	chr12	6924462	6942321	+	ATN1
ENSG00000184305.15	1.13446	3.7661	1.05245	3.57842	0.000345681	0.00242309	chr4	90127534	91601913	+	CCSER1
ENSG00000011426.11	2.5138	2.8232	0.789749	3.57481	0.000350486	0.00245225	chr7	36389820	36453791	+	ANLN
ENSG00000225347.1	1.86184	3.70733	1.03708	3.57479	0.000350514	0.00245225	chr9	32333456	32334354	-	SLC25A5P8
ENSG00000186001.14	3.17789	1.85914	0.520364	3.57278	0.000353216	0.0024661	chr3	197791225	197888436	+	LRCH3
ENSG00000001084.13	1.35315	2.71281	0.759347	3.57256	0.000353508	0.0024661	chr6	53497340	53616970	-	GCLC
ENSG00000263753.8	2.5037	3.09975	0.86764	3.57263	0.00035342	0.0024661	chr18	5237825	5290608	+	LINC00667
ENSG00000157985.19	4.72532	1.37092	0.383966	3.57042	0.00035641	0.00248397	chr2	235494042	236131800	+	AGAP1
ENSG00000142798.20	12.9088	1.3949	0.391123	3.5664	0.000361914	0.00251991	chr1	21822243	21937310	-	HSPG2
ENSG00000163697.17	2.75725	2.53724	0.711587	3.56561	0.000363016	0.00252518	chr4	40810026	41216714	-	APBB2
ENSG00000169045.17	4.70619	1.50925	0.423667	3.56234	0.000367558	0.0025519	chr5	179614177	179634784	-	HNRNPH1
ENSG00000166689.16	2.21917	2.70132	0.758284	3.56242	0.000367454	0.0025519	chr11	16777296	17014414	-	PLEKHA7
ENSG00000237505.8	2.4952	3.77328	1.05935	3.56187	0.000368229	0.00255413	chr1	87620802	88685204	-	PKN2-AS1
ENSG00000130935.10	4.53448	1.56511	0.439548	3.56073	0.000369831	0.0025628	chr17	67717930	67744531	+	NOL11
ENSG00000139132.15	1.15601	3.35777	0.943435	3.55908	0.00037215	0.00257642	chr12	32399557	32646050	+	FGD4
ENSG00000100316.16	7.20376	1.41596	0.397943	3.5582	0.000373401	0.00258263	chr22	39312881	39320389	-	RPL3
ENSG00000172943.20	1.5376	2.95633	0.831039	3.55739	0.000374558	0.00258818	chrX	53936675	54048958	-	PHF8
ENSG00000130402.13	5.02093	2.04897	0.576097	3.55664	0.000375629	0.00259312	chr19	38647648	38731589	+	ACTN4
ENSG00000013306.16	1.16279	3.18357	0.895544	3.5549	0.000378117	0.00260783	chr17	44319624	44324870	-	SLC25A39
ENSG00000197077.13	2.80167	2.45387	0.690529	3.5536	0.000379995	0.00261831	chr22	24952729	25197448	+	KIAA1671
ENSG00000196591.12	1.33594	3.01653	0.84944	3.5512	0.00038348	0.00263982	chr6	113933027	114011308	-	HDAC2
ENSG00000137845.15	2.61487	2.07956	0.585696	3.55058	0.000384388	0.00264357	chr15	58588808	58749791	-	ADAM10
ENSG00000179104.9	1.23425	3.20956	0.904399	3.54883	0.000386942	0.00265863	chr12	82686879	83134870	+	TMTC2
ENSG00000164830.19	3.72776	2.51356	0.708427	3.54808	0.000388046	0.00266217	chr8	106270143	106752694	+	OXR1
ENSG00000203485.14	0.683169	3.13954	0.88488	3.54799	0.000388187	0.00266217	chr14	104681145	104722535	+	INF2
ENSG00000130939.20	4.55327	1.73013	0.487783	3.54693	0.000389747	0.00266785	chr1	10032831	10181239	+	UBE4B
ENSG00000123136.15	0.725201	3.23539	0.912159	3.54696	0.0003897	0.00266785	chr19	14408797	14419383	-	DDX39A
ENSG00000116786.13	1.82978	2.0336	0.573391	3.54662	0.000390212	0.00266853	chr1	15684319	15734769	+	PLEKHM2
ENSG00000125733.18	2.97571	3.1653	0.893413	3.54293	0.000395709	0.00270358	chr19	6737924	6751530	+	TRIP10
ENSG00000152818.18	7.7238	2.00022	0.564914	3.54076	0.00039898	0.00272337	chr6	144285700	144853034	+	UTRN
ENSG00000148229.13	0.699133	3.07213	0.868936	3.53551	0.000406995	0.00277549	chr9	113407234	113410675	-	POLE3
ENSG00000131697.18	1.6914	3.325	0.940692	3.53463	0.000408342	0.00278032	chr1	5862810	5992473	-	NPHP4
ENSG00000138448.12	4.40528	2.09043	0.591428	3.53455	0.000408467	0.00278032	chr2	186590055	186680901	+	ITGAV
ENSG00000152127.9	3.87726	1.93543	0.547917	3.53234	0.000411906	0.00280111	chr2	134119982	134454621	+	MGAT5
ENSG00000091127.14	1.69691	3.09358	0.875899	3.53189	0.000412602	0.00280323	chr7	105439660	105522271	-	PUS7
ENSG00000172936.16	0.965006	2.80647	0.795918	3.52608	0.000421757	0.00286244	chr3	38138477	38143022	+	MYD88
ENSG00000102144.15	1.83101	3.14041	0.890679	3.52586	0.000422102	0.00286244	chrX	77910738	78129295	+	PGK1
ENSG00000152234.16	7.44589	2.00303	0.568844	3.52123	0.000429553	0.00291026	chr18	46080247	46104334	-	ATP5F1A
ENSG00000181885.18	1.09373	3.28384	0.93269	3.52082	0.00043021	0.00291201	chr17	7259902	7263983	-	CLDN7
ENSG00000114982.19	1.21033	2.98739	0.848892	3.51917	0.000432903	0.00292751	chr2	96593169	96642787	-	KANSL3
ENSG00000113719.16	2.69224	2.55069	0.725287	3.51681	0.000436769	0.00295092	chr5	172834250	172952683	+	ERGIC1
ENSG00000151893.15	2.38581	2.42675	0.690181	3.51611	0.000437913	0.00295591	chr10	118674166	118755249	-	CACUL1
ENSG00000079785.16	1.29741	3.06108	0.87089	3.51489	0.00043994	0.00296477	chr2	15591177	15634346	+	DDX1
ENSG00000128607.14	2.34669	2.32741	0.662168	3.51483	0.000440039	0.00296477	chr7	130070533	130135705	+	KLHDC10
ENSG00000226527.2	2.50316	3.53899	1.00697	3.51448	0.000440623	0.00296596	chr21	33110866	33123725	-	AP000289.1
ENSG00000132824.14	2.44094	1.99705	0.568406	3.51342	0.000442376	0.00297502	chr20	44496220	44522085	-	SERINC3
ENSG00000105176.18	3.48428	3.16586	0.90136	3.51231	0.000444231	0.00298474	chr19	29923643	30016612	+	URI1
ENSG00000102221.14	0.916574	3.43652	0.978983	3.51029	0.000447613	0.0030047	chrX	46912275	47061242	+	JADE3
ENSG00000107929.15	1.79723	2.66914	0.760471	3.50985	0.000448352	0.00300688	chr10	806913	931705	-	LARP4B
ENSG00000083857.14	6.18356	2.09091	0.595779	3.50955	0.000448873	0.00300761	chr4	186587793	186726722	-	FAT1
ENSG00000140836.17	2.89295	2.50871	0.715111	3.50814	0.000451244	0.00302072	chr16	72782884	73891871	-	ZFHX3
ENSG00000197603.16	1.90081	2.5442	0.725289	3.50784	0.000451755	0.00302137	chr5	37106227	37249376	-	CPLANE1
ENSG00000072210.19	1.05061	3.35869	0.958121	3.5055	0.000455755	0.00304533	chr17	19648135	19685760	+	ALDH3A2
ENSG00000115318.12	1.04001	3.49138	0.996905	3.50222	0.000461396	0.0030802	chr2	74532257	74555690	-	LOXL3
ENSG00000176978.14	1.10752	3.19945	0.914073	3.50021	0.000464888	0.00310067	chr9	137110545	137115177	-	DPP7
ENSG00000103018.17	1.92229	3.78592	1.08178	3.49972	0.000465748	0.00310356	chr16	69424618	69466264	+	CYB5B
ENSG00000122482.21	2.96434	2.58188	0.738154	3.49776	0.000469184	0.00312361	chr1	90915297	91022272	-	ZNF644
ENSG00000106367.15	0.870169	3.23355	0.924742	3.4967	0.000471046	0.00313314	chr7	101154455	101161596	+	AP1S1
ENSG00000142534.7	7.32941	1.52913	0.437492	3.49521	0.000473681	0.0031478	chr19	49496364	49499708	+	RPS11
ENSG00000166167.18	2.46772	2.16845	0.621082	3.49141	0.00048048	0.00318717	chr10	101354032	101557321	+	BTRC
ENSG00000160179.19	1.51792	3.33686	0.955688	3.49158	0.000480177	0.00318717	chr21	42199688	42297244	+	ABCG1
ENSG00000073910.23	2.37767	2.86165	0.819885	3.49031	0.000482466	0.00319743	chr13	31846712	32299125	+	FRY
[truncated: 59,507 more rows]
