# Supplementary material for: Alterations in the Expression of a Set of miRNAs in Endometrial Cancer and Their Correlation with Clinical Variables and the p53 Signaling Pathway
Source: Int J Mol Sci. 2025 May 29;26(11):5215. doi: 10.3390/ijms26115215 (PMC12155133; doi:10.3390/ijms26115215)
Supplement: Supplementary file 1 [file ijms-26-05215-s001.zip › Supplementary Table 3.xlsx]

## Sheet: CPM
miRNA	TCGA.AJ.A2QL.11A.11R.A18L.13	TCGA.AJ.A3NC.11A.11R.A22I.13	TCGA.AJ.A3NE.11A.11R.A22I.13	TCGA.AJ.A3NH.11A.11R.A22I.13	TCGA.AX.A05Y.11A.11R.A27R.13	TCGA.AX.A0IZ.11A.11R.A27R.13	TCGA.AX.A0J0.11A.11R.A27R.13	TCGA.AX.A1CF.11A.11R.A136.13	TCGA.AX.A1CI.11A.11R.A136.13	TCGA.AX.A1CK.11A.11R.A136.13	TCGA.AX.A2H8.11A.11R.A17A.13	TCGA.AX.A2HA.11A.11R.A18L.13	TCGA.AX.A2HC.11A.11R.A17A.13	TCGA.AX.A2HD.11A.11R.A17A.13	TCGA.BG.A2AD.11A.11R.A16E.13	TCGA.BG.A3EW.11A.22R.A22I.13	TCGA.BG.A3PP.11A.11R.A22I.13	TCGA.BK.A0CB.11A.33R.A103.13	TCGA.BK.A4ZD.11A.12R.A27R.13	TCGA.DI.A2QU.11A.11R.A18L.13	TCGA.DI.A2QY.11A.11R.A19V.13	TCGA.E6.A1M0.11A.11R.A143.13	TCGA.FL.A1YF.11A.12R.A16E.13	TCGA.FL.A1YG.11A.12R.A16E.13	TCGA.FL.A1YH.11A.11R.A16E.13	TCGA.FL.A1YI.11A.11R.A16E.13	TCGA.FL.A1YL.11A.11R.A16E.13	TCGA.FL.A1YM.11A.12R.A17A.13	TCGA.FL.A1YN.11A.11R.A17A.13	TCGA.FL.A1YQ.11A.11R.A17A.13	TCGA.FL.A1YT.11A.12R.A17A.13	TCGA.FL.A1YU.11A.11R.A17A.13	TCGA.FL.A3WE.11A.11R.A22I.13	TCGA.2E.A9G8.01A.11R.A404.13	TCGA.4E.A92E.01A.11R.A37P.13	TCGA.5B.A90C.01A.11R.A37P.13	TCGA.5S.A9Q8.01A.11R.A404.13	TCGA.A5.A0G1.01A.11R.A119.13	TCGA.A5.A0G2.01A.11R.A041.13	TCGA.A5.A0G3.01A.11R.A041.13	TCGA.A5.A0G5.01A.11R.A041.13	TCGA.A5.A0G9.01A.11R.A041.13	TCGA.A5.A0GA.01A.11R.A041.13	TCGA.A5.A0GB.01A.11R.A041.13	TCGA.A5.A0GD.01A.11R.A041.13	TCGA.A5.A0GE.01A.11R.A041.13	TCGA.A5.A0GG.01A.11R.A119.13	TCGA.A5.A0GH.01A.21R.A041.13	TCGA.A5.A0GI.01A.11R.A041.13
hsa-let-7a-5p	15.8954	16.054	15.5109	15.1943	16.1588	16.0637	15.9158	15.7601	16.0667	15.178	15.984	15.7794	16.2099	15.144	16.0813	16.0494	15.6046	15.4501	15.9845	15.9719	15.2747	15.8963	16.0427	16.1548	14.6248	16.2446	16.181	15.6357	16.0374	14.8464	15.1622	14.763	14.8487	13.993	15.774	15.7183	14.9302	14.0517	13.6273	12.5731	14.1028	14.5799	13.6551	15.4248	13.8342	13.8361	15.619	11.5915	13.9775
hsa-let-7b-5p	14.6774	15.258	14.9327	14.8088	14.6581	15.2993	14.5689	14.4714	14.9884	13.8453	15.1943	14.6597	16.071	14.5337	15.2004	15.2104	15.2493	15.8088	14.4013	14.8299	14.4288	15.052	14.3781	14.8759	13.8387	14.3801	14.9895	14.766	14.9935	14.0046	14.8943	14.3211	14.3536	11.9692	13.7124	13.2286	13.4736	13.1771	12.7106	12.3226	13.571	15.3515	13.6422	14.7105	13.5196	14.0472	14.1343	12.1472	14.1598
hsa-let-7c-5p	13.0702	14.4438	13.8266	13.0558	14.0609	14.1267	12.9458	12.9848	13.2603	12.5617	13.9887	13.0718	14.1466	13.1667	13.8603	13.9032	13.4176	14.1205	13.6278	13.41	13.0034	13.4976	13.2994	13.9415	12.0274	13.3086	13.3921	13.0756	13.5526	12.0387	13.072	12.5349	12.6264	11.9962	11.2604	11.0773	10.2219	8.29317	6.93951	12.1333	7.45519	8.72805	9.90876	9.74439	8.18682	11.0222	12.7469	8.3853	10.7964
hsa-let-7d-5p	8.18097	8.44527	8.21611	8.28478	8.49895	8.26238	9.06327	8.05874	8.3896	8.20849	8.88986	7.98833	8.46711	8.62189	7.77235	8.25746	8.26873	8.70991	8.80359	8.41085	8.20847	8.16561	8.10709	8.84182	9.02965	8.41867	7.89433	9.40177	9.31414	8.6603	9.4244	8.39182	8.53442	6.99152	7.63998	7.6555	7.69634	8.46858	8.19798	7.74313	8.6392	8.48328	7.69921	7.36178	7.85966	8.65687	8.25542	6.01161	7.92873
hsa-let-7e-5p	10.9009	10.6286	10.3241	10.1636	11.0381	11.0685	10.7867	10.6914	10.9558	10.7644	10.8039	11.0787	11.204	10.0542	11.3464	11.0689	10.014	10.9243	11.5381	10.9613	10.4775	10.6112	11.1674	11.2103	9.88151	11.2347	10.5729	9.91588	10.0597	9.48127	9.48933	9.76407	9.46869	10.547	11.5185	11.9502	9.96396	8.89168	9.02547	9.1715	10.0397	9.78976	9.51955	8.40968	9.23972	9.56626	10.707	7.52914	9.44147
hsa-let-7f-5p	13.8362	13.6328	12.9434	12.3689	14.4941	13.7862	13.7992	14.1293	14.282	13.6462	13.7393	13.6458	13.6998	12.7043	14.1374	13.7488	12.6907	12.439	14.1883	13.6316	13.2023	13.7304	14.7262	14.4559	12.4868	14.8449	14.2447	13.2529	13.5226	12.4187	12.2545	12.1753	12.1404	11.1222	13.7704	13.2599	12.0369	12.6903	11.3502	9.32531	11.4258	11.0397	11.0753	13.305	11.1798	10.9395	13.9095	8.63877	10.8338
hsa-miR-15a-5p	5.58496	7.5155	6.68306	6.04693	8.16351	8.26661	6.71713	6.37583	5.80835	5.82946	7.6423	6.23843	6.81191	6.34491	6.76953	6.81851	5.55971	6.81564	7.87183	6.05	5.65323	5.30166	6.88398	6.15247	6.64328	6.34787	6.12979	5.28953	5.63947	5.85911	5.2682	6.31475	6.07061	6.41716	6.82293	7.88047	6.99167	7.38515	6.7526	6.05136	7.30174	6.63612	6.69555	8.136	7.02532	6.92484	6.59139	5.057	7.06717
hsa-miR-16-5p	7.76296	8.98849	8.49446	8.0644	8.8071	8.38994	8.30047	8.43452	8.54461	8.31632	9.58072	8.01231	8.46711	8.6465	8.54345	9.17529	7.8097	9.16875	8.43061	7.83157	8.06547	8.33853	8.62031	8.24462	9.43912	8.29564	8.65201	8.77316	8.65905	8.94254	8.59375	8.65237	8.30765	9.21859	8.41794	8.94686	9.53382	10.4495	9.64864	9.02586	10.7805	9.65461	9.55832	8.88831	10.3001	9.81988	8.87565	8.52799	9.98239
hsa-miR-17-5p	8.9367	8.48476	8.03677	8.46594	9.45745	9.09239	8.8483	7.98915	8.00876	8.0629	7.83065	8.4588	7.47395	7.38046	7.6773	8.52597	6.86031	7.5137	9.03641	8.17061	8.0233	6.64112	8.41677	8.29607	8.30502	8.21284	7.51822	7.79203	7.84816	8.42337	8.12655	8.14047	8.64653	9.86072	9.45968	10.426	8.87034	9.00307	8.81066	8.90795	8.54708	8.59999	8.01308	11.8651	8.87471	9.45005	8.4657	5.33485	9.68683
hsa-miR-17-3p	9.50238	9.42777	8.76266	8.75942	9.58377	9.2745	9.12529	7.8757	7.97671	7.41825	8.31407	8.94208	8.07576	7.69134	7.93044	9.17011	9.16345	7.18807	9.17422	8.49492	8.82994	7.61101	8.26055	8.31656	6.96056	8.45564	8.06288	8.12239	8.30593	8.17319	8.68863	7.87152	8.70042	9.11026	10.0109	10.0443	8.408	7.16987	7.29394	6.95135	7.04275	6.89662	7.40889	10.1811	7.38067	7.57322	7.41383	9.31964	7.72409
hsa-miR-18a-5p	2.04063	2.66296	3.12954	2.50484	3.05638	1.01974	1.59758	2.83481	2.59738	3.01442	2.36253	2.74007	2.33471	2.36306	2.04443	3.03412	-0.168214	2.74182	2.67933	2.60056	3.1879	0.959674	3.13224	2.82369	3.88575	2.99695	1.03387	2.03564	1.54869	2.70863	1.84673	2.75059	3.34287	5.32469	3.30163	5.49364	3.86577	4.9156	5.27959	4.66745	3.76511	4.22007	4.3589	5.89601	4.2605	5.89256	3.14592	2.62914	4.90655
hsa-miR-19a-3p	5.14325	5.39335	4.90336	5.38815	5.33931	5.12594	5.11745	4.55436	4.7272	4.17382	3.33487	5.11218	1.93417	3.43748	3.8158	4.99954	5.90741	4.07524	4.62975	4.67616	4.50723	4.72945	4.83659	3.92322	4.42721	4.67976	3.50201	3.822	3.59736	3.92605	4.12212	3.89602	5.83623	5.43768	5.64427	5.63153	4.92383	5.10769	5.81365	5.85936	4.78179	5.26004	3.82838	6.69029	5.45468	5.80695	4.59051	5.45599	6.22131
hsa-miR-19b-3p	8.09675	7.6752	6.98995	7.97399	7.95362	7.27398	7.80818	7.80259	7.46695	7.38735	6.87653	7.36749	5.34016	6.82172	6.47416	7.56821	8.19859	6.14781	7.74018	6.81347	7.24446	7.82113	7.46347	6.85903	7.14789	7.51673	7.05327	7.22035	6.60163	6.93814	7.41297	6.77497	7.79569	7.50859	7.8267	7.63442	7.38843	7.48334	7.61987	7.1322	6.36675	7.13451	6.62039	7.62085	6.33786	7.69055	6.75692	6.94763	7.79343
hsa-miR-20a-5p	8.7393	8.57639	7.93076	8.27624	9.77428	9.21121	8.99846	7.37665	7.58267	7.30431	7.42562	8.54674	7.16529	6.75376	7.35512	8.44262	7.25338	6.88912	9.15419	8.05042	7.65617	5.87232	7.91452	7.79258	7.01054	7.99254	7.4089	7.47914	7.6808	7.29865	7.42835	7.32274	8.24944	8.97546	9.14969	9.65859	8.32044	7.83347	8.11309	7.20269	7.5262	7.12155	6.66595	11.1773	7.43043	8.14889	7.44813	3.96474	8.57359
hsa-miR-21-5p	15.9898	16.7099	17.5857	15.6102	17.282	17.5377	17.972	15.9172	15.7875	16.7852	15.8563	17.4832	18.5478	15.5678	16.6766	16.4726	15.3999	17.9172	17.5213	17.9977	16.1935	14.3208	17.6564	16.8685	15.581	17.2014	15.6656	16.5503	16.182	14.5424	15.356	16.803	16.0616	16.5687	17.8716	18.0219	17.6357	17.2368	17.7025	14.0663	17.4712	16.3039	17.9858	17.1574	16.4247	16.6203	17.1277	15.8671	16.5599
hsa-miR-22-3p	14.9591	15.7243	16.5351	14.9102	16.4291	17.8926	15.4703	15.2169	15.1838	15.479	16.339	15.595	18.3962	15.7459	16.5764	16.2886	14.366	17.8493	17.2	16.7348	15.3156	14.5894	16.8818	16.3104	15.2248	16.0376	14.1114	14.9792	15.1048	14.3265	14.2211	15.1675	14.9413	14.1448	16.082	15.1256	15.5375	15.0476	15.4081	13.8266	16.005	15.6605	16.0756	16.2233	15.1265	14.6643	15.7118	14.4916	14.3909
hsa-miR-23a-3p	10.8781	12.7669	11.8638	11.7563	11.4894	11.8513	11.1622	11.2963	11.2278	11.0007	12.4056	11.6171	12.8652	11.8377	11.3202	12.1557	11.1111	12.7167	11.5229	11.9321	11.1461	10.5091	11.1059	11.281	10.7661	10.7828	10.8588	11.6609	11.4939	11.1477	11.6733	11.5667	11.5289	12.0818	11.4511	11.7531	11.6621	11.2096	12.7297	11.835	12.5824	11.1775	11.8169	12.0586	11.4705	11.4811	11.5715	10.8314	11.7379
hsa-miR-24-1-5p	5.07265	6.33898	5.93401	5.71745	6.75188	6.41587	6.50164	6.60458	5.96903	6.18734	6.81447	5.38953	6.39622	5.85604	6.24444	5.9661	3.62765	7.42664	6.4839	6.2812	5.58084	4.92684	5.83398	6.53466	5.79359	5.72467	6.26397	6.62801	6.60163	5.44994	6.31136	5.60706	5.22961	3.39634	2.28414	2.51476	3.76474	3.23843	3.06869	4.92461	2.03928	3.29893	2.98039	1.00806	1.18521	4.5971	5.74199	2.32429	3.6024
hsa-miR-24-3p	10.3252	12.1878	11.9556	11.2965	11.4307	11.2968	10.8551	11.0113	10.6941	10.7686	11.9507	11.0217	11.5739	11.0669	11.4014	13.2237	9.88209	11.7056	10.9088	11.4451	11.0939	9.61631	11.4646	11.0108	11.5582	11.0432	11.1248	11.08	10.8675	10.914	11.0388	10.9592	11.3527	11.5669	10.4138	11.8477	11.0142	10.2329	10.0988	10.6518	10.3158	10.5458	10.8949	10.5269	10.0004	10.8913	10.2085	12.2558	10.0668
hsa-miR-25-3p	12.794	13.5974	13.0743	12.8889	14.1772	13.8566	13.6594	13.6695	13.647	12.968	13.0893	12.5494	13.6137	12.626	13.9111	13.4257	11.9022	13.1649	14.089	12.9792	12.8321	12.5249	13.857	13.2813	12.4224	13.4712	13.9417	12.8019	13.0634	12.4707	12.8417	12.5006	12.7692	13.9611	13.07	13.6176	13.3225	12.5614	12.7129	13.2093	12.3687	12.6295	13.3273	13.707	12.7213	12.8398	12.805	13.0737	13.0091
hsa-miR-26a-5p	11.8817	13.4992	12.8753	12.5169	12.7767	12.1958	12.5282	12.7416	12.6023	11.8957	12.826	12.0872	12.6391	12.6396	12.5366	13.0434	13.0168	11.6663	12.0732	11.9912	12.1632	12.2564	12.2661	12.4646	11.6595	12.4682	13.2439	12.8414	12.835	12.1592	13.0426	11.887	11.8751	11.0003	10.753	10.0246	11.0129	10.6882	9.88224	10.4884	10.6656	10.5547	9.73438	9.40392	9.46863	10.6351	11.6315	8.92069	9.9269
hsa-miR-26b-5p	10.3466	10.5908	10.3786	10.6384	10.6388	10.3887	10.7136	11.2647	10.9367	10.9078	11.2343	9.64472	9.69466	11.0666	10.3991	10.0269	10.6893	10.2055	10.2329	9.73362	10.1702	11.0193	10.5172	10.8624	10.8086	10.7629	10.9176	11.0272	10.7446	10.2544	11.005	10.2244	9.98159	9.82013	8.49217	9.07113	9.73178	10.2448	9.05443	10.2453	9.48668	9.94616	8.93613	8.14227	8.85258	9.62908	10.2862	6.96134	9.28288
hsa-miR-27a-3p	9.60053	11.4421	11.2262	10.1407	10.4401	10.4123	9.95591	10.1958	9.71552	10.0654	11.3037	10.1202	11.034	10.789	9.91373	10.5181	9.57793	10.6456	9.89903	10.5747	9.99584	8.83226	10.4866	9.97585	9.62869	9.8945	9.63254	10.0017	9.92636	9.71905	9.88495	10.7525	10.3701	10.9768	9.61899	10.232	10.4861	10.5096	9.48436	10.2165	10.1721	9.85776	10.2034	9.66145	9.49615	10.2195	9.84682	10.4208	9.86228
hsa-miR-28-5p	6.80372	9.30077	8.99464	7.90734	9.47329	9.12419	8.53595	7.93858	7.60614	7.441	9.41506	8.33219	9.83262	8.6417	8.63508	9.5231	7.12232	9.16472	8.88721	9.18496	8.16291	6.68977	8.0363	9.39595	7.01381	7.92145	7.70346	9.22246	9.35591	7.48651	9.35641	7.61158	7.78771	6.47125	7.32854	7.41605	6.90953	6.78111	6.84908	5.9295	6.9049	6.542	6.62039	6.78942	6.43856	6.18206	8.07838	5.37637	6.20201
hsa-miR-29a-3p	13.716	14.9804	14.3861	14.1163	14.5928	13.7851	13.97	15.0338	13.9571	14.1207	14.8976	13.7609	14.1113	14.2887	14.4017	14.5412	14.4936	13.7025	13.9386	13.2165	13.7914	14.4655	14.5807	14.2006	12.8667	14.2458	14.8452	14.1973	14.4352	13.4487	14.3966	13.7326	13.3373	12.5258	11.0736	11.434	12.62	12.213	11.7326	11.2026	11.9848	11.8544	11.6949	10.0808	9.79624	11.344	12.8928	11.2994	11.0865
hsa-miR-30a-5p	15.4361	15.1496	15.0737	15.2214	15.7606	15.9784	15.7459	15.3895	15.4606	15.2563	14.901	14.6206	15.1611	14.3774	14.8974	14.8582	13.7581	15.3524	15.7699	15.2414	15.2264	12.85	15.8888	14.9862	14.9444	15.6908	14.7962	14.9209	14.6709	14.0132	14.3165	14.323	14.7388	14.201	13.6315	13.5275	14.1026	15.4437	17.5576	13.7399	17.7552	14.4171	13.7473	11.6083	14.3898	14.0502	14.1792	11.4985	14.4494
hsa-miR-30a-3p	13.2249	13.5404	13.1956	13.2616	13.5307	13.9597	13.3858	14.5889	14.467	14.4968	13.5047	12.3928	14.5436	13.3974	14.1534	12.8767	11.7252	14.1146	13.5018	13.4058	13.4443	11.8847	14.6447	13.9699	13.8283	14.2013	14.0545	13.5994	13.2958	12.7941	13.3403	13.0955	12.9658	11.7264	11.6368	11.6332	12.1128	14.2588	15.7978	12.6656	16.174	12.6802	12.4359	9.37191	12.8462	12.3439	13.2794	12.4756	12.1484
hsa-miR-31-5p	4.64398	0.341031	2.11942	4.2379	-2.43548	-2.15019	4.3303	3.47635	4.47525	4.37624	0.813634	3.74643	-2.70969	4.46542	0.356372	0.164705	0.749324	-1.90204	1.17032	0.384246	4.98968	-1.36225	2.55574	0.753298	4.40745	3.27259	2.8549	4.25688	4.28989	3.97022	4.62768	2.8627	2.53309	4.17301	3.74677	3.46353	6.17369	8.6567	6.68449	5.20875	6.11363	1.44478	4.80142	-1.93054	-1.62214	-0.447295	0.662407	1.04418	2.94188
hsa-miR-32-5p	6.32319	4.24792	5.25276	5.3233	3.75435	3.20736	3.73894	5.3305	4.88902	5.29255	3.80694	5.07217	3.91967	4.59391	4.05681	4.83495	6.63484	3.82588	3.14231	4.48166	5.28527	4.99881	5.32647	3.76527	4.32557	4.7263	3.63477	3.94793	4.04117	4.66002	3.54893	5.43638	5.67637	5.28899	4.83948	4.14378	5.66213	5.50799	7.44051	5.33226	6.12675	5.59609	4.49976	4.0002	5.34364	5.35145	3.90187	3.36611	5.33641
hsa-miR-33a-5p	5.29826	5.08617	5.44743	5.73418	3.5418	2.70779	4.4759	4.41977	4.68374	4.72004	6.27913	4.12446	3.3564	6.08166	1.94133	3.06418	6.42507	4.07524	3.44716	5.01446	5.06237	7.04118	2.95166	5.4426	3.82745	4.02382	3.63477	5.7827	5.47431	6.08681	7.36481	5.8234	5.87357	4.57987	3.23037	5.26342	4.85528	4.28757	7.75882	4.5953	7.12348	5.03896	3.32142	3.81542	5.29672	5.49912	4.75614	2.88068	5.33641
hsa-miR-92a-3p	14.0161	13.2389	12.7418	13.8159	13.8203	13.6864	13.578	13.5665	13.6912	13.4933	12.9654	13.4466	13.0074	12.8694	13.2467	13.1818	13.5086	12.5479	13.6332	12.5955	13.4161	13.2074	13.6167	12.527	12.704	13.159	13.0835	12.4834	12.6402	13.0433	12.7386	12.9828	13.4079	14.2691	14.0277	14.4624	13.6939	12.9544	13.2485	12.7718	12.2643	12.4337	13.0676	15.4351	12.2985	13.1052	13.1281	12.9205	13.4615
hsa-miR-93-5p	11.7127	11.2158	11.4023	11.0801	12.8054	12.7922	12.1836	10.6064	11.0177	10.7965	10.779	11.4008	11.3408	10.1243	11.138	11.4014	8.72424	10.9409	12.6346	11.8549	11.0216	8.35439	11.802	11.2833	10.6602	11.4976	10.6351	10.328	10.7278	10.9558	10.4002	10.9667	11.4986	13.8287	12.9559	13.9588	13.1096	11.1035	11.8965	11.9648	11.4311	11.8967	11.5953	14.8777	11.7184	11.9385	11.3475	8.34926	12.3519
hsa-miR-95-3p	2.11278	1.27392	0.613525	2.15337	0.73445	-0.565225	0.317472	1.96354	2.35296	2.4227	0.702603	1.27744	-0.38776	1.31122	1.71001	0.856583	-3.33814	2.62152	-0.208192	0.203674	2.50201	-0.22475	1.47773	0.546847	-0.450531	0.189596	0.827414	-0.0477748	-0.953814	1.19157	-0.0430844	1.16562	0.516021	1.99982	0.386024	0.25842	0.0791767	2.847	-0.101232	3.55782	0.660771	2.49923	-0.926503	0.391391	4.15922	3.89848	2.41531	2.32429	1.44712
hsa-miR-96-5p	2.82132	1.12953	1.52426	2.50484	-0.113547	-0.565225	2.15397	0.512879	1.54005	1.76481	-0.240813	0.674774	-1.12473	1.16312	-1.22859	0.551728	-1.01621	0.419889	-0.208192	0.203674	2.17485	-1.36225	1.9323	-1.56863	1.98243	1.66959	-0.0656705	2.24641	0.124188	2.67344	0.62434	2.42501	3.41832	5.73163	4.9434	5.72149	6.82244	5.90889	5.68013	1.8124	3.5483	6.02511	3.71735	4.39739	5.06436	5.14765	3.23844	0.558751	4.95347
hsa-miR-98-5p	5.62868	6.24573	6.08991	5.10917	6.56734	6.53281	5.80933	5.62558	6.03277	5.72622	6.13155	5.56554	6.71027	5.39038	6.18363	6.02842	5.067	5.96215	6.49502	6.38026	5.56091	5.64897	6.801	6.75179	5.81626	6.55177	5.94396	5.85797	6.15587	5.05811	5.64917	5.65845	5.87022	4.86489	5.83047	5.63153	5.28863	4.88855	4.33617	3.50629	4.878	5.66915	5.34028	6.64058	5.77874	5.88063	6.07619	2.76038	5.24507
hsa-miR-99a-5p	11.7914	13.935	13.1418	12.564	12.8588	12.4993	12.4567	12.2089	12.1615	11.0229	12.9399	12.1322	12.8148	12.84	11.9828	12.7524	13.3023	12.4596	12.5296	12.6439	12.3238	12.5701	11.8951	12.8802	11.3348	12.2419	12.8876	13.4615	13.3916	12.2587	13.6415	12.0832	12.5963	10.6273	9.25891	8.99501	9.03124	7.48033	5.27959	10.5069	6.01832	6.73586	7.83172	7.96983	6.59218	9.57554	12.402	7.24525	9.04365
hsa-miR-100-5p	14.5248	15.2524	14.8048	15.2583	14.5413	14.6135	14.9005	15.0223	15.7957	13.8835	14.14	14.432	14.5245	14.9978	15.1077	14.9878	15.7559	13.9154	14.6806	14.1838	14.8868	15.4299	13.8596	14.8411	13.3319	14.904	15.8706	14.8611	15.5122	14.485	15.4313	13.6266	14.3586	12.7569	13.047	10.8091	11.8683	6.69526	9.35478	11.2659	8.63001	10.1251	10.9303	8.3614	8.92379	10.4331	13.6296	9.05141	11.7008
hsa-miR-101-3p	15.1713	16.6813	15.3373	15.2158	15.3547	14.9239	15.5471	15.538	15.6665	14.3069	15.6703	15.2693	15.5403	15.7391	14.8289	15.1643	16.8505	14.7456	14.398	15.5809	15.4418	15.6995	14.6108	15.394	13.2534	15.2153	16.2651	15.7323	16.4068	15.6363	16.4325	15.0801	15.3197	14.1264	12.9821	12.7956	13.8682	12.5509	12.8335	12.7145	13.2221	12.699	12.1766	12.6803	11.8142	12.6122	14.7722	12.5544	11.8161
hsa-miR-29b-3p	10.5117	9.82723	9.42795	10.1233	10.3246	9.65918	9.90324	10.1292	9.984	10.2914	10.2003	9.85367	9.14245	9.95358	8.9934	9.42517	10.6067	9.78577	9.63636	8.47264	9.45402	10.6132	9.3777	8.62982	8.57793	9.55879	9.12733	9.63948	9.72067	8.39057	9.60871	8.92798	9.03715	9.39161	7.4783	7.64787	8.48261	10.1653	9.22145	7.58447	9.71768	9.44174	7.89048	6.95312	7.07483	7.80852	9.37805	8.20116	7.88402
hsa-miR-103a-3p	14.0075	13.9585	13.9639	13.1943	15.1857	15.3647	14.5361	13.588	13.9844	13.3614	13.4778	13.6445	13.7822	12.3525	14.4208	13.9403	12.4275	13.6639	15.0501	13.8039	13.5074	12.6037	14.5211	14.0393	13.2404	14.2437	13.9534	12.6174	12.9652	12.3402	12.5727	12.4663	13.1292	15.2066	15.1208	15.6715	14.2145	12.9037	12.4027	12.9015	14.1363	13.3437	12.613	15.1978	13.2175	12.837	12.8539	13.5151	12.8435
hsa-miR-105-5p	-1.6598	-0.796473	1.90041	-1.11965	-0.850513	-2.15019	-0.167955	-1.07208	-3.6694	-3.72705	-3.94125	-4.08011	-0.38776	-4.04633	-1.22859	-3.53573	-3.33814	-1.90204	3.6987	1.72305	-1.28458	-3.68418	3.75627	1.49026	4.67875	4.28596	0.827414	0.689191	2.21611	3.60972	0.998736	3.94778	3.77476	0.908674	3.03512	0.788934	4.66013	-1.09786	-1.68619	3.21679	-0.0761941	-2.25566	0.658459	-1.93054	-1.62214	0.775098	1.46211	-0.178215	-0.427351
hsa-miR-106a-5p	3.46948	2.167	2.4454	3.56218	3.34588	2.37337	2.3681	2.03225	2.43912	2.4227	2.6881	3.01792	1.53824	2.66791	2.6783	3.43005	1.41675	4.63712	3.02447	3.53519	2.32423	0.959674	3.59321	2.51883	3.91404	2.70985	1.03387	3.16724	2.44612	4.38344	2.83524	3.53908	3.8719	6.42814	5.41443	4.66592	6.73548	2.36157	5.92114	5.63782	4.878	5.57089	4.90639	3.95211	5.51741	6.5338	2.41531	2.76038	6.6134
hsa-miR-107	6.33077	6.21922	6.39908	5.70902	5.92647	6.14902	5.3239	5.18719	5.54734	5.24737	6.08803	6.20413	6.56411	5.50634	5.57446	6.80745	4.94263	5.88586	5.84057	6.08957	6.20887	4.61503	5.54621	5.65698	5.17591	5.49817	4.83433	5.27243	5.40569	5.4184	5.60247	5.41355	5.67637	6.82494	6.9994	8.25779	6.62247	5.7325	5.64472	5.20875	6.05994	5.98751	5.30232	7.374	6.2666	6.0605	5.13393	6.41175	5.62431
hsa-miR-192-5p	8.83171	9.66152	9.4624	9.68206	8.46313	8.11308	10.1828	8.34788	8.74555	8.17042	8.15315	8.78349	7.91693	9.00403	8.32919	9.28982	9.58463	8.25151	8.0965	8.79339	8.80102	9.03285	8.07102	8.54728	7.59277	8.36137	8.1192	8.99493	8.4473	9.03814	9.48887	8.58399	9.3327	10.6501	9.55025	8.06219	9.63415	14.5187	10.9983	9.85389	8.27989	9.32224	9.42775	9.20965	11.5654	9.82222	9.19682	7.05381	9.02455
hsa-miR-196a-5p	0.455672	4.45903	6.09508	1.54332	5.46539	7.16043	5.24483	1.73527	1.616	3.51136	3.50996	5.19834	4.0585	2.36306	7.7149	7.89105	6.435	7.42214	8.91023	6.16869	3.97092	7.81915	4.10655	6.71831	4.19332	4.92181	1.65054	5.85108	6.62193	2.00602	6.39791	3.17651	4.35732	1.59456	2.5413	1.94648	0.695848	4.04782	1.12116	4.6438	2.42631	3.47226	4.20278	2.71332	6.47062	4.65424	6.39234	2.99171	3.27309
hsa-miR-197-3p	8.2264	8.21196	7.95159	8.92155	8.17093	8.44507	8.21489	8.5185	8.23184	7.99448	8.71807	7.80749	8.01397	8.42864	8.52463	9.04664	8.71951	7.81735	7.90763	7.63273	7.84933	9.03456	7.95467	7.69111	8.57017	7.67426	7.58538	8.24224	7.68643	8.69691	8.15399	7.92576	7.8989	8.82312	7.76185	9.46381	9.3171	8.63176	8.3541	9.48024	8.62077	8.36731	8.38865	9.61298	8.52124	8.34604	7.90152	8.0586	8.16884
hsa-miR-199a-5p	9.26624	11.5685	11.4194	10.4303	12.3072	12.4235	12.3012	10.5449	10.3979	9.55792	11.2451	10.2779	11.3216	10.7697	10.5425	11.0214	11.7324	11.0326	12.1264	11.1885	9.74677	11.4882	11.2976	11.3279	11.6605	11.2612	10.5338	11.5253	11.1667	10.8038	11.247	11.0649	10.9597	6.69003	9.53969	9.45016	9.875	7.65369	7.36637	6.86192	7.64946	7.34239	8.23084	9.56648	8.14107	10.3223	10.9396	8.9992	9.19409
hsa-miR-199a-3p	10.8207	13.0647	13.2508	12.0238	12.5951	12.4302	12.3521	11.2678	11.3508	10.6692	12.5934	11.952	13.1974	12.7653	11.6077	12.2827	13.7755	13.2628	12.2251	12.8826	11.4984	12.7773	12.4061	12.2418	12.6915	12.1358	11.4405	13.1868	12.7306	12.9821	13.5716	13.2699	13.1444	8.57277	10.4176	10.9802	11.0009	9.61278	10.317	9.09725	9.92146	9.90956	11.879	10.5378	10.7384	12.5987	13.1246	11.6882	11.4784
hsa-miR-129-5p	5.53331	3.5681	4.30506	5.85381	1.47142	7.48099	2.55451	4.69875	5.57615	4.07385	1.10314	4.3079	7.83624	5.13109	5.13481	4.46989	5.36576	4.32678	4.34025	4.01788	5.28527	4.18	1.67704	3.83509	2.18174	2.24545	2.8549	3.15236	3.88189	1.37799	3.10786	2.05197	1.54997	4.43496	3.61309	1.33642	1.84471	1.93777	-0.101232	1.18436	-0.0761941	2.3882	1.88085	1.7699	2.28475	3.1772	2.24737	-1.76318	3.19714
hsa-miR-148a-3p	16.2902	14.2806	14.6121	15.3077	14.623	14.9322	14.8571	15.5961	16.0106	15.134	14.1087	14.879	15.2375	15.6784	14.7871	14.5121	15.5574	14.2659	14.9762	14.4955	15.3751	15.735	14.7566	15.1673	14.954	15.1184	14.9469	15.3716	15.1642	14.9688	15.5727	14.5211	14.4335	15.3661	16.3619	15.2113	17.0144	14.4187	15.4765	13.8316	16.0111	16.1493	16.0631	15.9851	14.7322	14.9902	15.4565	13.7814	16.2105
hsa-miR-30c-5p	9.76314	9.81952	9.41378	9.94397	10.6348	10.1163	10.3249	10.5588	10.2321	10.4134	9.59098	9.58999	8.96847	9.32939	10.0655	9.71412	9.42362	10.2825	10.609	9.59585	9.59454	9.74823	10.4594	9.81129	10.5723	10.2229	9.68468	9.79719	9.04509	9.37131	9.4143	9.25614	9.566	9.31307	8.62052	8.77105	9.31136	10.3178	11.5571	10.6592	11.5061	10.3295	8.73349	7.80022	9.41472	9.44904	9.70629	7.1407	9.93203
hsa-miR-30d-5p	13.9307	13.339	13.0528	13.2232	13.2639	13.5247	13.2234	12.9056	13.2803	12.6879	12.5047	13.1103	13.1295	12.1097	13.1948	13.547	12.8446	13.1541	13.6802	12.7692	12.9732	12.2857	13.4564	12.9088	13.5097	13.1822	13.0248	12.4593	12.8445	11.9082	12.2693	12.1067	12.486	14.0661	13.1954	13.6088	14.5705	11.6328	13.631	13.5847	12.2404	12.4184	11.5973	12.7606	11.703	12.1676	12.0148	9.68958	12.5758
hsa-miR-139-5p	7.16356	7.45997	7.39226	7.95806	7.88307	8.24535	6.94683	7.64422	7.47079	7.0795	7.47818	7.66262	8.01738	7.88773	8.05604	8.04688	5.99054	7.61169	8.28286	6.58795	6.47697	5.29596	6.46263	6.37193	4.87859	6.10028	5.70818	6.3999	6.83554	5.20704	6.00002	5.71182	5.63743	2.49364	3.46575	3.49789	3.68799	3.18013	3.44309	5.80708	3.95355	2.2679	5.41335	3.58253	0.699788	3.89848	5.7825	3.0948	2.63154
hsa-miR-7-5p	-0.437412	-0.796473	0.057132	-1.11965	0.371879	-0.565225	-0.90492	-0.224086	-0.862048	-0.267614	-1.1339	-0.379674	-0.38776	-2.46137	0.356372	-1.21381	-3.33814	0.905316	-0.945157	-2.11825	-1.28458	-1.36225	1.11516	0.753298	-0.450531	-0.151441	-0.551097	-1.63274	-2.53878	-1.34448	-1.80862	-1.55684	-2.29133	0.777429	-1.48844	3.68841	0.0791767	2.19492	3.80566	0.0468614	1.1462	0.914265	1.39543	1.91076	1.54778	1.87463	-0.00501774	-1.76318	-2.01231
hsa-miR-10a-5p	17.0678	15.3035	14.6326	16.917	16.0257	16.2567	15.9632	17.3165	17.7242	16.629	15.6614	16.1031	15.4057	16.513	16.8387	15.9544	11.6024	15.4275	15.4029	14.6277	16.713	10.4118	15.5881	15.4175	15.1133	15.757	16.115	15.9309	15.071	15.6665	15.5277	15.1916	15.6719	15.9401	17.4145	16.4258	16.0262	15.7633	17.5733	13.6237	15.4392	17.3308	12.397	10.6957	17.3915	15.3428	15.5718	10.7299	14.7508
hsa-miR-10b-5p	18.4021	19.7457	19.3071	17.5783	21.0715	21.2431	20.6513	18.6881	18.8313	18.0585	19.7307	16.6075	20.2618	17.4538	19.0354	17.3291	17.7463	20.5325	20.9992	19.8294	18.084	18.9015	20.1122	20.9893	18.669	20.0561	20.8674	19.975	20.3351	18.0533	19.3576	17.9007	18.1484	16.1801	14.6652	17.3418	14.882	14.5094	18.4669	12.7913	14.5782	15.3073	17.1253	16.3914	18.04	16.0683	19.9919	15.4169	14.8553
hsa-miR-34a-5p	8.2335	7.52996	6.44844	7.97399	7.69767	7.39863	7.60419	7.70468	7.70183	8.01653	7.90384	7.43706	6.13893	7.95332	7.46838	7.56821	7.90206	5.89886	8.6775	7.60683	7.78742	8.65483	6.53181	7.0692	7.19188	6.9675	8.04956	7.284	7.04806	6.86984	7.57897	6.23367	6.05887	7.23608	7.78535	6.94492	8.41039	8.22902	5.20862	4.38314	7.33037	7.0504	6.7946	7.40857	7.54025	7.59162	7.15485	4.92332	8.59409
hsa-miR-181a-5p	11.5103	10.0539	10.5118	9.96317	10.2833	10.3003	11.1394	9.27996	9.49692	9.16607	9.74514	10.622	10.0599	9.30723	9.73358	9.87935	9.72475	9.29702	10.5766	10.5451	10.2537	8.05349	9.83023	9.53225	9.73954	9.82498	9.47653	10.6303	10.1851	9.81325	10.4275	9.38728	10.686	9.7439	11.1722	9.87701	13.0017	9.53241	8.21316	9.86736	9.02447	10.273	9.02915	10.4225	7.7936	9.17659	9.06534	7.70646	11.6835
hsa-miR-181b-5p	8.89126	8.24299	8.34063	7.62743	8.13153	8.07983	9.02631	7.25255	7.32141	7.3153	7.64136	8.1568	8.13659	7.57435	7.9405	7.5929	8.0056	7.32918	8.43205	8.51746	7.90475	6.50934	7.72073	7.93586	7.56181	7.84969	7.70157	8.44236	8.09815	7.79763	8.32452	7.71415	8.53071	8.44141	9.3138	8.47382	10.1505	7.15481	5.69751	8.42797	6.23971	8.25114	7.07912	8.80163	5.70878	7.17476	7.41482	5.29211	9.20988
hsa-miR-181c-5p	6.04295	7.29628	6.78585	7.11077	5.95254	5.5433	7.61995	6.57033	5.44173	5.42016	6.14223	7.39105	6.46274	6.63578	6.30798	7.38089	7.76842	5.56557	5.8579	7.45476	7.42485	5.81367	5.5589	6.41056	5.01544	5.50582	6.20646	7.39951	6.90209	5.78686	7.04874	5.72671	7.22108	6.70817	7.36642	7.25466	7.24843	5.54888	4.33617	5.68494	4.67869	6.78051	4.20278	5.97435	5.41128	5.04456	6.69134	3.36611	5.51907
hsa-miR-182-5p	11.8225	10.3062	10.7058	11.2676	11.3864	8.68349	11.9848	10.9382	11.8623	12.4455	9.09612	9.8248	10.1407	10.0745	11.1045	10.9541	6.11924	9.95711	10.1212	10.2886	11.4834	8.73077	12.9054	9.66039	12.1825	12.1823	11.0756	11.363	10.1281	12.0008	10.8232	12.1813	12.5134	15.0484	14.3061	15.2003	15.4145	15.1955	14.5438	11.1318	13.1568	15.6724	14.3226	14.2827	14.5714	14.6642	13.2846	9.44445	14.7152
hsa-miR-183-5p	9.99259	8.80381	8.75246	9.22131	9.62421	6.68586	9.86133	8.71615	9.51035	10.4177	8.1245	7.88963	8.03262	8.09098	8.88211	8.7949	4.23929	8.10779	8.16945	8.36657	9.60279	7.33193	11.0952	8.17228	9.94885	10.5802	8.73106	9.19279	8.0465	10.4761	8.86646	10.7562	10.4799	14.3442	12.9519	14.9699	14.525	13.3021	12.5929	10.2936	11.6368	14.2811	13.936	14.2841	13.293	13.7114	12.7016	8.17787	13.4116
hsa-miR-187-3p	7.9018	2.55402	4.79939	6.3855	1.65199	-0.565225	5.33667	5.06132	5.22238	4.51613	0.582309	3.55651	1.81387	5.05433	2.91437	1.32225	-0.530784	0.905316	4.7645	4.08469	5.68581	-1.36225	3.90275	5.62448	5.65799	4.71316	5.07534	5.4683	6.16282	5.88626	6.31136	5.83376	5.55206	8.95568	5.44623	7.40024	8.63811	-1.09786	0.635733	0.894858	-1.66116	3.81043	3.82838	2.55059	5.51741	7.23219	6.33902	3.66309	7.67244
hsa-miR-199b-5p	7.60932	8.3292	8.52594	7.77618	9.14902	9.49502	9.09367	7.43809	7.94024	7.7733	8.28787	7.88747	8.35303	8.01538	7.91352	7.73164	2.85169	7.82758	9.17335	8.9108	7.57898	1.36021	9.01833	8.15645	9.86031	8.84536	8.42102	8.75666	8.07317	9.29341	9.10831	9.54893	9.78069	4.36811	6.70959	6.18916	7.18141	4.355	4.61759	4.26409	4.06676	5.14522	5.91899	5.89601	5.59703	8.33078	8.15871	5.29211	5.50339
hsa-miR-203a-3p	9.9697	10.1139	9.95915	10.8254	11.0914	10.4275	10.8347	11.1436	12.1856	10.5537	9.74207	10.063	9.36345	10.493	10.7349	10.4427	9.55194	10.4072	9.33909	9.00565	11.0821	10.2708	10.9765	9.85221	10.5986	10.9351	9.58512	9.91354	9.95483	10.365	9.9153	10.5373	10.6104	12.5441	12.1749	8.93045	13.0352	14.7639	13.2022	9.26458	10.2096	13.0914	15.647	15.0517	13.0683	10.7056	10.7801	13.1842	13.1859
hsa-miR-204-5p	4.99841	5.81529	7.47697	6.98014	3.86831	4.618	7.20186	7.31076	7.17216	5.74666	4.53853	5.88999	4.69119	7.05761	6.46954	5.71929	9.75973	4.16405	7.42843	6.15321	6.10602	9.40378	7.14386	7.5904	6.65171	7.63646	8.52304	7.74137	7.98707	6.7525	8.52387	6.67678	7.51226	-0.155457	4.27532	2.58035	7.61678	0.0396455	0.635733	6.23669	-1.66116	1.65123	-0.926503	2.67432	-1.62214	3.4596	6.54686	1.40675	4.52685
hsa-miR-205-5p	4.36256	5.54338	1.32722	2.15337	4.66256	3.6827	5.70487	3.70402	2.98881	3.75677	3.04743	3.33774	4.38834	1.93095	1.57876	2.53035	0.568752	1.55739	4.12809	4.31359	4.04454	2.09718	2.0804	0.0163326	2.27193	2.70985	1.51929	6.24903	2.35199	4.92978	4.4431	3.63693	3.59131	11.0467	10.4794	8.96923	13.2284	2.88399	2.2207	1.97286	7.18119	8.90484	9.23463	11.1033	7.54528	9.00872	8.39511	1.93726	9.86228
hsa-miR-210-3p	9.19168	6.0288	7.08406	8.8165	5.83599	6.24642	7.17723	6.90405	7.92539	8.11648	6.48815	8.10073	6.21215	7.86543	4.74869	4.97602	8.71545	7.59581	6.26754	6.80359	8.16209	9.07882	6.0782	7.27791	8.67204	7.512	4.30688	7.15283	6.87556	8.07379	7.88939	7.61458	8.07608	11.5639	10.4731	8.8066	11.6679	11.3486	11.5007	11.4673	11.15	11.1552	9.12471	12.6346	10.7859	9.48394	8.76141	12.1034	11.0776
hsa-miR-211-5p	-3.24477	-3.1184	-4.03033	-2.70461	-2.43548	-2.15019	-2.48988	-3.39401	-2.08444	-3.72705	-3.94125	-4.08011	-2.70969	-2.46137	-2.81355	-3.53573	-3.33814	-1.90204	-2.53012	-2.11825	-3.60651	-3.68418	-3.27715	-1.56863	-2.77246	-2.47337	-2.87303	-4.44009	-4.12374	-3.66641	-2.54558	-1.07142	-1.55437	0.633039	-1.48844	-2.91151	1.787	-1.83482	-1.68619	0.0468614	-1.66116	-0.670698	-0.926503	-3.5155	-1.62214	-2.03226	-0.922556	-1.76318	-2.01231
hsa-miR-212-3p	0.842696	4.42849	4.60991	1.81895	2.69381	2.9791	2.3681	2.27841	1.08548	2.87287	3.57445	2.66135	4.58493	2.94235	2.96781	3.43005	2.5926	4.0287	2.32786	4.25679	2.32423	1.60122	2.74521	3.71677	1.98243	3.3763	3.46682	3.15236	2.59051	3.10178	3.20037	3.19804	2.99407	-1.29296	1.88079	2.64308	1.52984	1.93777	2.01425	1.8124	1.79828	-0.670698	2.77394	1.52889	1.54778	1.66818	2.05727	1.04418	-0.427351
hsa-miR-181a-3p	8.17572	6.73179	7.38171	6.16267	7.21018	7.28652	7.37894	5.95693	6.04312	6.27717	6.71428	7.03167	7.84778	6.57846	6.05989	6.1455	4.3272	6.18011	7.71186	7.77302	7.03825	3.2816	6.77677	6.26637	6.3282	6.41029	6.18497	7.50352	7.079	7.01219	7.16694	6.85509	7.58467	5.17627	6.47926	5.24331	9.73154	6.44285	5.84519	7.00802	6.97184	7.51748	6.55731	6.93262	5.76156	6.94788	5.90611	9.90083	8.73168
hsa-miR-214-3p	1.27879	4.12	4.53572	2.72165	4.35894	3.34167	1.90243	4.04062	3.44954	3.01442	4.21357	3.68144	4.2561	4.4733	3.95463	4.15775	3.86153	4.07524	3.5784	3.3736	3.40472	3.90828	5.28127	3.50462	5.79359	3.84253	3.10425	3.42409	2.97429	3.60972	3.25316	4.13804	3.65509	-1.29296	0.386024	3.06577	2.7722	0.972531	1.48373	-0.690104	0.660771	1.20377	2.24342	1.00806	1.18521	3.69566	2.70194	2.48475	1.44712
hsa-miR-215-5p	0.842696	1.8358	0.493231	0.754821	1.26496	0.17174	1.90243	1.56019	1.75686	0.520882	1.10314	0.777867	2.24451	2.18249	0.356372	1.50866	1.18542	2.00485	0.277235	1.50624	1.25147	0.959674	0.629736	1.8006	0.0348955	-0.151441	0.586406	1.05176	0.920655	1.08848	1.42404	2.22975	0.878591	2.218	1.78457	0.995385	1.90021	8.31111	4.61759	2.58291	2.24573	2.2679	2.24342	-0.0560683	5.06436	2.92194	0.951914	1.40675	1.89458
hsa-miR-217	1.51012	3.67601	2.65617	3.73833	5.31272	5.19854	5.87206	4.41977	3.29638	3.32824	4.41189	3.43559	5.89394	4.76424	4.85178	3.77715	2.81161	4.20649	5.07721	5.54234	2.54324	2.04374	4.84697	3.22145	2.43699	3.84253	4.18226	4.22879	2.38406	1.37799	2.52766	2.35005	1.67829	3.30397	2.5413	2.44605	2.14957	5.40358	1.12116	4.13432	1.1462	5.35167	4.28295	2.75129	0.699788	3.64017	5.8805	1.69625	2.51125
hsa-miR-218-5p	7.39276	7.94836	7.18338	7.8258	8.58064	7.81126	5.36187	7.59112	8.02887	7.24665	8.39943	7.07913	7.89115	8.05269	7.514	7.15514	4.29849	7.05506	7.81307	6.89017	7.52084	4.32144	6.93108	6.82226	5.46116	5.75705	6.36777	5.87166	6.28883	5.73234	6.69362	5.83376	6.45798	6.70365	4.7658	6.09692	6.37318	7.42805	2.40127	9.08743	5.18433	6.54847	5.37728	6.47744	4.88565	8.18328	7.79968	2.62914	3.19714
hsa-miR-219a-5p	1.79963	1.40516	1.46152	1.68771	-0.113547	-2.15019	0.969549	0.998306	0.0310364	0.179845	-0.481821	0.674774	0.0976669	-0.345893	0.886887	0.856583	1.05418	-1.90204	0.929312	0.203674	0.641416	0.83938	0.810308	0.546847	1.13443	-0.357892	0.586406	0.84531	0.124188	0.977448	1.65081	-0.708846	1.40911	1.33931	-0.751479	0.788934	1.03027	0.487104	1.48373	1.18436	1.1462	-2.25566	-0.926503	2.03909	1.18521	0.289671	-0.392041	-1.76318	1.68813
hsa-miR-221-3p	7.8193	9.47849	8.82473	8.84469	9.01109	8.13637	8.8737	7.95748	8.29962	7.93607	9.43826	9.44185	9.1572	8.58871	8.33683	10.1159	8.05042	7.85118	8.70769	9.38838	9.05192	7.51733	8.08753	7.85554	7.75795	7.97544	7.7932	9.16087	8.42725	8.15257	8.92321	7.70102	8.13877	8.64867	5.74358	8.29245	7.04957	8.6607	5.36909	5.63782	7.02884	4.2835	6.27317	5.74424	4.78725	6.60799	7.37462	7.04739	4.90655
hsa-miR-222-3p	5.64702	6.83434	6.63234	6.8519	6.60618	5.79818	6.84327	6.30469	6.68925	6.51255	7.05522	7.15171	6.68906	6.73092	6.27656	7.06511	6.01721	6.10359	6.51154	7.19538	6.87024	6.43606	6.466	6.1202	6.41489	6.31344	6.37727	7.51882	6.5478	6.55397	6.86593	6.0054	6.3246	6.92911	4.00341	6.457	5.18631	8.29145	4.42233	3.95375	5.32753	3.67508	5.58129	4.09183	3.99257	5.51464	6.47452	4.50361	3.71561
hsa-miR-223-3p	5.87158	7.00959	8.40508	6.48274	8.12963	7.19633	5.73412	9.73897	7.70835	8.02993	6.5151	9.21838	7.45144	7.91909	8.86812	8.78422	4.56273	7.59182	6.55469	6.85807	6.97751	4.81964	7.78557	5.81507	5.62415	6.67892	5.41699	4.8337	4.96107	5.08514	5.0568	5.23236	5.0336	5.50146	7.34128	4.86328	6.52212	9.60067	5.05527	2.76933	7.09039	5.8371	9.32498	7.78657	6.71325	7.94072	5.92293	5.62053	4.80787
hsa-miR-224-5p	2.7776	2.94769	3.64915	3.59917	4.43489	5.00968	3.23804	3.80566	2.93051	3.70758	3.45963	3.2508	4.11049	3.17284	4.00663	3.75889	-0.168214	4.36475	3.97767	2.98328	2.27613	1.27001	5.07599	2.46112	4.26096	4.61763	2.08117	1.34127	1.65762	1.9483	1.89182	2.59696	2.94388	5.68661	3.03512	1.84338	0.816142	2.46286	7.17489	4.06478	4.9087	3.89409	3.59706	3.62405	0.699788	3.4596	1.57994	2.99171	3.34524
hsa-miR-200b-3p	11.3159	7.7388	7.38488	10.3324	6.19023	3.34167	8.0189	9.06772	9.58193	9.41203	4.04174	8.95176	2.90502	7.87514	6.09033	6.72753	2.68423	3.71267	5.27078	6.26976	9.6037	3.11023	7.65136	5.1907	7.76961	8.48058	7.27291	7.44446	6.56013	8.00381	6.97863	7.92415	8.90609	11.1542	11.3059	11.495	11.0411	10.9737	10.4859	6.76111	9.79981	11.1877	9.79032	11.4216	10.4375	9.96457	8.71266	11.0399	10.4032
hsa-let-7g-5p	10.1217	9.87188	9.49922	9.77845	9.82456	9.31283	9.85912	10.1868	10.3137	9.87112	9.75517	9.71115	8.69279	9.25245	9.86747	9.87458	9.90042	9.28964	9.77737	9.38772	9.34932	10.3083	10.3018	10.0853	10.1387	10.353	10.1564	9.70178	9.47094	9.60257	9.52867	9.32351	9.59703	8.03571	10.3244	10.0242	9.27869	10.1556	10.1183	8.53309	9.94571	10.8333	9.08333	9.5277	9.64172	10.0442	10.0382	7.0149	10.4267
hsa-let-7i-5p	8.60111	9.70795	9.22956	8.82531	10.1241	10.1849	9.44565	8.82061	9.0399	8.43943	9.17947	9.15575	9.43338	8.20248	9.49791	9.56837	9.08839	9.05869	9.85924	9.11716	8.38182	8.78927	9.52556	9.42266	8.69566	9.58293	9.34766	8.91485	9.04509	8.38921	8.97716	8.32611	8.40418	6.76124	7.85955	7.54485	7.42318	7.84172	7.20559	6.81505	7.92943	8.00526	8.20535	8.44776	7.90338	8.35037	8.7579	6.43158	7.51712
hsa-miR-1-3p	5.76925	7.95641	8.6187	6.75687	10.2591	9.8877	8.67062	9.38673	8.30966	8.68155	8.91925	8.3506	9.41863	8.20899	10.1107	9.06534	2.08813	10.0842	10.0175	9.42719	7.92048	4.09061	10.0069	11.0752	7.25129	9.64611	9.05882	8.95397	9.03282	6.60855	8.26365	7.43921	7.77161	1.33931	2.21199	4.90228	1.52984	1.7095	2.01425	3.45285	3.29304	0.0662679	4.11789	3.45028	2.28475	2.4913	9.37066	3.44628	3.82058
hsa-miR-15b-5p	6.91384	6.78699	6.55181	7.03854	6.07628	6.10248	6.03759	7.32794	7.09298	7.08272	7.20913	6.32822	6.40666	7.3731	6.94966	7.24644	6.68284	5.97448	6.61709	5.3108	6.5521	6.28016	7.2137	6.10144	7.77733	6.7848	6.81522	6.40775	6.26535	7.66842	6.44594	7.51408	7.30175	8.67887	7.72344	8.6426	9.2619	7.9295	8.48998	6.52906	8.59269	7.47056	7.36352	8.38876	7.68847	7.5658	6.80612	5.22551	7.80307
hsa-miR-23b-3p	11.4234	12.9146	12.3382	12.1646	12.3104	12.2742	11.8979	11.7655	11.6076	11.3265	12.6118	12.2657	13.1327	11.8814	12.1115	13.2929	10.3513	13.7777	12.2352	12.629	11.7848	10.2205	11.6484	12.0969	11.8101	11.5185	12.0169	12.4716	12.3473	11.6999	12.4313	11.8712	12.0303	9.41595	9.6871	9.59207	10.5306	8.61329	11.0843	11.1313	10.3021	9.62124	10.1853	10.003	9.82236	11.053	11.6952	11.645	10.6008
hsa-miR-27b-3p	12.107	13.2345	13.0859	12.6391	12.8603	12.4076	12.4864	12.5301	12.0958	12.0618	13.1318	12.3627	12.7411	12.5081	12.4459	13.6037	11.0858	12.9285	12.3583	12.9148	12.352	11.0416	12.5132	12.4803	12.4697	12.3325	12.6873	12.6268	12.5326	12.3183	12.7971	12.4379	12.4902	9.87308	9.97286	9.98123	11.323	8.73724	9.06786	10.68	8.73438	9.60814	9.73617	9.71497	9.03875	11.1049	11.6845	11.0015	9.66761
hsa-miR-30b-5p	9.06101	9.86334	9.75195	9.45621	10.079	8.9694	9.64935	10.4604	10.0091	9.73149	9.55797	9.32861	8.87292	9.52578	9.32504	9.60557	9.28917	9.25972	9.60911	8.82841	9.85356	9.28969	10.6842	9.255	11.0506	9.94668	9.91915	9.97373	9.16181	9.19642	9.68213	9.34176	9.0653	9.32304	7.36018	8.36404	10.4804	9.11816	9.47557	10.5317	8.44082	9.31846	7.69188	6.67803	7.76803	9.06512	8.76764	5.9163	8.74174
hsa-miR-125b-5p	12.3742	12.144	12.0602	12.6766	11.4313	11.3153	11.8588	12.5835	12.82	11.9579	11.7332	12.1206	11.7528	12.7941	11.8129	11.7823	13.3106	11.3623	11.7777	11.5764	12.2374	13.2976	11.4434	11.6877	11.9986	11.9313	12.4554	12.374	12.3115	12.3426	12.959	11.8622	12.0573	10.5161	10.7433	9.54664	9.71616	7.59074	5.68013	9.90391	6.19059	8.03781	9.21688	7.60668	6.44932	8.89922	11.5232	7.41922	9.0705
hsa-miR-128-3p	7.58891	7.62054	7.56072	7.22169	6.67566	6.96095	6.14311	6.39226	6.55821	6.23151	6.69447	7.41324	8.0774	6.97117	6.56366	7.41919	6.97814	6.76685	7.03403	7.84512	7.18058	5.62643	6.77133	7.28831	5.88932	6.66874	5.99425	6.82728	6.95508	6.85617	6.89528	6.96436	7.35432	7.53041	8.35652	9.01516	8.55139	6.43664	7.18108	7.48815	6.3332	6.98513	6.60488	9.57577	7.13608	6.80379	6.90258	6.93379	6.97921
hsa-miR-130a-3p	6.87806	8.56941	8.90391	8.22539	8.85972	8.19078	8.67062	8.11725	8.09671	7.66688	8.56183	8.01693	8.03934	8.46517	7.10382	8.08127	7.86215	8.39143	8.45927	8.36724	8.11074	7.45473	8.44266	8.47166	9.12425	8.20229	7.64563	8.89348	8.42965	8.32547	8.43717	8.34854	8.93367	8.41543	6.57225	7.51161	6.41665	8.12952	7.75467	8.19559	7.42365	7.49085	6.3119	7.1631	6.92089	8.10857	7.81253	7.51991	6.85497
hsa-miR-132-3p	6.64245	8.55888	8.68884	6.75687	7.90993	8.20626	7.88841	6.36255	6.28334	6.82274	7.73073	7.73246	8.30363	6.82172	7.37008	7.88054	7.35448	7.8711	8.56725	8.41215	6.64023	6.34786	7.73756	7.70205	6.76476	8.2314	7.79497	7.53611	7.63656	7.31302	7.4023	7.25758	7.62305	5.01811	6.71938	6.65264	6.3233	5.71207	4.85296	3.79102	5.23366	5.05722	6.98639	7.23185	5.81249	5.72929	7.07682	5.9163	5.30057
hsa-miR-133a-3p	4.91005	7.06026	7.67573	7.22465	8.78551	8.68823	7.51995	7.91148	6.3654	7.03201	8.087	7.20587	7.55593	7.43597	8.16444	8.73835	2.85169	8.45441	8.8422	7.73609	6.6426	3.83152	7.01402	8.62325	5.27739	6.91823	6.16863	6.94954	6.6568	6.03576	7.58413	6.04456	6.47575	0.777429	1.57045	3.35528	1.03027	0.667677	2.2207	2.93439	2.03928	-0.670698	3.82838	2.31739	-1.62214	1.87463	6.25735	2.88068	2.63154
hsa-miR-135a-5p	7.63864	-1.53344	1.46152	6.25249	-2.43548	-2.15019	3.53248	6.91091	6.80532	6.06249	-1.61932	5.00469	-2.70969	5.95226	2.23084	2.44155	4.47564	-1.90204	0.639805	1.91149	5.74443	3.084	3.19858	1.6013	3.41737	2.20845	3.00962	3.43642	0.399823	3.66451	2.71494	3.01605	3.91161	5.5774	5.07125	3.93398	5.51436	1.93777	-1.68619	7.77342	-1.66116	6.64219	2.53293	0.876817	3.13275	4.56766	2.8962	0.558751	5.90058
hsa-miR-138-5p	-1.6598	-3.1184	-2.44537	-2.70461	-2.43548	-2.15019	-0.90492	-1.07208	-3.6694	-3.72705	-3.94125	-2.49515	-1.12473	-4.04633	-0.491625	-0.72838	-3.33814	-1.90204	-2.53012	-3.70322	-2.02155	-2.09922	-1.69219	-3.15359	-2.77246	-2.47337	-2.87303	-2.85513	-4.12374	-3.66641	-4.13055	-3.87877	-3.8763	-1.29296	-0.751479	0.25842	-0.127274	-1.83482	-1.68619	3.33964	-0.0761941	0.0662679	-0.926503	-3.5155	-1.62214	-0.447295	-2.50752	-1.76318	-0.427351
hsa-miR-140-5p	5.79141	7.70098	7.56632	6.78924	7.95146	7.33161	7.71835	7.59538	7.09795	6.95155	7.78709	6.67059	6.90318	7.23502	7.17939	7.64231	6.73466	7.10639	6.91075	7.74024	6.76309	6.53861	7.803	7.33726	7.14193	7.24145	7.31309	7.99375	7.2605	7.00336	7.50472	6.81733	7.00864	4.0786	4.67479	5.00138	4.92383	6.00438	4.1467	5.77478	5.30463	6.22412	5.13959	5.00414	5.43314	5.84426	7.08182	3.96474	4.70193
hsa-miR-141-3p	11.1405	6.05403	7.61848	9.79996	4.84065	3.13521	7.50588	8.43214	8.65675	9.60121	3.8853	8.81527	1.93417	7.72639	4.96123	5.2684	2.01941	3.22724	5.16337	5.86093	9.3144	3.00232	8.36895	4.68561	9.01095	8.39107	6.12415	6.97195	6.41833	8.79277	6.9589	8.76756	9.52978	10.8197	10.939	11.0247	11.2202	10.5318	10.1046	3.65567	10.1713	11.0168	9.06926	10.6217	10.6972	11.0859	8.91367	10.1921	10.6661
hsa-miR-142-5p	4.6561	4.13899	4.84925	3.80318	4.35894	3.20736	3.4874	5.46708	5.12826	5.98892	4.40304	6.29601	6.13266	6.09194	4.90755	4.48107	1.87131	4.96833	3.44716	4.04498	5.26077	1.67337	6.24051	3.03623	5.50831	4.4847	4.02179	3.80308	3.8478	4.67789	4.2314	5.49409	4.08371	5.14333	5.48501	3.56423	4.83406	9.02134	6.44823	2.47982	7.9369	4.53876	6.12878	6.06758	6.51229	6.47157	5.06487	5.58555	5.63874
hsa-miR-142-3p	10.0717	8.5842	9.94614	9.15919	8.13533	7.7582	8.60617	9.53986	9.10435	10.8852	8.94844	11.0686	10.4097	10.7928	8.55222	7.38536	7.65126	9.86739	7.92623	9.39991	9.7487	7.30237	10.0313	8.31859	9.38457	8.98179	8.24137	9.17657	8.83246	9.68412	9.24245	10.0407	9.74083	9.87759	9.74138	7.61499	10.0017	13.992	11.5804	8.04121	13.117	10.0102	11.7806	11.0666	11.705	11.614	10.5947	10.6056	11.2328
hsa-miR-143-3p	16.9828	20.4961	20.3366	18.9991	19.7165	19.657	18.8265	19.3085	18.941	18.4514	19.8168	18.948	20.3954	18.6199	20.104	20.5487	17.7429	19.9398	19.8363	19.8451	18.9214	17.7686	19.7011	20.4673	16.97	19.2455	19.1091	18.6649	19.2411	17.0556	18.8084	17.7826	18.5158	13.8848	14.5288	16.1559	14.7971	13.0913	14.8863	13.104	14.7162	13.5882	15.9102	14.8039	13.5179	15.374	18.616	15.5642	14.3036
hsa-miR-144-3p	4.37728	2.01088	2.9809	4.00964	1.47142	-0.565225	0.680042	3.82516	5.41541	4.6261	2.85316	3.86825	3.1232	4.21576	4.34632	5.20236	0.749324	2.34589	-0.945157	1.50624	3.75981	2.46557	0.629736	-3.15359	0.92798	0.895864	-0.551097	0.203764	0.920655	2.96295	0.62434	2.09851	0.76756	1.14	3.40233	0.788934	1.787	2.30813	-0.101232	0.0468614	3.6964	2.49923	0.658459	3.90235	2.46532	2.21567	-0.922556	4.34535	2.23561
hsa-miR-145-5p	11.9596	13.7966	14.1003	13.935	14.3708	14.6117	13.8792	14.9287	14.2533	14.3719	15.1535	13.7303	14.3077	14.5665	14.5991	14.6914	11.8126	15.2639	14.7566	13.9559	13.6382	13.3122	13.7939	14.8494	13.1582	13.6826	13.3582	14.1915	14.1561	12.9715	14.5431	13.2905	12.7859	7.79821	8.52976	9.53377	10.1193	8.93088	9.16789	8.21979	9.44148	8.79623	11.5786	9.09898	8.42907	11.3086	13.42	10.6083	9.77028
hsa-miR-152-3p	7.80984	9.01827	9.46165	8.59058	8.45251	8.93794	7.39734	8.32324	8.70916	7.61558	9.06209	8.47087	10.4271	9.05285	9.08013	10.0001	6.7821	9.41028	8.82248	9.09181	8.25108	7.33471	9.10682	8.91081	8.74373	8.94396	8.30128	8.42815	8.69504	8.5717	8.78589	8.95234	8.48537	5.38229	6.00608	8.54536	6.80619	6.07807	5.92114	7.37419	9.14861	5.46544	7.31667	6.40485	6.05734	7.10473	7.84232	7.05381	5.4715
hsa-miR-153-3p	1.39909	-0.311046	1.90041	2.50484	-0.113547	-0.565225	1.75804	3.23535	3.04484	2.84281	-0.0343624	1.12934	1.1972	2.32871	2.31573	-0.0763029	1.94726	-0.317076	1.37677	2.98328	2.37077	3.32705	2.78893	2.86878	2.65381	2.81203	2.7994	3.28101	2.84204	1.61899	1.70234	2.00387	2.66286	0.0855513	2.90387	-1.32654	-0.368282	-0.249861	0.635733	1.42537	-0.0761941	3.1706	0.658459	-0.0560683	-0.0371779	1.42717	1.83826	-1.76318	-2.01231
hsa-miR-191-5p	9.24934	8.45098	8.76875	8.77365	8.69316	8.17512	8.86712	9.41716	9.29764	9.51657	8.79747	8.44663	8.25104	9.26726	8.81444	8.00971	8.8371	8.51687	8.81916	8.28653	8.82054	9.58743	9.38885	9.00407	10.0744	9.07978	9.26748	9.53728	9.04164	9.72604	9.43681	9.26477	9.24637	10.3908	9.83705	9.9903	10.3846	10.4025	9.20787	9.56296	9.31541	10.8146	9.54008	10.0332	9.98842	10.0091	9.65582	6.51759	9.64813
hsa-miR-9-5p	10.2911	12.1282	12.2457	9.92634	13.7502	12.8323	13.5326	12.0665	11.6528	10.7801	11.3303	10.5084	12.7215	10.0962	12.1575	9.23802	8.27519	10.26	14.1119	12.3527	10.5736	9.86356	13.2801	13.3482	11.8886	12.6821	13.773	12.0951	12.3086	12.3147	11.4873	11.1552	11.0942	8.61182	14.0666	13.1895	14.8315	9.55373	8.24602	11.8217	9.7477	15.0438	11.3371	17.028	14.4719	15.3677	14.4329	8.27985	13.1502
hsa-miR-9-3p	1.61321	2.90397	2.68391	0.995829	4.7244	3.63117	3.61864	2.94584	1.616	0.916811	2.36253	1.27744	2.49977	1.16312	2.80116	1.10812	0.121293	0.419889	4.60943	2.63663	1.03735	0.959674	4.07157	3.47576	1.61986	4.00236	4.30688	2.61519	3.09543	2.63737	2.24449	2.00387	1.48126	-0.807533	5.14091	4.3269	5.35964	0.828141	-1.68619	1.63182	1.79828	5.70434	1.88085	7.20645	5.27268	5.78152	3.587	2.14371	3.71561
hsa-miR-125a-5p	10.8165	11.0201	10.4067	11.1113	10.9131	11.0158	11.4998	11.5184	11.6605	11.0205	11.0311	10.9349	10.9246	11.2952	10.7781	10.3036	11.6334	10.9409	11.2856	10.7003	10.4109	11.8955	10.8548	11.1933	11.1813	11.0964	11.7737	11.7326	11.2784	11.0413	11.7168	10.8423	10.8797	9.46743	9.4381	9.10565	9.70476	9.51224	8.97825	9.57707	9.48159	9.03147	8.9668	7.9321	7.9534	8.90364	11.4829	7.36353	8.80547
hsa-miR-126-5p	8.22437	10.2592	10.1011	9.42885	9.22853	8.78719	8.82357	9.59592	9.14698	8.33399	9.75321	8.88007	9.5415	9.51221	8.55222	9.05976	7.244	9.2019	9.24178	9.19255	8.64468	7.11753	8.42977	9.02911	7.54156	7.94132	7.96066	8.80323	9.24681	7.52403	8.92728	8.69464	8.94488	6.24154	5.67143	6.48724	6.46576	7.13768	6.76089	5.34699	8.25323	7.10847	8.5472	6.63805	7.06085	8.47653	8.42347	7.561	7.05646
hsa-miR-126-3p	11.5151	12.5457	12.4753	12.147	13.1118	13.2722	13.4792	12.4843	12.2631	12.4041	13.7851	11.7804	12.855	13.4724	12.0907	11.3096	10.0063	12.9234	13.4132	12.8444	11.7858	10.6229	11.9614	12.8399	12.5139	12.5277	11.6411	13.5576	13.6646	12.3991	13.4181	12.3404	12.2714	10.5308	10.135	11.0491	10.3261	11.5551	10.5644	9.07753	11.6373	10.9591	12.2822	9.84439	10.7618	12.178	12.8862	11.4265	10.909
hsa-miR-127-3p	8.22945	10.2324	11.5163	9.27374	9.49858	10.4934	9.21877	8.94166	9.36144	8.52177	10.115	9.77583	11.1795	9.95182	10.4247	10.4691	12.0651	9.59631	10.5529	9.96932	8.99177	11.5624	11.078	10.3192	9.89532	10.2889	9.76925	9.33233	10.048	9.54502	9.52353	10.3318	9.97125	4.81556	7.12258	7.47112	9.43746	5.01067	6.76089	7.31552	5.87022	5.16219	8.76524	8.14494	6.24205	8.01077	8.1593	8.17493	7.18981
hsa-miR-134-5p	6.44698	8.65597	9.17988	8.04274	8.01264	9.15986	8.15127	8.12218	8.66011	7.82514	8.49676	7.55061	9.19306	9.07082	9.04637	8.58223	10.5795	8.74991	8.75007	7.93477	7.68754	11.2815	9.3597	9.19818	9.06162	8.78304	8.34433	7.92322	8.35377	8.79482	8.36206	9.0414	8.20286	4.0786	5.88369	5.85337	8.51575	5.68088	7.3772	8.08139	6.4835	6.35536	9.05792	6.77567	6.54277	8.91684	8.02549	8.45236	7.72409
hsa-miR-136-5p	4.81593	5.77944	6.96048	5.51939	4.57575	5.30102	5.89813	4.13737	5.19168	5.1948	5.21103	5.32715	5.34016	5.86506	3.95463	4.4009	9.18027	5.23751	5.86649	6.2812	5.39067	8.56819	5.39173	6.35618	6.55622	5.6369	4.71943	6.13828	6.26535	6.19932	6.40958	7.01377	7.52405	1.51439	2.75948	2.92138	5.65004	2.1348	3.59921	4.90484	3.09373	2.60232	4.90639	3.47318	3.33206	5.9621	6.159	3.85153	4.32754
hsa-miR-146a-5p	4.61942	4.9423	4.53572	5.23203	4.7642	3.6827	4.16833	5.77842	5.46759	7.04197	3.87253	6.60726	4.94136	4.95085	5.57446	5.77033	2.63914	3.9806	4.23806	3.2393	5.40751	2.75876	5.48772	3.50462	3.67048	3.83041	5.53212	3.44865	3.46872	3.10178	3.27033	3.66812	2.83795	5.02536	5.78146	4.86328	8.37042	8.32294	6.61301	4.06478	7.92943	5.72733	6.36812	5.98634	7.08867	5.66123	5.21358	5.95792	7.59317
hsa-miR-149-5p	5.23501	5.73022	5.0912	6.32053	6.20477	5.97393	5.57081	6.30469	6.38452	5.67597	6.42834	4.72402	5.49488	6.09705	6.95959	5.42716	6.00838	7.14509	5.54134	4.32469	5.20406	6.46683	4.89777	5.08003	6.48728	4.82736	4.4031	4.79113	4.20269	5.69334	5.5223	5.48536	5.13772	6.51825	4.04553	4.43722	5.14095	6.72104	3.17179	8.7863	6.60094	5.94891	4.90639	4.81989	4.97777	6.00666	5.95055	3.0948	5.40554
hsa-miR-150-5p	8.51137	9.10651	8.72768	8.43813	9.05888	9.36305	8.14584	9.08703	8.72479	9.43896	9.21024	9.89314	10.6353	9.98356	9.15547	9.09066	6.18738	9.77436	8.47761	7.91103	9.31291	5.97938	8.75661	7.3272	7.8759	7.55315	7.96066	8.01189	8.37835	8.16529	8.08286	8.18091	7.21315	7.88346	7.6279	6.02807	6.56568	11.3842	7.08529	4.02871	9.16619	5.50589	9.91977	9.23206	7.64699	8.9628	9.10735	8.02636	8.928
hsa-miR-154-5p	2.24709	3.59584	4.12449	3.31776	2.51872	3.52224	3.57621	2.2207	2.63438	1.94538	3.25842	2.95331	2.24451	3.26655	2.14064	3.58321	5.74135	2.34589	3.53597	2.67182	2.32423	5.10045	3.2927	3.07523	3.29363	2.99695	2.08117	3.41166	3.34387	2.9918	3.18234	3.57244	3.50741	-0.807533	-1.48844	0.547926	2.9667	-0.249861	-0.101232	1.63182	-1.66116	0.551695	2.77394	1.34248	1.18521	2.82572	2.28256	1.04418	0.795041
hsa-miR-154-3p	1.39909	2.01088	2.56958	0.465314	1.02396	0.17174	0.969549	0.0654205	0.41806	-0.267614	1.2682	1.47448	1.53824	1.93095	1.43437	1.82182	2.77039	1.55739	2.22477	0.940639	0.480952	2.2931	1.9323	1.09434	0.397466	1.61409	1.21444	1.05176	1.00554	1.19157	-0.430108	1.73594	2.31353	-1.29296	-0.751479	-1.32654	1.38174	-3.41979	-0.101232	1.18436	-0.0761941	0.0662679	0.658459	1.00806	-1.62214	0.775098	0.551376	2.99171	-2.01231
hsa-miR-184	6.38277	2.01088	2.19849	2.84998	-0.113547	-2.15019	3.88516	3.17584	0.722914	2.87287	-1.61932	2.90857	-1.12473	1.56838	2.80116	4.63919	1.94726	-0.317076	1.37677	0.384246	4.01554	0.563746	2.78893	2.05586	2.27193	3.27259	6.26397	3.95651	3.15239	0.725909	4.20484	1.79365	3.13493	1.33931	7.7838	3.19702	8.34127	-1.83482	-1.68619	1.63182	0.660771	5.14522	-0.926503	0.18494	-0.0371779	1.42717	-0.922556	-1.76318	4.25447
hsa-miR-185-5p	5.70068	5.08617	5.47151	5.26693	4.98238	5.52929	4.45263	4.95914	5.11523	4.88398	4.39414	5.60814	5.55241	4.55729	5.54839	6.28285	3.91925	4.78446	4.93749	4.97978	5.02648	3.75045	5.25812	4.67296	4.55846	4.82736	4.04584	3.67365	3.62445	3.95564	3.696	4.12685	4.74941	5.12995	6.60431	6.65645	5.6173	5.71207	5.08199	4.84387	5.7567	5.54524	5.70285	7.43942	5.9401	4.73593	4.79322	4.01818	4.99891
hsa-miR-186-5p	8.4219	8.80975	8.42628	8.38086	8.89712	8.81776	8.69561	8.85303	8.79693	8.52532	8.51382	8.05078	8.12083	8.13513	8.93338	8.59387	8.70933	8.61465	9.08229	8.42768	8.02603	9.17244	8.7805	8.96762	8.41551	8.6514	8.62931	8.67934	8.19452	8.13409	8.56359	7.83247	8.20552	8.00579	8.41594	8.76401	8.4574	9.136	8.60957	9.18795	9.12756	8.75347	7.55328	9.30408	8.79254	8.5723	8.47809	6.30828	8.81503
hsa-miR-188-5p	1.00316	2.49631	2.68391	0.995829	1.47142	1.93728	2.03368	0.693452	0.0310364	0.796516	1.67346	1.41174	2.14829	1.16312	0.645879	1.67372	3.91925	2.18542	1.8622	3.41572	1.03735	1.4451	1.3667	1.70439	1.8714	1.66959	-0.551097	0.769361	1.85354	2.21623	2.63764	2.46108	2.42748	2.40748	0.627032	3.11086	2.05493	1.22407	1.77324	2.11725	0.660771	2.3882	1.88085	2.50687	1.54778	2.36006	2.62176	-1.76318	1.89458
hsa-miR-190a-5p	3.83205	3.72709	3.16934	3.12828	2.77398	1.30924	2.46431	2.75574	3.62522	2.95945	2.12484	2.90857	1.53824	2.72185	2.96781	3.84797	3.40333	2.49028	2.11374	2.48661	3.13496	2.2931	2.5042	2.62777	2.18174	2.68314	2.48453	2.12976	2.53447	2.06151	3.04936	2.53062	3.47243	0.472574	2.94896	2.21778	2.10302	2.80903	4.04173	1.63182	2.58677	0.914265	1.88085	2.31739	2.0783	2.82572	1.52223	1.04418	1.68813
hsa-miR-193a-3p	4.40628	5.28674	4.3833	4.57151	4.3847	3.73246	3.44085	3.97231	3.04484	3.30638	5.1906	4.76224	4.34559	5.15088	3.45323	4.78168	5.19714	4.66782	3.25124	3.43633	4.39911	3.90828	2.98963	3.47576	3.20482	2.09142	3.43076	3.55426	3.59736	2.9918	3.79427	3.72856	4.08371	5.60186	3.46575	4.63539	3.2491	3.40039	5.47368	3.7473	4.48859	4.01113	2.77394	2.92744	4.2605	4.03383	3.23844	3.19102	4.5876
hsa-miR-194-5p	7.8287	8.52591	8.11337	8.1696	8.23252	7.78792	9.42637	7.96189	8.22048	7.27084	7.3401	8.08636	7.43879	7.42483	8.09409	8.57246	7.86215	7.92927	7.95269	7.83933	7.77557	7.17458	7.76245	7.53728	6.21906	7.84893	7.65933	7.39477	7.26482	6.792	7.48186	6.71649	7.40853	8.81896	8.35443	6.58635	7.98085	11.5962	9.21241	7.81372	6.63805	7.68832	7.80482	7.66254	9.24591	7.68713	7.34267	5.88787	7.0936
hsa-miR-195-5p	6.27683	8.65102	8.47821	7.25104	8.05337	7.64585	7.43344	8.13493	8.18663	7.08433	8.42042	6.97042	8.35033	7.6769	7.86856	8.18494	8.42632	7.67728	7.08275	7.70246	7.31756	8.11145	8.84341	8.38508	8.96013	8.05378	7.86591	8.30074	8.46942	8.20896	8.09255	7.8832	8.56328	2.11303	6.0738	4.8764	4.84824	3.45058	3.98623	2.36879	5.77347	6.72448	4.28295	4.49012	5.47589	6.97056	6.87978	3.28122	5.70879
hsa-miR-206	2.82132	-1.53344	-4.03033	3.07675	-0.850513	-2.15019	-2.48988	3.93691	3.20096	2.95945	-3.94125	0.777867	-2.70969	1.08295	-1.22859	2.13669	-1.75318	-0.317076	-2.53012	-3.70322	2.76853	-2.09922	-3.27715	-1.56863	-2.77246	-4.05833	-2.87303	-4.44009	-4.12374	-3.66641	-4.13055	-3.87877	-2.29133	4.19889	-1.48844	-1.32654	1.45769	-3.41979	-1.68619	0.532288	-0.0761941	-2.25566	-0.926503	-3.5155	-1.62214	-2.03226	-4.09248	-1.76318	-2.01231
hsa-miR-320a	8.57182	10.6228	9.42769	9.38252	11.1127	11.463	10.8872	10.671	10.4264	10.6266	10.2236	8.95623	10.0048	9.41783	11.1848	10.1987	9.58908	10.2632	11.5938	9.64399	9.33068	10.9207	10.8511	11.2577	11.2814	11.0163	11.6456	10.1215	10.4139	9.18554	10.5002	9.13333	9.70714	9.18014	9.26059	8.68794	10.1653	10.0859	9.94088	7.42711	8.97093	8.90232	7.21816	8.21285	8.65282	9.55224	9.76618	10.0013	8.99961
hsa-miR-200c-3p	14.487	9.76596	10.6329	13.0809	9.21423	6.31334	11.3176	12.3124	12.5741	13.2762	7.29775	12.1084	5.58952	10.7499	9.92939	9.48785	5.41341	6.4599	9.67353	9.5496	12.7608	6.06903	12.27	9.22552	12.2109	12.7134	11.0608	10.6335	10.668	11.8494	10.1458	11.6601	12.223	14.2035	14.7504	14.8169	14.2261	13.0938	13.1734	6.50957	13.2767	13.8312	12.1697	14.2587	12.9552	13.2075	12.1455	13.5507	13.1997
hsa-miR-155-5p	6.45741	6.70018	7.36252	6.11876	6.96754	7.05683	6.98788	8.09634	7.02495	8.11805	6.98578	7.91601	8.21735	7.11038	8.137	6.26678	5.99054	6.81564	6.96773	6.44272	7.24602	7.11753	8.54661	7.25474	7.24852	7.16144	7.45901	6.05276	6.01453	6.01131	5.907	6.97376	6.68881	8.31991	8.31622	8.27027	8.75748	12.156	9.33548	8.57746	10.9085	8.19452	8.47651	8.14583	6.88169	7.79588	7.94952	7.42912	8.46646
hsa-miR-106b-5p	7.56178	8.22534	8.42884	7.70584	8.12963	7.23567	7.28984	7.51062	7.55881	7.27225	7.73603	7.39004	7.26902	7.56792	7.39468	8.54542	6.53684	7.42664	7.68784	7.75057	7.85241	5.98647	8.18892	7.85833	8.18971	7.64427	7.44326	7.58539	7.48959	8.20972	7.80277	8.0516	8.47658	10.0781	8.64298	9.41014	9.15475	8.25043	8.46482	8.72845	7.65399	8.86781	8.20535	8.75917	8.36228	8.99634	7.22324	5.88787	8.62703
hsa-miR-29c-3p	12.2853	13.0702	12.0067	12.6764	12.1099	11.4717	11.6906	12.9405	12.3624	11.7111	12.8149	12.185	12.2922	12.9744	12.0454	12.4768	13.0132	11.7808	11.2638	11.348	12.2741	12.0952	11.1728	11.1143	9.39088	11.0989	12.356	12.2449	12.6109	11.5252	12.5445	11.2651	11.0365	10.2366	10.0116	8.91544	10.0681	9.99027	9.09598	8.1375	10.4464	10.8553	9.17547	8.64343	8.65979	8.55552	10.89	7.85704	8.44404
hsa-miR-200a-3p	9.94336	6.19675	6.16073	8.76249	4.3847	1.93728	6.179	7.09884	7.69965	7.75122	2.16727	7.59364	1.93417	6.46047	3.41527	4.54641	1.51984	2.74182	3.30277	4.92249	8.32976	1.67337	6.56677	2.95493	6.98743	6.75625	4.87517	5.79473	5.03361	6.98733	5.49333	7.14706	8.10277	9.87483	9.81172	10.0465	10.2622	10.1205	8.75778	5.95855	8.54219	10.3675	8.07068	10.5274	9.53078	9.11431	7.07556	10.3093	9.31355
hsa-miR-34b-5p	8.81221	0.969062	1.64209	7.07182	0.371879	-2.15019	-2.48988	5.28195	6.82145	7.36769	-0.240813	4.99937	-1.12473	3.33737	-1.22859	-0.72838	-1.75318	-1.90204	-0.945157	1.15476	7.37005	-2.09922	2.2147	0.546847	5.28824	2.09142	0.827414	1.28783	4.05119	4.19778	2.3124	4.46552	2.59944	5.41578	-0.751479	-0.589577	3.907	0.972531	-1.68619	-0.690104	-0.0761941	5.22816	-0.926503	0.391391	3.93245	5.75565	2.56573	-1.76318	1.89458
hsa-miR-34c-5p	11.0311	4.45903	4.64563	9.62882	4.00747	2.49367	2.3681	9.38714	10.5879	10.5826	1.5506	7.27689	1.1972	5.49089	4.67026	2.80412	-0.168214	1.55739	4.23806	4.01788	10.05	-0.22475	5.50748	4.40865	6.88039	5.51721	5.33155	3.71473	6.3771	6.70972	4.86663	6.23627	4.85502	8.22313	3.07634	-1.32654	6.10154	1.62461	-1.68619	2.36879	1.79828	8.13343	-0.926503	2.78828	6.29075	8.03786	5.39335	1.40675	5.28231
hsa-miR-301a-3p	2.7776	2.90397	3.63501	3.22613	3.58689	3.27608	3.88516	2.90977	3.15078	2.7159	2.6286	2.60639	2.78217	2.39661	2.31573	2.07898	1.41675	3.58981	3.94561	3.55417	2.54324	2.2931	3.09788	2.99615	4.19332	3.549	2.08117	3.4728	2.81878	2.63737	3.23577	3.17651	3.71616	5.93778	2.94896	5.22292	3.16097	3.71977	4.37989	4.54511	2.9827	4.22007	1.88085	3.93571	3.23584	4.11749	3.32537	5.94418	3.34524
hsa-miR-99b-5p	15.2206	15.9907	16.0247	15.2676	15.8044	16.3767	16.1338	15.5222	15.9087	15.8562	15.8496	14.8038	17.0431	15.7216	15.8878	15.1227	15.1326	16.1877	16.5299	16.1253	15.321	15.9968	15.7237	16.7785	15.9234	16.0019	16.3215	15.964	16.2649	15.2196	16.133	15.3546	15.2395	15.8888	14.9478	15.4252	14.7495	14.89	14.7111	15.6069	15.1827	15.1035	15.3997	12.7248	15.1238	14.8722	16.7682	13.201	14.8808
hsa-miR-296-5p	3.85326	2.49631	2.86449	3.8953	2.51872	1.7567	1.59758	3.2642	2.77354	2.7159	3.29715	2.14871	2.64786	4.04642	2.23084	2.97206	1.05418	2.18542	0.929312	2.95499	3.02285	0.222709	1.85213	2.77714	3.99572	1.91895	3.00962	3.04372	2.18004	3.76822	3.64424	3.45215	3.57492	5.23373	-0.266052	-1.32654	1.38174	-0.249861	-1.68619	4.20067	-1.66116	-0.670698	1.39543	-3.5155	-0.0371779	1.42717	1.68888	-0.178215	-0.427351
hsa-miR-130b-3p	4.98885	2.167	3.14958	2.50484	3.17923	2.89421	2.3681	1.24985	1.45988	3.01442	2.92911	2.22367	2.14829	2.49283	2.61271	2.65409	0.568752	2.95594	1.71781	2.8967	2.83643	0.222709	3.79966	2.82369	5.15235	3.34255	1.65054	1.93495	2.06609	3.75144	2.5837	3.72856	3.47243	4.23686	4.42644	6.76621	5.11187	4.24555	4.91372	4.4664	3.89343	4.3142	4.02769	5.42994	4.91702	4.15757	3.80839	6.8986	4.13743
hsa-miR-30e-5p	13.5313	14.0761	13.5255	13.713	13.1049	12.9893	13.4856	13.4629	13.5861	13.1591	13.3069	13.1626	13.3528	13.8313	12.6627	13.3448	14.2355	13.2014	12.9433	13.5413	13.3874	14.1829	12.4013	13.4572	12.7181	12.8127	13.3964	13.9853	13.8216	13.8776	14.6927	13.1299	13.5767	13.2688	12.449	12.012	12.6518	13.3466	13.426	13.7158	13.7851	13.4986	11.5815	12.3826	12.9948	12.9222	13.2204	11.0204	13.0998
hsa-miR-30e-3p	12.9035	14.0635	13.0949	13.0882	14.1691	14.233	13.6313	14.6741	14.4213	14.0276	13.6727	12.3976	14.7213	13.8331	14.4771	13.2531	13.2483	14.368	13.8349	13.3742	13.2845	14.0759	14.1691	14.412	13.0695	13.9295	14.7462	13.8791	13.8836	13.1472	13.851	12.7954	12.7597	12.4478	12.3032	11.8842	12.2551	13.2602	11.3277	13.143	12.9628	12.9156	12.515	12.1345	12.5337	12.2187	13.6008	13.1557	12.2416
hsa-miR-361-5p	9.80219	9.4103	8.54071	9.09831	8.95523	9.02785	8.64518	8.59432	8.61224	8.17344	8.55934	8.66829	8.92739	8.40462	8.84511	9.56444	8.56762	8.38221	9.04305	8.5819	8.65705	7.79509	8.58354	8.5705	7.89731	8.22562	8.32726	8.40088	8.47733	7.91432	8.06082	7.92172	8.12968	8.8717	8.70261	8.52051	8.12321	7.15859	7.59689	7.70364	7.99169	7.99108	6.80821	8.54351	7.452	7.04188	8.00785	4.38657	6.9621
hsa-miR-362-5p	3.6741	4.51822	4.46552	3.83455	5.72943	6.75369	6.47878	4.0898	4.33622	3.80434	4.13021	4.08479	3.86017	2.82403	4.62108	4.70744	6.13557	4.94345	6.35558	5.69553	3.74222	4.95606	4.10655	4.72292	4.02196	4.69321	3.43076	4.43949	4.74354	3.60972	5.70392	3.39735	3.6394	2.72496	2.85733	2.97114	3.73453	3.8931	2.40127	4.06478	1.79828	3.89409	1.39543	3.77912	3.66326	3.94502	5.73248	1.04418	4.32754
hsa-miR-363-3p	3.60072	2.23915	2.65617	3.63524	1.95684	1.93728	0.680042	2.62836	2.43912	2.00087	2.32553	2.63413	1.37777	2.84849	2.80116	4.37715	2.08813	1.55739	1.8622	3.64551	2.0082	0.83938	3.40935	2.33826	3.88575	2.13149	-0.0656705	2.45473	1.23381	4.05469	1.80019	3.55586	4.24783	6.9349	5.92941	4.88939	6.94295	0.487104	0.635733	2.93439	2.03928	5.29123	3.16096	1.52889	2.0783	3.94502	1.11697	1.40675	5.0645
hsa-miR-365a-3p	5.38094	5.5855	5.35553	4.84228	6.43797	7.36354	5.41098	6.43095	5.59972	5.68447	6.71963	4.97245	7.03683	5.92377	7.13919	6.24726	5.22792	7.0838	6.92315	5.77049	5.24211	6.88662	6.95766	7.12834	6.96394	6.51437	5.99425	5.52425	5.50379	6.0323	6.09707	6.34161	6.07353	6.86792	5.46187	6.26591	4.36704	5.8018	6.26217	5.33226	6.32184	6.22412	5.34028	4.59824	4.7529	6.43127	5.32326	5.00501	5.56512
hsa-miR-376c-3p	1.96469	4.41298	5.0912	3.70478	3.58689	3.27608	2.93638	3.74554	3.7982	3.37099	3.80694	3.55651	3.51913	4.12859	3.72561	4.14375	6.15572	3.71267	4.18413	3.16715	3.68811	5.79358	5.54621	4.56751	5.97237	5.01045	4.59458	4.11065	4.13836	4.64193	3.54893	4.85932	5.0094	-2.02993	0.386024	-1.32654	3.77962	0.280654	2.01425	2.11725	-0.0761941	0.914265	2.24342	0.732428	1.83729	3.80063	2.31691	3.72868	2.07515
hsa-miR-369-3p	1.39909	4.13899	4.52042	3.02331	2.92208	3.57773	2.46431	2.58327	2.39669	2.53974	2.6881	2.48974	3.63016	2.55358	2.80116	3.03412	4.25432	1.55739	3.08459	3.41572	2.45958	3.87806	4.25423	3.44632	3.7667	3.32537	0.827414	1.1145	1.94235	2.21623	1.36131	3.48755	4.33802	-0.155457	1.01406	1.17596	3.57317	-0.612431	1.77324	2.76933	1.50877	0.0662679	3.71735	1.84205	1.18521	3.01214	1.83826	4.77598	2.51125
hsa-miR-370-3p	1.00316	2.60952	3.3184	1.38285	1.81245	3.57773	1.90243	1.24985	2.05852	1.02784	2.46814	2.5198	3.97681	3.03048	2.04443	2.24563	4.65621	2.00485	2.32786	2.77252	1.14838	4.75461	3.71153	3.07523	3.41737	2.78716	1.21444	1.70965	1.65762	4.27023	2.3124	4.73225	3.50741	-1.29296	0.386024	2.13289	3.33216	-1.83482	1.77324	2.67913	0.660771	-0.670698	3.32142	1.61378	-0.0371779	1.66818	1.52223	4.2141	1.68813
hsa-miR-374a-5p	5.39548	7.43138	6.47051	5.85381	6.58412	6.21176	5.66494	6.25165	6.02234	5.60163	6.02597	6.00602	6.27615	5.58484	6.40803	7.09817	5.80397	5.54917	6.04353	6.26401	5.51502	5.32984	6.7686	6.38363	5.10406	6.21196	6.34856	5.94037	6.11347	4.79712	5.00644	5.14082	6.04108	3.75143	4.08646	4.94024	4.55166	4.77497	4.37989	4.43918	4.99705	4.73302	3.32142	5.89601	3.93245	4.56766	5.16255	2.32429	4.85805
hsa-miR-375	13.6247	9.72061	11.2829	12.1543	7.95146	3.82709	9.28119	10.0496	11.1093	10.9236	6.20468	8.09138	7.47643	7.23502	9.13299	7.06511	4.95188	6.97754	10.8978	10.2772	11.7017	5.43735	12.7492	11.9261	13.5248	12.7643	12.1996	11.972	11.9188	14.1724	11.0361	12.4718	14.3398	10.4791	10.3751	10.0925	15.6563	7.23037	7.61987	5.64975	7.40224	13.3993	8.05934	14.9493	14.7534	14.1955	12.0496	12.8577	13.8037
hsa-miR-376a-3p	-3.24477	0.78849	1.39593	0.102744	-0.113547	-0.565225	-2.48988	-0.224086	-2.08444	-0.919691	-0.771328	-0.379674	0.990752	0.0411302	0.645879	1.21915	0.749324	-1.90204	1.71781	-1.38129	-0.799156	1.1738	1.67704	2.20396	2.51294	0.46523	-0.0656705	-0.533202	0.124188	0.0340313	-0.960622	2.31105	0.981685	-2.02993	-3.07341	-2.91151	1.30157	-3.41979	-1.68619	-2.27507	-1.66116	-0.670698	-0.926503	-0.708145	-1.62214	1.13767	-4.09248	4.77598	-0.427351
hsa-miR-377-3p	0.214664	1.63649	2.68391	0.995829	1.26496	-0.565225	0.969549	0.306429	0.722914	1.02784	0.702603	0.777867	0.990752	1.44552	0.356372	1.67372	3.50735	1.7984	1.37677	0.940639	1.25147	2.54464	2.55574	0.546847	1.98243	1.29922	1.51929	1.05176	1.08571	1.37799	1.07891	2.05197	2.10098	-3.61489	-1.48844	-2.91151	0.816142	-1.09786	-0.101232	-0.690104	0.660771	-0.670698	1.39543	-1.93054	-1.62214	1.42717	0.551376	1.04418	-0.427351
hsa-miR-378a-5p	8.17467	7.01731	6.98995	7.84132	5.90882	5.98424	5.34932	7.0888	6.49676	7.22059	6.32904	6.91918	6.13893	6.76825	6.74678	7.67798	5.23551	5.64486	6.62723	6.90689	7.1691	4.92684	6.33939	6.7578	6.49198	6.01715	6.02482	6.12881	6.33876	6.66114	6.41152	5.70431	6.78281	7.64073	3.72101	4.41941	4.30671	6.68481	5.8607	4.16788	5.02534	4.58983	3.71735	7.85246	6.48115	6.22984	5.15782	2.32429	3.96497
hsa-miR-378a-3p	10.8785	9.61271	9.50093	9.98211	9.02754	8.94059	8.00497	9.32645	9.07942	9.46633	8.58353	9.39853	8.20395	8.51519	9.93904	10.9331	7.74201	8.66116	9.6972	9.35832	9.25361	7.26783	9.32948	9.95084	8.20697	9.08999	8.83993	8.47111	9.05415	8.58182	8.86504	7.8195	8.92884	9.84262	7.41142	8.0722	6.33342	8.88941	10.0173	7.37059	8.33461	7.75696	7.2384	10.3212	9.92716	9.26638	7.55633	6.83301	7.12468
hsa-miR-379-5p	9.24031	11.4308	12.0442	10.1186	10.2149	11.382	10.1867	10.0589	10.6424	9.50373	10.6165	10.1101	11.9193	10.9381	11.1595	10.8029	12.4311	10.3586	11.1561	10.5999	10.3646	12.3656	11.689	11.6497	10.3221	11.3176	10.8531	10.3423	11.1964	10.3231	10.125	10.9778	10.8593	5.23998	7.84471	7.81727	9.5518	5.5998	8.05021	8.16891	6.85848	5.94891	9.89925	8.30986	7.23895	9.54564	9.091	8.37509	8.15385
hsa-miR-381-3p	5.59758	8.1478	8.14865	6.92657	7.11335	7.62625	6.79783	6.43095	6.58208	5.3893	6.8178	7.0766	7.46649	6.6515	6.92285	7.7514	9.89713	5.93717	7.80415	7.04246	6.80817	8.77755	7.61993	7.63186	5.85325	7.41487	7.40194	6.69754	7.66457	6.45383	6.58456	6.94698	6.87776	1.51439	3.79696	3.98331	6.11627	1.10378	3.44309	2.36879	3.09373	1.65123	4.85486	4.79284	2.90142	4.65424	5.55318	5.15569	3.27309
hsa-miR-382-5p	3.09508	4.51822	4.94981	3.77112	3.90437	4.76868	3.53248	3.08172	3.07206	3.43283	3.98356	3.75909	5.34016	4.15824	4.30539	4.49217	6.36057	4.43781	4.43566	4.40007	2.9934	5.60814	4.52375	4.5946	4.66217	4.12654	3.39376	3.25339	3.8129	3.89583	3.4915	4.54329	4.04852	-0.444963	2.41845	2.04269	4.72303	0.487104	2.56173	4.20067	1.50877	1.65123	4.28295	3.88538	1.83729	3.39401	3.02646	2.48475	3.6024
hsa-miR-383-5p	-3.24477	0.341031	1.09895	-2.70461	0.73445	1.93728	2.46431	-1.80905	-3.6694	-0.557121	-0.771328	-1.27276	-0.38776	-0.345893	1.94133	3.45295	6.55213	4.07524	2.32786	4.37893	-2.02155	5.24951	-1.69219	0.753298	-0.450531	1.55638	4.24592	2.73982	2.59051	-0.496483	4.06421	-1.07142	-0.416864	-2.02993	0.0965176	2.44605	1.90021	-1.83482	-1.68619	-2.27507	-1.66116	-0.670698	-0.926503	-1.19357	-1.62214	-0.447295	2.2113	-1.76318	0.309615
hsa-miR-340-3p	2.36994	2.49631	2.68391	2.78724	3.34588	3.87218	3.12483	2.71451	2.73999	2.9872	3.11403	2.14871	2.4196	2.69513	2.85887	2.24563	2.15371	3.93085	3.14231	2.8967	1.67889	2.09718	3.23064	3.15019	3.06043	3.0397	1.88186	2.38009	2.28565	1.54304	2.37725	2.66039	3.13493	2.218	3.19338	3.01923	3.5032	3.08801	2.2207	4.06478	2.03928	3.57723	2.77394	3.51792	2.77018	3.25314	3.49998	4.06971	3.66011
hsa-miR-330-3p	1.00316	1.92599	1.94695	0.995829	1.02396	1.7567	-0.90492	0.853916	1.82245	0.665272	1.18803	1.80253	1.93417	1.16312	-1.22859	1.50866	1.18542	1.7984	1.71781	1.58219	1.14838	0.563746	1.9323	-0.346238	2.18174	1.22707	1.21444	1.23233	1.43085	0.0340313	-0.430108	0.876116	0.981685	0.472574	1.01406	2.86985	1.21668	2.25264	-0.101232	-0.690104	1.1462	0.914265	-0.926503	1.34248	0.699788	1.13767	0.551376	2.62914	-0.427351
hsa-miR-328-3p	6.75382	5.53624	5.45147	7.23937	5.77884	6.02474	6.54629	6.20404	6.73467	6.29948	6.04601	5.65967	6.33744	6.43849	5.85533	5.39796	7.54832	6.02277	6.15988	6.22308	6.22796	8.15384	5.25032	6.45928	6.38993	5.10406	5.89185	6.51338	5.95174	6.73127	7.09767	5.67005	6.11664	7.0985	5.14091	4.80959	6.58697	5.7172	2.70612	6.22079	4.48859	5.50589	4.28295	5.47034	4.3086	4.34278	6.25735	3.52222	5.22609
hsa-miR-342-3p	6.31174	6.69698	7.08146	6.92292	7.49969	8.12244	7.31908	7.64559	7.57793	7.51196	6.90031	7.32556	7.59523	7.09514	7.54949	7.01212	5.95418	7.83436	7.8373	6.8174	6.63785	6.24211	8.14859	7.14676	7.5256	7.47646	6.91651	6.8574	7.01773	6.32653	6.53034	6.72578	6.64629	6.47919	6.7579	7.00885	6.151	9.8559	6.19032	6.06923	7.4707	7.01814	6.73883	6.63805	6.3145	7.30982	7.45971	6.07603	6.59871
hsa-miR-337-3p	4.31748	6.11761	6.59629	5.70053	5.60344	7.02224	5.87206	5.87512	5.8871	5.91501	6.37955	4.78097	6.93597	6.61989	6.6356	5.27484	6.86031	5.54917	6.6473	6.40922	4.87327	8.08276	6.96006	7.25261	7.3937	6.78323	6.10711	6.2208	6.04493	6.83045	5.62601	7.02134	6.7264	1.33931	3.23037	3.19702	5.94543	2.55749	2.83737	4.78022	2.42631	2.49923	5.34028	3.93571	3.13275	5.75565	5.9285	4.80668	3.91842
hsa-miR-323a-3p	0.662123	0.341031	2.23646	1.54332	-2.43548	0.17174	0.317472	-0.586656	0.41806	1.88766	-0.240813	0.674774	2.4196	1.37993	0.356372	1.10812	3.13759	1.7984	0.277235	1.58219	0.480952	3.25833	2.39527	1.70439	3.24991	1.87241	-0.551097	0.769361	1.89863	2.70863	1.42404	2.88941	2.91812	-2.02993	0.627032	-1.32654	2.28081	-0.249861	-0.101232	3.50629	-0.0761941	0.0662679	2.53293	0.571963	-1.62214	1.66818	-0.392041	6.0506	1.68813
hsa-miR-326	2.48315	2.23915	1.09895	3.22613	0.371879	1.55025	0.317472	3.63941	2.67045	2.46278	3.09217	1.64781	3.22105	4.02513	2.96781	2.97206	2.49475	1.55739	0.277235	1.50624	1.81975	3.51549	1.58083	1.6013	2.71939	1.49626	0.827414	1.28783	0.920655	3.45253	2.09827	2.53062	1.90506	1.24309	-3.07341	1.17596	0.695848	3.11937	2.56173	0.894858	2.42631	1.20377	1.88085	-0.708145	0.699788	1.13767	1.68888	5.057	0.309615
hsa-miR-151a-3p	10.9299	12.1878	11.8747	11.0074	11.5464	11.6023	10.8183	10.9653	11.1176	10.5965	11.2241	10.9123	12.4299	10.9631	11.9729	12.0132	11.0397	11.6397	11.2929	11.6502	10.9876	10.6212	11.4637	11.7682	10.4088	11.296	11.3963	10.9647	11.3153	10.4399	11.1773	10.6342	10.8233	11.3713	11.4786	11.6755	11.0425	10.4041	10.6634	9.72176	10.8449	10.6409	10.5788	11.8071	11.3431	10.5905	10.7449	10.4208	10.6594
hsa-miR-135b-5p	6.5051	3.03135	2.47746	5.80714	2.08809	3.46452	4.2783	6.63528	6.8823	6.79161	1.48501	5.46485	-1.12473	5.90641	3.11718	2.07898	1.18542	4.07524	1.17032	2.22752	6.07824	0.708135	4.05376	0.753298	3.06043	3.83041	4.1382	4.2429	1.7589	1.9483	3.44688	4.08123	3.17899	10.1631	7.61572	8.90187	7.98406	7.73566	7.15616	8.22777	5.80645	7.71157	7.74238	4.57726	7.98704	4.70921	4.29554	1.69625	5.51907
hsa-miR-148b-3p	7.9738	6.58723	7.01201	6.8012	6.48637	6.61468	6.4614	6.72882	7.04226	6.9445	6.77213	6.89358	7.37645	6.51113	6.45557	6.67494	6.71579	7.52632	6.86862	6.74283	6.57464	7.08483	7.01171	7.03004	7.25683	7.13334	6.38672	6.75158	6.79438	7.11413	7.08316	6.75332	7.35192	8.92451	7.92307	7.81896	8.17826	7.89932	7.5546	6.99406	7.68978	7.77914	7.12335	7.54587	8.09382	7.34929	7.01146	7.91454	7.50929
hsa-miR-331-3p	4.18986	3.91502	4.80572	5.23203	2.20838	2.09774	1.90243	3.82516	3.95265	4.51613	4.07556	3.77164	5.44513	5.18968	3.49023	4.27805	3.93799	3.87932	2.59916	4.43121	4.33013	3.83152	3.68863	3.94444	4.96225	3.47305	2.61883	3.72481	3.61097	5.13772	4.41248	5.10707	4.99715	4.43496	4.57764	5.0485	4.93716	5.22767	4.1467	3.95375	4.71388	5.03896	4.28295	5.25599	4.78725	5.41895	4.07243	6.74858	4.99891
hsa-miR-324-5p	4.89989	3.70178	4.81202	4.67909	4.13438	4.1166	4.04928	3.70402	3.66151	4.42777	4.42943	4.17255	4.63904	3.76745	3.59584	3.25868	3.53223	4.89238	4.7645	4.26833	4.39911	3.51549	4.10655	4.28104	4.87859	3.89004	3.14934	4.31813	3.91518	4.32795	4.4431	4.68728	4.32828	5.63066	4.06614	4.8232	5.25177	5.56035	3.44309	5.17614	3.76511	5.05722	4.43105	5.02753	4.56768	5.26236	4.91033	2.88068	4.43063
hsa-miR-324-3p	4.30213	4.29945	4.49715	4.28407	3.5418	3.6827	3.39276	3.37417	3.83044	3.3919	3.69537	4.06454	5.0385	3.5311	3.90069	4.0716	3.1048	4.16405	3.49225	4.48166	3.74222	2.6196	3.99897	4.12253	3.7974	3.83041	2.7994	2.59333	3.17088	4.04095	3.5205	4.3644	4.20585	4.97383	4.1065	5.60025	4.49872	3.81862	2.2207	3.87468	2.9827	3.62698	3.82838	7.04579	3.73541	3.69566	4.76861	5.98502	3.82058
hsa-miR-338-3p	8.57979	8.06709	7.96791	8.35811	9.24971	9.62254	9.02434	9.52392	9.45197	8.71408	8.27215	9.36581	8.20245	8.85548	9.56339	8.98709	6.14366	8.51476	8.16424	8.35444	8.69755	5.96866	8.833	7.20725	5.52675	7.43001	8.28116	8.09882	7.96207	6.3237	8.38343	6.43071	7.11026	6.77205	6.91386	6.59033	6.98847	10.9531	5.64472	7.05361	7.19371	7.42206	6.97436	7.58319	6.3145	6.12256	8.46952	9.54345	5.37139
hsa-miR-339-5p	5.16886	4.51822	4.11433	5.76706	4.43489	4.56406	4.45263	5.9745	5.52781	5.46031	4.72763	4.70452	4.1358	5.22279	5.06296	4.58839	5.75726	5.15324	4.23806	3.41572	4.85701	5.51303	4.20666	4.36211	4.09791	3.91321	5.00349	4.16353	4.01069	4.72161	4.68644	4.402	3.13493	4.67513	3.30163	3.98331	5.29899	6.33677	4.1467	4.5953	5.41566	4.68685	4.43105	5.10289	3.93245	5.24387	5.03938	1.69625	5.50339
hsa-miR-335-5p	3.16462	4.33281	3.88256	3.86525	5.14195	4.2592	5.33667	6.49016	5.51299	5.88213	4.74174	5.09731	5.17906	5.41923	5.54839	5.0073	3.65055	5.62934	5.83182	4.63217	5.43515	4.68651	5.3988	6.25792	5.83857	5.29261	6.31927	5.44713	5.45558	4.70428	4.77935	4.49192	3.6394	4.89686	4.51905	4.18653	4.82692	3.76012	4.68884	5.63782	3.62425	4.84237	2.98039	3.98435	4.3086	4.86256	5.52774	2.88068	4.32754
hsa-miR-133b	1.79963	4.41298	5.4555	4.16575	4.50704	3.95834	2.93638	5.26062	3.09878	3.93829	5.89005	3.77164	5.44513	5.14102	5.19207	5.95812	0.568752	5.94971	4.06979	4.80061	4.35349	1.07071	4.23854	5.84359	2.58509	4.18484	3.27672	5.16539	4.71861	3.84929	5.71023	4.6565	4.28861	0.633039	0.0965176	-0.589577	-3.82771	-1.09786	-1.68619	-0.690104	-1.66116	-2.25566	1.88085	-0.708145	-1.62214	-0.447295	3.57286	0.558751	-0.427351
hsa-miR-345-5p	4.97923	2.30786	3.99758	3.98189	1.95684	2.49367	1.90243	3.45148	3.24946	4.07385	2.95356	3.90288	3.17296	4.05696	2.3959	2.76805	4.81668	2.95594	2.32786	2.92614	4.36503	4.70384	3.40935	3.38557	4.82	3.18007	2.48453	3.75466	3.37611	5.01659	4.34113	4.98232	4.41372	6.24465	4.48884	5.3125	4.70756	5.14627	2.70612	5.36156	4.06676	6.35536	5.61266	5.88324	5.32037	5.84426	4.53323	3.0948	4.95347
hsa-miR-196b-5p	4.30213	11.0246	12.3344	4.97487	11.1552	11.2749	12.145	5.10184	5.14758	7.77628	11.8949	9.4722	12.6894	6.24944	9.71905	9.84621	7.21357	11.7206	11.9572	13.0811	8.99131	6.42304	11.9414	12.9076	12.7484	12.42	10.9532	13.2665	13.1902	13.2404	13.0279	12.8329	12.5537	7.4982	10.0998	11.0212	10.5935	9.73012	7.01771	6.34332	11.091	12.0429	12.1222	12.3906	11.1874	12.1123	13.4828	10.1531	12.2618
hsa-miR-423-3p	7.37637	6.0288	6.27231	7.19475	6.53894	6.12128	6.48453	6.35921	6.60788	6.65342	5.88688	7.09793	6.02163	6.28346	6.13773	6.32069	6.90146	5.70529	6.72491	6.24952	6.72553	6.65009	6.40759	6.28728	6.8732	6.2236	5.81697	6.04674	5.71073	6.57557	6.05309	6.27225	6.36807	7.96866	7.12504	8.75782	7.50935	7.48334	6.15301	6.67038	6.66527	7.14735	6.3119	8.08952	7.08176	6.77831	6.47832	7.58776	6.66364
hsa-miR-424-5p	10.7737	7.4486	10.2371	10.1683	6.4804	7.82852	8.69437	10.7747	11.4877	11.5313	8.09114	10.0074	8.38505	10.6444	9.46925	10.5564	10.9156	7.68855	9.85223	8.11656	11.1935	11.754	10.8036	11.7039	12.2225	11.9777	10.2445	10.589	11.6151	12.8399	11.6039	11.8948	11.4312	5.10963	5.66468	6.38999	7.3252	6.82695	6.85684	8.08139	6.74398	5.70434	6.40441	5.1745	6.63052	9.89737	7.9177	6.51759	6.34083
hsa-miR-425-3p	4.04985	3.11042	3.90631	3.48521	3.05638	2.80401	1.75804	2.87278	2.67045	2.81211	2.80021	3.11956	3.66535	3.00895	2.14064	4.0716	3.90027	3.05216	2.67933	2.70617	3.28831	2.75876	2.60549	1.8908	2.84225	2.57102	1.65054	2.27415	2.67068	3.15377	3.04936	3.21926	3.71616	4.76449	3.77208	4.80959	4.07315	3.37463	2.40127	4.29479	2.42631	4.86328	4.11789	4.38537	3.99257	4.5069	2.59402	6.72466	3.6024
hsa-miR-18b-5p	-1.6598	-1.53344	-0.860406	-1.11965	-2.43548	-2.15019	-2.48988	-0.224086	-1.34748	-2.14208	-1.1339	-2.49515	-1.12473	-1.7244	-2.81355	0.164705	-1.75318	-1.90204	-2.53012	-0.895862	-2.02155	-2.09922	-0.4698	-0.346238	-1.1875	-1.7364	-2.87303	-2.11816	-2.53878	-1.34448	-0.960622	-0.41934	-0.416864	2.40748	-0.266052	-2.91151	1.95365	1.22407	1.48373	-0.690104	0.660771	1.20377	-0.926503	-1.19357	0.699788	1.66818	-1.77055	-1.76318	-0.427351
hsa-miR-20b-5p	3.69775	2.09105	3.02495	3.83455	3.75435	3.73246	3.00197	2.33391	3.15078	2.7159	2.43379	2.93111	0.749744	2.77385	3.29497	3.86514	1.30572	2.00485	3.6987	5.03488	2.22638	1.1738	4.40233	2.86878	4.9349	2.97509	1.03387	2.77908	1.70915	5.49094	2.34519	4.29615	5.2191	8.2427	7.18751	6.31972	8.64218	2.19492	0.635733	4.02871	1.1462	6.31039	3.16096	3.70367	3.33206	4.88661	2.98434	3.0948	7.67244
hsa-miR-429	8.52796	5.18081	4.55087	7.23644	3.67305	1.01974	4.74852	6.47481	6.8823	7.24809	2.46814	5.81015	0.460237	5.33521	3.66218	2.90721	0.121293	1.55739	2.75528	3.49646	7.14921	1.60122	5.22667	1.8006	5.77057	5.88272	3.50201	4.73733	3.39196	5.99002	4.29991	6.18327	6.4445	9.16175	8.46721	9.49177	8.95303	8.35706	7.42494	5.28718	7.55559	9.66134	8.15831	9.21773	8.45868	8.4864	6.34527	9.76283	8.51223
hsa-miR-449a	6.55127	3.38939	1.58438	5.97135	2.51872	-0.565225	-2.48988	0.0654205	0.237487	2.38148	0.14621	0.443448	-0.38776	-2.46137	-1.22859	-1.95077	-3.33814	-0.317076	1.17032	0.384246	5.26693	-0.876827	0.182277	0.753298	4.1464	0.986062	-1.28806	-4.44009	1.43085	6.43819	0.823649	5.29865	4.41372	8.80639	4.74037	-1.32654	6.4071	-0.249861	-1.68619	1.8124	-0.0761941	8.15479	0.658459	6.60214	8.43179	8.84196	7.65865	-1.76318	7.21891
hsa-miR-450a-5p	6.09731	3.53981	5.47944	6.06688	3.44717	4.88324	4.80474	5.88444	6.30644	7.05021	4.53042	5.9043	4.65663	6.42229	5.7525	6.29557	7.02271	3.87932	5.86649	4.31359	6.75872	6.77217	5.5652	6.24942	6.59168	6.63079	4.51068	5.69562	6.07961	7.10755	6.41924	7.03037	6.40331	1.33931	1.88079	1.94648	4.0488	2.72996	0.635733	5.6258	2.9827	1.8318	3.16096	-0.345575	3.02172	4.76216	3.51485	1.93726	2.74257
hsa-miR-191-3p	1.14755	0.0515241	0.361987	0.995829	-0.113547	-2.15019	0.317472	1.56019	0.578524	1.82754	1.2682	-0.379674	1.1972	1.56838	-0.00619779	-0.365809	1.51984	0.419889	0.639805	0.384246	-0.147079	1.87041	-0.4698	0.0163326	1.315	-0.357892	1.03387	0.417889	0.399823	2.48334	1.42404	1.84915	1.1681	3.07161	1.57045	2.97114	2.14957	0.280654	2.83737	2.58291	1.50877	2.49923	1.39543	2.99229	2.62579	2.92194	2.6757	3.19102	1.89458
hsa-miR-200a-5p	9.4948	6.80195	6.63412	8.00016	5.85454	3.13521	7.43641	8.02963	8.76913	8.71823	4.1086	7.52768	3.94852	6.9628	5.28974	4.10089	0.568752	3.05216	5.19098	6.16561	8.79836	3.05729	8.10493	4.98083	7.55285	7.88894	6.74352	6.62263	6.2632	7.99403	6.28836	7.96946	8.10705	10.704	10.8971	11.178	10.9154	10.4213	9.28031	6.38671	9.85109	11.1116	10.7393	11.8077	10.7704	9.5616	9.59216	4.95107	9.98522
hsa-miR-369-5p	-0.0748423	3.29099	3.53191	2.50484	2.51872	2.89421	1.90243	3.17584	2.59738	2.7159	2.71696	1.75278	2.78217	3.37152	2.80116	3.03412	3.43005	2.00485	2.75528	2.5256	2.41586	3.86271	4.41633	3.07523	4.04772	3.53413	2.7994	3.13734	2.56276	2.70863	1.7521	3.63693	2.31353	-0.807533	-3.07341	0.547926	1.90021	-1.83482	-1.68619	1.42537	-0.0761941	0.0662679	2.77394	0.18494	0.699788	2.05521	1.92989	-0.178215	-2.01231
hsa-miR-431-5p	-3.24477	-0.311046	0.217597	-2.70461	-0.850513	-2.15019	-2.48988	-3.39401	-2.08444	-3.72705	-2.35629	-1.27276	0.460237	-0.345893	-0.00619779	-1.21381	-1.01621	-1.90204	-0.208192	-0.00277716	-2.02155	-1.36225	0.182277	0.305839	1.13443	0.696556	-0.551097	-2.85513	-4.12374	0.581519	-4.13055	1.33068	0.0305945	-1.29296	-0.751479	-0.589577	0.259749	-3.41979	0.635733	0.532288	-1.66116	-2.25566	-0.926503	-0.0560683	-0.0371779	0.289671	-2.50752	1.69625	-2.01231
hsa-miR-433-3p	0.455672	0.969062	1.94695	-0.382682	-0.113547	2.09774	1.21056	-0.586656	0.722914	-1.40512	0.451064	0.874083	1.68263	0.708555	1.09334	0.856583	3.20102	1.7984	1.17032	1.78864	-1.28458	2.75876	1.11516	1.09434	1.8714	0.799649	1.03387	0.203764	0.399823	1.54304	1.54188	1.40663	0.371631	-3.61489	-3.07341	-2.91151	1.38174	-3.41979	-1.68619	1.63182	-0.0761941	-0.670698	0.658459	-0.708145	-0.0371779	1.13767	0.7655	1.93726	-2.01231
hsa-miR-329-3p	-0.437412	1.12953	1.46152	0.465314	0.371879	1.30924	-0.167955	0.306429	0.0310364	-0.267614	-0.771328	-0.379674	1.1972	0.345985	0.356372	0.551728	2.01941	1.26789	1.37677	-0.00277716	0.0939286	1.98824	1.3667	1.6013	2.43699	1.15112	2.08117	0.314795	-0.0362765	0.0340313	-0.0430844	1.95412	0.647266	-3.61489	-1.48844	-1.32654	0.420214	-3.41979	-1.68619	-0.690104	-1.66116	-2.25566	-0.926503	-3.5155	-0.0371779	-0.447295	-0.392041	1.04418	-2.01231
hsa-miR-451a	10.3135	8.89527	8.86581	10.468	9.26453	8.43571	7.07807	10.1099	11.3661	10.3908	9.32597	10.4478	8.78966	9.94475	11.5683	12.8678	7.47964	9.70945	7.2231	7.72042	9.98349	8.01322	6.81956	5.92589	6.38489	7.91931	5.7306	6.38088	5.59222	7.72215	6.80093	7.6599	5.56457	6.75906	9.47325	6.08567	6.07466	8.02678	6.19032	5.24063	8.04102	7.91301	6.15031	8.39026	6.44932	7.19896	5.34423	10.0373	6.90357
hsa-miR-452-5p	4.04985	6.30577	6.02901	5.09629	5.92647	6.48281	5.45848	5.18719	4.9118	5.05759	6.0202	4.91141	6.5119	5.17041	6.26593	6.39352	4.2241	5.70529	5.78729	5.3108	4.82394	4.02318	6.31717	5.38168	5.05409	6.18603	5.75997	4.70711	5.3781	4.62361	5.21597	5.59493	5.92945	5.42129	4.85141	4.28817	2.4011	2.07207	7.50116	5.44603	6.28721	3.97316	5.18202	4.23269	2.0783	5.26236	3.95737	3.59437	3.66011
hsa-miR-452-3p	-0.922839	2.30786	1.69759	1.38285	1.02396	1.01974	1.59758	1.81544	1.45988	1.40224	1.98948	1.12934	1.53824	1.8844	1.57876	1.21915	0.121293	2.18542	0.277235	1.58219	0.785806	0.959674	2.70013	0.93387	2.58509	2.4174	2.17137	1.05176	0.124188	0.857154	1.29572	1.25051	2.18979	2.36239	0.386024	-0.589577	-0.657789	-1.09786	4.91372	2.58291	3.19682	0.0662679	0.658459	-0.0560683	-0.0371779	2.21567	0.431081	2.88068	0.795041
hsa-miR-409-5p	1.70943	3.22145	4.67357	2.58079	3.05638	4.64423	4.35561	3.08172	2.80633	4.23296	4.18287	2.66135	5.14206	4.00352	2.80116	1.59355	4.35535	4.473	5.86649	4.50135	2.96334	6.16288	4.28509	5.9098	6.50134	5.30142	4.24592	5.30978	5.36209	3.7848	4.48784	5.23757	4.97857	0.0855513	2.13605	2.21778	4.30671	1.86562	2.40127	2.93439	1.1462	0.0662679	3.46581	1.12836	2.28475	4.5376	3.98967	3.19102	3.34524
hsa-miR-409-3p	2.1815	3.51096	4.96119	3.40391	2.84993	4.88324	2.86767	1.73527	1.75686	3.34977	3.09217	2.90857	5.47519	3.87848	4.03194	4.10089	4.20876	4.07524	4.34025	4.23342	2.32423	5.27871	4.95646	4.3933	4.61124	4.29481	2.74168	2.8173	3.17088	4.16014	2.49881	4.71742	3.9246	-0.444963	2.90387	3.01923	4.45306	1.3351	3.59921	3.08249	2.86241	1.8318	4.85486	4.34869	2.0783	3.80063	2.91875	6.32958	3.27309
hsa-miR-410-3p	2.58812	4.80641	5.28028	3.07675	3.58689	4.8385	3.61864	2.09784	2.48034	2.00087	3.52635	3.2508	5.41443	3.76745	3.72561	4.7907	5.067	3.87932	4.96973	4.57755	2.93265	4.55899	4.93716	4.91787	4.17006	4.83345	3.56992	2.67885	3.93696	4.50852	3.4915	5.21663	4.69735	-0.807533	2.59902	2.86985	3.70367	-1.09786	0.635733	2.93439	-1.66116	0.914265	-0.926503	2.75129	-0.0371779	2.92194	2.09734	5.27025	2.07515
hsa-miR-376b-3p	-3.24477	0.341031	2.15949	0.102744	0.371879	1.7567	0.317472	-1.07208	-0.862048	0.916811	1.01294	-0.910189	1.37777	0.0411302	0.356372	-0.0763029	1.70626	0.419889	1.37677	-0.243785	-0.436586	1.74208	2.33755	2.13181	2.27193	1.36793	-0.551097	0.689191	0.830457	1.19157	-0.223657	1.84915	1.95659	-3.61489	-3.07341	0.25842	1.30157	-3.41979	-0.101232	-0.690104	-1.66116	-0.670698	1.39543	-1.19357	0.699788	2.05521	-1.77055	1.69625	-0.427351
hsa-miR-483-3p	2.30982	1.52546	3.45348	4.51456	0.371879	1.01974	1.90243	0.998306	3.34182	3.16777	1.01294	3.6546	0.0976669	2.98709	2.74104	3.09362	3.53223	-0.317076	1.37677	1.96921	2.62231	1.27001	3.09788	3.47576	5.24435	3.72957	4.1382	3.80308	2.79512	5.21317	3.28731	2.83547	4.06034	8.39109	-1.48844	-0.589577	-3.82771	-1.83482	-1.68619	5.01955	-1.66116	-0.670698	-0.926503	-1.93054	-0.0371779	3.09703	2.28256	2.88068	0.795041
hsa-miR-484	5.71813	5.25229	5.54899	5.64854	4.85915	5.25069	4.3303	5.60317	4.81038	5.69291	5.22617	5.53275	5.37246	5.41105	5.3812	6.29557	4.5506	5.23751	4.746	5.14541	5.30338	4.94881	5.62069	5.21709	6.68902	5.46719	4.26653	4.03969	3.89307	5.7703	4.88904	5.72671	6.18305	7.2013	5.84247	7.13152	6.71435	7.43118	7.46101	5.60145	5.9609	6.29509	6.19244	6.44015	7.27571	6.79111	6.25956	7.00169	6.56889
hsa-miR-485-3p	-0.0748423	2.09105	1.75103	1.68771	1.47142	2.24213	1.41701	0.998306	1.18858	1.13094	1.18803	2.02841	1.68263	1.73503	2.04443	2.07898	3.88103	0.419889	2.82743	1.05167	0.0939286	3.93787	3.09788	2.82369	3.29363	1.96404	1.65054	1.53719	1.36811	2.67344	0.998736	2.35005	2.53309	-3.61489	0.627032	0.25842	2.80164	-1.09786	-0.101232	0.532288	-0.0761941	-2.25566	1.88085	1.23939	0.699788	2.72263	-0.18559	4.57667	-0.427351
hsa-miR-486-5p	8.02026	7.43906	6.82687	8.5569	7.13628	6.91321	4.19662	7.99023	8.38418	7.91726	6.22491	8.30386	7.99335	7.4023	9.09522	11.1035	5.23551	7.38105	5.3464	6.0264	7.53368	6.27147	4.95646	3.64082	3.63693	5.41131	2.7994	4.18562	3.56975	5.01659	3.88626	3.92213	3.96291	4.33348	7.82217	4.41941	4.34721	7.10867	3.80566	2.11725	5.51875	3.93416	4.49976	9.60749	4.52761	4.68199	3.10719	7.02146	5.02111
hsa-miR-490-3p	3.38459	0.341031	-0.12344	-0.382682	-0.113547	1.55025	1.90243	-0.224086	0.0310364	1.55836	-0.771328	3.13905	0.460237	-0.586901	0.645879	2.34691	-1.01621	-0.317076	5.594	0.384246	1.14838	0.403281	-0.4698	1.36997	-1.1875	1.36793	-1.28806	0.84531	0.124188	-0.206977	-0.0430844	-0.708846	0.516021	-3.61489	6.14334	-2.91151	-1.50579	-3.41979	-1.68619	-2.27507	-1.66116	3.23619	-0.926503	-0.345575	-1.62214	-2.03226	-0.922556	0.558751	0.309615
hsa-miR-491-5p	1.96469	1.63649	1.58438	2.84998	0.73445	1.55025	1.21056	1.81544	1.75686	1.55836	1.89164	1.34615	1.1972	2.06219	1.43437	3.58321	1.94726	0.905316	1.17032	2.07814	1.43788	1.60122	1.47773	1.49026	1.61986	1.55638	1.65054	1.89976	0.520117	0.977448	0.823649	1.16562	1.0779	0.292002	1.31891	-0.589577	1.66414	0.0396455	0.635733	1.97286	1.50877	2.49923	1.88085	0.18494	1.54778	1.13767	0.299837	-1.76318	1.68813
hsa-miR-511-5p	0.842696	2.30786	0.724557	1.68771	2.08809	2.70779	1.75804	3.42617	2.55942	2.4227	2.95356	1.75278	3.66535	4.24369	4.30539	1.32225	0.749324	3.22724	2.42408	1.65434	1.94808	1.80767	3.23064	1.70439	2.18174	1.91895	-0.0656705	0.417889	0.520117	1.75986	1.42404	1.33068	0.647266	-0.155457	-1.48844	0.788934	1.72687	4.77497	-0.101232	1.18436	2.86241	0.0662679	1.39543	1.91076	-0.0371779	2.21567	1.26507	2.14371	2.07515
hsa-miR-146b-5p	8.28515	8.02944	8.90833	8.34592	9.35447	8.39574	9.39924	9.04815	8.50895	10.0573	7.66746	9.57754	9.00927	8.39168	10.1103	7.98341	9.00143	8.75349	9.98435	9.36371	8.24485	8.48355	10.0282	8.91081	8.63958	9.87139	9.46822	8.50809	8.73987	7.8169	8.75839	8.6053	7.89726	9.2599	10.2259	9.37938	8.40381	10.8654	9.21844	9.77376	9.57426	8.38549	9.03495	8.5563	9.07396	9.28006	8.9825	8.04579	7.60791
hsa-miR-493-5p	2.30982	2.85888	3.94121	2.05028	1.95684	3.13521	2.93638	2.58327	2.83839	2.33904	1.78667	1.80253	4.03178	3.22979	3.69424	2.29716	4.96107	2.34589	3.94561	3.49646	1.94808	5.95787	4.56205	4.17732	4.72739	4.58913	2.68156	2.85453	2.69644	3.53326	2.34519	3.88278	3.52458	-0.807533	1.45015	2.21778	3.92048	0.828141	0.635733	3.01034	1.50877	1.65123	3.16096	1.84205	-0.0371779	2.82572	2.80234	2.32429	1.68813
hsa-miR-432-5p	1.39909	2.99012	3.98648	1.68771	2.84993	4.41967	1.59758	1.73527	2.43912	1.63051	2.59791	2.5781	4.69119	2.74808	2.85887	3.00342	4.16171	2.74182	3.6597	3.5914	1.67889	4.55899	4.33018	3.03623	3.33607	3.59272	1.51929	1.34127	2.06609	3.20396	1.70234	4.08123	3.24265	0.633039	0.833483	1.33642	3.48517	-0.249861	-1.68619	3.27952	-0.0761941	0.0662679	0.658459	2.67432	-0.0371779	2.21567	1.46211	1.04418	2.38
hsa-miR-494-3p	-0.437412	0.969062	1.69759	-0.382682	1.26496	1.01974	0.317472	0.306429	0.0310364	1.31735	1.10314	0.312204	0.990752	0.597524	1.09334	0.712193	1.79114	0.905316	2.59916	0.940639	0.641416	3.21064	3.49103	1.49026	3.24991	2.59988	2.08117	0.91746	0.124188	0.421054	-0.0430844	1.33068	0.211167	-3.61489	-3.07341	-0.589577	0.695848	-1.09786	-0.101232	0.532288	-1.66116	-0.670698	-0.926503	-1.93054	-0.0371779	1.42717	-0.392041	1.93726	-0.427351
hsa-miR-495-3p	2.90498	3.93688	4.32282	3.27267	3.63061	4.56406	3.8139	3.32023	3.42863	3.32824	3.52635	3.03883	3.97681	3.80542	4.30539	4.02651	5.90265	3.14236	4.3647	3.66311	2.58331	6.18464	5.06714	4.00628	4.34648	4.55269	3.69683	3.3081	3.27714	3.64647	2.85814	4.17108	3.97545	-0.807533	1.31891	1.17596	2.85879	0.667677	0.635733	2.85422	-1.66116	0.0662679	3.59706	1.34248	-0.0371779	3.69566	2.64899	5.47523	1.89458
hsa-miR-496	0.214664	0.582039	2.19849	0.102744	-0.850513	1.30924	-0.90492	-1.80905	-2.08444	-0.267614	-0.0343624	-1.27276	2.57571	-0.139442	0.356372	1.10812	1.61606	0.905316	1.8622	1.05167	0.0939286	0.222709	1.58083	1.8908	2.08552	0.46523	-0.0656705	-0.192165	-0.0362765	1.08848	0.393015	1.61308	2.18979	-2.02993	-0.266052	-0.589577	1.03027	-3.41979	-1.68619	0.0468614	-0.0761941	-2.25566	0.658459	-0.708145	-1.62214	1.13767	-1.77055	4.83674	1.15761
hsa-miR-193b-3p	4.98885	5.24354	6.61623	5.09629	6.19023	6.4682	5.75329	4.83961	4.59269	5.00427	6.49024	4.95055	6.11368	5.49476	5.54839	6.0246	6.19908	6.19072	7.03021	5.99549	5.18465	7.08813	6.35038	7.06437	6.44913	5.7312	5.27163	6.0981	6.23491	7.05555	6.42116	6.38919	6.37519	7.04243	5.15059	5.75027	3.68799	6.99912	5.60843	5.20875	5.97547	5.9391	5.30232	4.94802	5.36654	6.25776	5.6166	5.33485	5.24507
hsa-miR-497-5p	5.86114	6.98357	6.91731	6.93744	6.30936	6.20296	6.02975	6.67073	6.52166	6.29948	7.18867	6.30898	6.56876	6.71439	5.84823	6.63544	7.56046	7.03165	5.38277	6.68372	6.41169	7.32774	6.95766	6.56237	7.65904	6.38772	5.15488	6.54646	6.19932	7.29142	6.76351	7.01225	7.43602	1.99982	4.99805	3.85668	4.47149	3.18013	3.80566	1.63182	6.05994	5.889	4.3589	4.84644	5.29672	6.36435	5.77325	2.88068	6.02661
hsa-miR-181d-5p	4.27093	5.32868	4.85537	5.52901	4.50704	4.66999	5.9899	5.14902	4.84235	4.28976	4.23367	5.90715	4.96979	4.86356	5.71392	5.73339	5.773	3.9806	4.5033	5.48414	5.6199	4.90453	4.1407	5.66339	3.70327	4.18484	5.49766	5.59195	5.00812	4.04095	5.17095	4.44766	5.41142	5.72273	6.46381	7.68934	5.53642	4.48108	2.56173	4.78022	2.73116	5.35167	4.02769	6.10472	2.90142	3.7491	4.25182	1.04418	4.49548
hsa-miR-522-3p	-3.24477	-3.1184	-4.03033	-2.70461	-2.43548	-2.15019	-2.48988	-3.39401	-3.6694	-3.72705	-3.94125	-4.08011	-2.70969	-4.04633	-2.81355	-3.53573	-3.33814	-1.90204	-2.53012	-3.70322	-3.60651	-3.68418	-3.27715	-3.15359	-2.77246	-4.05833	-2.87303	-4.44009	-4.12374	-3.66641	-2.54558	-3.87877	-1.55437	-3.61489	2.05588	-2.91151	-2.24275	-3.41979	4.68884	-2.27507	1.79828	-2.25566	-0.926503	0.391391	-1.62214	-2.03226	-4.09248	-0.178215	-0.427351
hsa-miR-519a-3p	-3.24477	-3.1184	-4.03033	-2.70461	-2.43548	-2.15019	-2.48988	-3.39401	-2.08444	-3.72705	-3.94125	-4.08011	-2.70969	-4.04633	-2.81355	-3.53573	-3.33814	-1.90204	-2.53012	-3.70322	-2.02155	-3.68418	-3.27715	-3.15359	-2.77246	-4.05833	-2.87303	-4.44009	-4.12374	-3.66641	-4.13055	-2.29381	0.211167	-2.02993	-0.266052	-1.32654	-2.24275	-3.41979	4.24454	1.18436	1.79828	-2.25566	-0.926503	-1.93054	-1.62214	-2.03226	-4.09248	-1.76318	-2.01231
hsa-miR-499a-5p	-1.6598	0.969062	-0.860406	-0.382682	-0.850513	-0.565225	-2.48988	-0.586656	-1.34748	-0.919691	-0.0343624	-1.27276	-1.12473	-1.7244	-2.81355	-0.72838	-0.168214	-0.317076	-0.945157	-3.70322	-3.60651	-0.876827	-0.955227	-0.346238	-0.450531	-2.47337	-1.28806	-1.63274	-0.953814	-3.66641	-0.430108	-0.178331	-2.29133	-0.807533	4.34445	-1.32654	7.23366	-1.83482	-1.68619	0.0468614	-1.66116	-0.670698	-0.926503	-3.5155	-1.62214	-0.447295	-1.28513	-1.76318	2.84567
hsa-miR-500a-3p	7.00908	7.70258	8.00344	7.27124	9.37951	10.4889	10.3593	7.96629	8.07669	7.71019	7.82734	7.36335	9.19683	7.18669	8.48279	7.44512	8.91719	9.25972	10.4795	9.78198	7.49481	8.75487	8.88807	8.92088	8.76233	9.25015	8.11779	7.61214	8.45487	8.49756	8.6966	8.07069	7.98363	8.19929	9.00708	9.10635	9.00735	7.68022	6.11471	9.28861	7.99169	8.79759	8.67898	10.5042	8.84445	8.68285	10.0588	8.75548	8.72493
hsa-miR-501-5p	0.662123	1.8358	2.76409	2.33978	2.08809	2.49367	2.46431	1.12955	1.08548	1.31735	1.84011	1.94225	1.37777	0.998062	2.47185	2.53035	3.88103	2.18542	3.08459	3.16715	1.25147	1.98824	2.14911	1.49026	2.78213	2.4174	0.827414	1.28783	2.14305	1.61899	2.49881	1.73594	2.69356	2.7945	2.41845	3.31731	2.4011	2.4131	0.635733	3.45285	-0.0761941	3.10189	1.88085	3.60344	1.83729	1.87463	3.27384	-0.178215	2.07515
hsa-miR-502-5p	-0.0748423	1.27392	1.39593	1.54332	2.51872	2.6047	3.23804	1.12955	1.08548	0.665272	1.61334	1.5346	0.749744	0.0411302	1.09334	1.74967	3.34836	1.55739	3.53597	2.73973	1.25147	2.14871	1.58083	1.36997	1.13443	2.09142	-0.0656705	0.91746	0.920655	0.421054	1.227	0.369156	-0.175856	0.472574	-0.751479	0.995385	0.420214	-0.249861	-1.68619	0.894858	-0.0761941	0.0662679	-0.926503	0.571963	-1.62214	1.42717	2.13634	-1.76318	0.795041
hsa-miR-503-5p	5.96712	1.52546	2.76409	4.67909	2.31941	3.05927	5.0415	4.27132	5.78798	5.4303	2.20849	4.9227	3.5571	4.10849	3.92791	4.37715	5.20489	3.05216	7.09376	3.90411	5.28527	6.35885	3.77813	7.87776	4.86417	5.70488	3.75633	3.39911	5.14539	7.44798	3.65736	5.71555	5.91324	3.20529	3.46575	4.3269	3.13807	3.99807	3.74007	4.09997	3.38324	0.551695	1.39543	2.09921	2.46532	4.23453	3.2204	2.32429	1.89458
hsa-miR-504-5p	0.455672	1.52546	0.724557	0.754821	1.65199	1.93728	-0.167955	-0.586656	0.237487	-0.026606	2.74525	-0.910189	1.53824	1.08295	0.645879	1.50866	-0.168214	0.419889	1.71781	0.203674	-0.147079	0.0162578	1.67704	0.546847	1.13443	0.333986	1.51929	0.417889	-0.0362765	1.54304	0.823649	1.67582	1.48126	-1.29296	0.627032	-2.91151	0.695848	-3.41979	-1.68619	1.97286	-1.66116	0.551695	1.39543	0.18494	-1.62214	1.42717	-0.18559	-1.76318	1.44712
hsa-miR-505-3p	6.00079	5.29523	5.04915	5.99929	5.54752	5.41205	5.36187	6.30816	5.95448	6.32416	6.22742	5.2168	5.42474	6.07131	6.09033	5.06789	6.0128	6.20125	5.90867	4.83206	5.6812	6.52405	5.41981	5.77419	5.62415	5.6369	5.59865	5.50096	5.26212	5.8073	6.27566	5.49844	5.22961	4.92039	5.12135	6.14649	5.9053	6.20775	5.49371	6.47648	5.61497	5.63308	5.64335	5.786	5.59703	6.38981	5.7825	4.06971	5.8642
hsa-miR-506-3p	-0.437412	-3.1184	-4.03033	-2.70461	-2.43548	-0.565225	-0.90492	-0.586656	-2.08444	-1.40512	-3.94125	-1.27276	-2.70969	-4.04633	-1.22859	0.551728	5.3165	-1.90204	-2.53012	-2.11825	-3.60651	4.28736	-1.69219	-3.15359	-1.1875	-4.05833	-1.28806	-0.0477748	-4.12374	-3.66641	-4.13055	-1.07142	-1.55437	-0.444963	-0.751479	-1.32654	2.14957	-3.41979	-1.68619	-2.27507	-1.66116	-0.670698	-0.926503	-1.93054	-1.62214	-0.447295	-2.50752	-1.76318	2.07515
hsa-miR-508-3p	7.02085	1.92599	3.63501	4.90272	0.73445	6.78939	5.60287	3.34746	3.569	3.74056	0.813634	4.76851	2.14829	2.46146	3.56149	7.3074	13.6612	1.26789	2.89615	3.97626	3.38217	12.0902	4.44394	3.44632	3.37729	4.99966	4.1604	5.71852	0.920655	3.73447	3.81782	3.69866	4.45013	4.73826	5.28854	4.09972	7.76053	0.828141	-1.68619	3.27952	2.03928	6.13236	3.16096	2.09921	2.28475	3.4596	3.00555	-0.178215	7.64053
hsa-miR-509-3p	5.12592	-0.796473	2.03576	2.58079	-0.850513	4.1166	3.23804	0.512879	1.28479	1.22715	-2.35629	2.8147	1.37777	0.0411302	1.8303	4.89472	10.8002	2.49028	0.277235	2.0247	1.60294	9.15561	2.5042	1.09434	1.61986	3.01848	2.55324	3.97354	-0.664308	2.52342	2.27884	2.53062	2.66286	3.09936	2.70795	3.15458	5.95528	1.62461	1.12116	2.58291	1.79828	4.98274	3.59706	1.23939	1.83729	2.4913	1.83826	2.62914	6.09097
hsa-miR-514a-3p	5.07265	0.582039	0.82765	2.24959	-2.43548	5.31742	-0.90492	2.2207	2.55942	2.68235	-2.35629	3.33774	0.990752	0.907864	2.31573	6.33309	10.7116	-1.90204	0.929312	0.940639	2.17485	9.21347	0.182277	1.36997	0.0348955	1.07095	1.21444	0.417889	-0.953814	-0.206977	-0.430108	-0.708846	-2.29133	3.50405	2.5413	-1.32654	5.43203	-1.09786	-1.68619	2.11725	-0.0761941	2.78873	1.88085	1.23939	-0.0371779	-2.03226	0.551376	-1.76318	5.10663
hsa-miR-532-5p	9.82384	11.6225	11.4392	10.9246	11.8426	12.3732	12.9048	10.2028	10.5498	9.52577	10.9795	11.2185	11.3968	9.89737	10.7123	11.5866	13.058	11.1726	12.5307	12.8064	10.6476	11.1239	10.6244	11.0307	10.2604	11.2292	10.1709	10.8299	11.3824	10.6005	11.5028	9.91615	10.85	10.0041	11.1319	10.7617	11.2619	8.87397	10.3654	10.426	9.71876	10.1545	9.58821	12.2727	10.4027	9.97512	12.0227	6.47044	10.3888
hsa-miR-299-5p	2.36994	2.37345	3.43727	3.80318	2.31941	2.6047	2.71957	3.57177	3.0171	2.05431	2.71696	2.90857	1.93417	3.19207	2.80116	3.60382	5.94957	2.00485	3.94561	1.25098	2.62231	5.80567	3.56834	2.9125	3.41737	3.68986	1.65054	2.73982	2.72175	3.15377	2.52766	3.97298	2.75306	-1.29296	0.386024	0.25842	2.00518	-1.09786	1.12116	1.8124	1.1462	-2.25566	2.77394	0.18494	-1.62214	2.4913	1.39937	1.40675	0.795041
hsa-miR-18a-3p	-0.922839	0.0515241	-1.22298	-1.11965	-0.113547	-2.15019	-0.167955	-3.39401	-2.08444	-0.267614	-0.240813	-0.379674	-0.38776	-1.7244	-0.00619779	-1.95077	-1.75318	-0.317076	0.929312	-0.243785	-0.147079	-1.36225	-0.10723	-0.831664	0.0348955	-0.151441	-1.28806	-0.533202	-1.80181	-0.496483	-0.0430844	-0.708846	0.211167	2.218	-0.266052	1.84338	0.259749	0.972531	-0.101232	2.47982	-1.66116	0.914265	-0.926503	2.75129	0.699788	1.87463	0.662407	4.46564	1.44712
hsa-miR-455-5p	6.13678	6.93552	7.80611	6.3802	5.93521	6.12128	6.24144	5.00259	4.90424	4.04774	5.69356	5.54742	5.75384	5.32653	4.44384	5.72401	5.83928	5.33637	7.63101	6.55535	5.87125	4.58728	5.94926	7.09789	5.92451	6.23053	5.78161	6.40147	7.04305	6.43557	6.73596	6.49518	8.07826	4.2493	5.65111	5.35996	5.75537	3.29446	5.25632	3.27952	-0.0761941	4.88389	3.82838	3.19875	4.52761	5.57507	3.52957	2.14371	4.61704
hsa-miR-493-3p	1.00316	2.167	4.00859	1.20228	1.26496	2.09774	1.75804	0.512879	2.59738	0.916811	-0.0343624	2.29493	1.81387	2.01976	2.74104	1.89053	4.79629	2.18542	1.99344	3.11696	1.52277	3.8472	2.70013	2.99615	2.18174	2.73608	2.17137	0.689191	1.85354	1.88818	1.36131	3.2811	2.8102	-2.02993	1.68148	0.25842	3.01778	-0.249861	1.12116	2.85422	0.660771	0.551695	3.32142	1.61378	0.699788	1.87463	1.39937	3.59437	1.15761
hsa-miR-539-5p	1.00316	0.582039	2.50883	1.93925	1.02396	3.6827	1.90243	1.81544	2.00302	2.6128	1.94139	1.20529	2.78217	2.52352	2.91437	0.712193	4.17756	3.30741	3.08459	2.56357	-0.147079	5.41122	2.98963	3.47576	3.49433	2.38461	2.74168	2.27415	2.38406	1.61899	1.70234	3.3209	1.54997	-1.29296	0.627032	0.547926	2.8305	-1.09786	1.48373	3.95375	0.660771	0.551695	4.11789	2.50687	1.54778	2.72263	3.2204	2.76038	2.23561
hsa-miR-487b-3p	2.04063	3.29099	4.07296	2.50484	2.42251	3.20736	3.34301	2.33391	2.21324	1.76481	3.42507	2.60639	3.44006	3.28458	2.74104	3.03412	5.1497	2.34589	3.14231	3.0912	2.22638	5.01972	4.12372	3.50462	3.67048	3.76822	2.55324	2.77908	2.97429	3.22841	2.27884	3.66812	3.52458	-0.807533	0.627032	0.25842	2.74214	-0.612431	-1.68619	2.58291	-0.0761941	0.0662679	3.16096	0.391391	-1.62214	2.4913	1.57994	4.38657	1.15761
hsa-miR-551a	0.214664	-3.1184	-1.7084	0.754821	-0.850513	-2.15019	-2.48988	-0.586656	0.578524	1.13094	-1.61932	-0.379674	-2.70969	1.50826	-1.22859	-3.53573	-1.01621	-0.317076	-2.53012	-3.70322	1.52277	-2.09922	-3.27715	-1.56863	-2.77246	-1.7364	-1.28806	-2.85513	-2.53878	-2.08145	-2.54558	-1.55684	-2.29133	2.11303	-3.07341	-0.589577	-0.368282	0.667677	-1.68619	1.63182	-1.66116	-0.670698	2.77394	-1.19357	-0.0371779	-2.03226	0.551376	3.19102	-2.01231
hsa-miR-92b-3p	9.21492	8.07204	7.38699	9.41595	6.75682	6.60136	5.91526	7.10683	7.9722	8.31906	6.53347	7.65587	6.81583	6.37888	7.17939	8.52935	6.25991	6.42439	6.59141	6.67291	8.41134	5.80165	6.65801	6.18848	6.54721	6.03575	5.69303	5.4862	5.97561	7.51288	5.65899	7.39677	7.55363	9.99856	8.33757	9.13732	8.18456	6.05797	5.57119	7.00338	5.47839	9.57129	7.27807	9.08185	9.15511	8.7935	9.63661	6.38148	7.97779
hsa-miR-556-5p	-3.24477	-3.1184	-2.44537	-2.70461	-2.43548	-2.15019	-2.48988	-3.39401	-0.862048	-3.72705	-3.94125	-2.49515	-2.70969	-2.46137	-2.81355	-3.53573	-3.33814	-1.90204	-0.945157	-3.70322	-2.02155	-3.68418	-3.27715	-1.56863	-2.77246	-4.05833	-2.87303	-1.63274	-4.12374	-3.66641	-1.80862	-2.29381	-1.06894	-1.29296	-0.751479	-1.32654	-3.82771	0.280654	2.01425	-0.690104	-1.66116	-2.25566	0.658459	-0.0560683	-0.0371779	-2.03226	-4.09248	-1.76318	-2.01231
hsa-miR-551b-3p	0.842696	-0.796473	-0.570899	3.07675	-0.850513	0.17174	-0.167955	0.0654205	2.11196	-0.919691	0.582309	-0.173223	0.749744	2.4294	-1.22859	-1.95077	-1.75318	0.419889	-2.53012	0.820345	1.14838	-2.09922	-0.10723	0.0163326	-2.77246	-1.7364	-0.551097	1.28783	1.30253	1.46287	1.89182	2.05197	0.76756	0.908674	0.833483	0.547926	-3.82771	-0.249861	-1.68619	2.93439	0.660771	-0.670698	1.39543	1.00806	-1.62214	1.13767	0.662407	3.90925	0.795041
hsa-miR-570-3p	0.662123	-1.53344	-0.329891	-0.382682	-2.43548	-0.565225	-0.167955	-0.586656	1.08548	0.179845	0.306674	-1.75819	-2.70969	-0.345893	-2.81355	-1.21381	-0.168214	-0.317076	-2.53012	-2.11825	0.30038	0.222709	-0.955227	-1.56863	0.686972	-0.888407	-0.551097	0.417889	-0.664308	0.240482	-0.430108	-0.41934	-1.06894	-1.29296	-1.48844	-2.91151	-1.50579	0.0396455	0.635733	-0.690104	0.660771	-0.670698	-0.926503	-1.19357	1.18521	-0.447295	-1.28513	-1.76318	0.309615
hsa-miR-574-3p	6.40089	6.98357	6.96048	7.51818	6.82427	7.14673	6.23463	7.84976	7.24124	7.21767	7.38798	6.83651	7.43114	7.44201	7.7188	7.09271	8.45831	7.3577	6.78503	6.59025	6.41724	9.25558	7.19959	7.16721	7.70023	6.71068	6.87013	6.51192	6.21945	7.05041	6.72821	6.93421	6.97467	5.98688	5.50024	5.36927	7.04957	5.50205	4.33617	6.45625	6.61961	6.51583	5.54923	5.63171	4.7529	5.48344	6.3577	5.27025	5.28231
hsa-miR-576-5p	3.99364	3.70178	3.83386	3.9536	4.53031	4.44973	4.70979	3.6828	4.14438	3.41251	3.73823	3.43559	2.8449	3.63315	3.72561	3.66394	4.50107	3.30741	3.73667	3.91883	2.9934	4.31017	3.98023	4.48303	4.54042	4.18484	3.53637	4.22169	4.35604	4.46802	4.24014	3.45215	3.89849	2.98502	4.20272	4.48937	4.48063	5.27718	5.69751	3.39736	3.76511	4.25213	2.24342	5.57461	3.93245	4.11749	3.91314	2.32429	4.67419
hsa-miR-577	4.03136	-0.796473	3.26429	3.9536	-2.43548	1.01974	1.21056	3.4004	3.569	3.85038	-0.481821	0.964281	-0.38776	4.43345	-1.22859	-3.53573	-1.75318	0.419889	-0.945157	-0.00277716	1.03735	-2.09922	1.11516	3.07523	1.98243	0.895864	-0.551097	2.15982	0.920655	6.24798	1.54188	3.65261	5.33072	4.85679	3.33598	4.58834	6.49534	3.11937	0.635733	4.51935	-0.0761941	6.33305	6.60488	5.49293	6.46001	5.48344	2.28256	-0.178215	5.14756
hsa-miR-581	-0.922839	0.582039	-1.7084	-0.382682	-0.113547	1.01974	-0.167955	-1.80905	-1.34748	-2.14208	-0.0343624	-4.08011	-1.12473	-1.7244	-2.81355	-1.21381	-3.33814	-0.317076	-2.53012	0.544711	-2.02155	-2.09922	-0.4698	0.753298	0.0348955	-0.888407	-1.28806	-0.352629	-1.80181	0.0340313	-1.32319	-0.178331	0.76756	-1.29296	-0.751479	-0.104151	-0.657789	0.667677	-0.101232	-0.690104	-1.66116	-0.670698	-0.926503	1.97635	0.699788	1.87463	0.431081	-0.178215	1.89458
hsa-miR-582-5p	6.03368	5.14369	4.22233	4.45526	5.7494	5.23352	3.84997	5.84678	4.70128	5.5327	4.79684	4.56734	4.1358	4.89325	4.03194	3.60382	-0.530784	5.49884	4.00904	4.80854	4.80712	-0.876827	3.82088	4.56751	2.65381	3.34255	2.8549	3.77423	3.32747	1.82544	3.96221	2.75059	3.57492	3.46193	1.17452	1.17596	3.68799	3.71977	3.17179	2.36879	2.58677	-0.670698	3.59706	4.06193	3.50714	2.05521	3.3084	1.40675	3.11697
hsa-miR-584-5p	4.54314	5.36138	4.78665	4.91744	4.9654	6.08343	3.57621	5.12563	5.78387	5.42016	4.90737	5.26196	6.35371	6.11983	6.91607	5.30662	2.38978	6.4599	4.98558	4.52078	4.85701	2.50564	4.61159	4.69816	3.49433	4.10658	4.06949	3.37369	3.72801	4.08178	2.96748	3.45215	3.30361	3.17953	4.50402	2.7032	4.56889	5.10769	2.56173	6.89235	2.9827	3.1706	6.47438	5.1745	3.02172	4.07627	3.73407	3.36611	2.74257
hsa-miR-548b-3p	-0.0748423	0.582039	-0.570899	1.20228	0.371879	1.01974	-0.90492	0.0654205	-1.34748	-1.40512	-0.771328	-0.379674	0.460237	0.708555	0.886887	0.856583	2.08813	-1.90204	0.639805	-0.895862	0.480952	0.403281	-3.27715	-0.346238	-2.77246	-0.151441	-0.0656705	0.514104	-0.4233	0.0340313	0.62434	-0.41934	-2.29133	-3.61489	-3.07341	0.25842	-2.24275	0.972531	-1.68619	0.894858	0.660771	-0.670698	-0.926503	0.18494	-1.62214	-2.03226	-2.50752	2.32429	-2.01231
hsa-miR-589-3p	1.00316	-0.796473	0.361987	0.995829	1.26496	1.01974	1.41701	-0.586656	0.854159	-0.026606	0.14621	0.777867	2.14829	0.907864	-0.491625	1.21915	0.568752	1.7984	1.37677	1.05167	-1.28458	0.959674	-0.10723	-3.15359	0.0348955	0.333986	-0.0656705	0.604302	0.520117	0.977448	1.42404	0.765085	0.371631	-1.29296	-1.48844	1.84338	1.95365	2.1348	2.95766	0.532288	-0.0761941	1.8318	2.24342	4.45604	2.28475	2.21567	1.26507	-1.76318	1.15761
hsa-miR-550a-3p	1.00316	0.582039	0.613525	1.20228	-0.113547	1.55025	-0.167955	-0.586656	1.08548	1.40224	-0.0343624	0.563743	-0.38776	1.23907	0.886887	0.551728	1.30572	1.26789	1.17032	0.384246	0.917051	1.07071	0.970773	0.305839	0.397466	0.799649	-1.28806	0.514104	-1.80181	1.54304	0.62434	0.876116	0.647266	0.633039	0.627032	1.84338	1.90021	2.36157	3.80566	1.42537	1.1462	0.914265	1.88085	2.03909	0.699788	1.42717	0.662407	0.558751	1.44712
hsa-miR-590-5p	3.87417	3.91502	4.18399	3.73833	3.93956	3.95834	4.40493	4.70928	4.27896	3.86541	4.03029	3.94779	3.6997	4.25288	3.06909	3.35908	4.53838	4.0287	3.35252	3.85903	3.97092	4.25246	3.68863	3.90169	4.26096	3.74257	3.10425	4.4936	4.14772	4.4985	4.77935	4.04604	4.47685	4.02174	3.46575	4.75383	4.48063	4.93336	5.68013	3.33964	3.09373	4.84237	4.28295	5.97033	4.85359	5.40237	3.10719	2.14371	3.82058
hsa-miR-592	1.27879	0.0515241	0.493231	0.995829	-2.43548	-0.565225	1.59758	0.693452	1.28479	0.520882	-1.61932	-1.75819	-2.70969	0.708555	-2.81355	-3.53573	0.121293	-1.90204	0.277235	-1.38129	1.03735	-0.876827	0.182277	-0.831664	1.315	1.87241	0.827414	1.9693	1.16166	-0.206977	2.24449	0.97921	1.95659	2.82806	5.13116	2.64308	7.74546	4.31492	1.48373	0.894858	1.79828	1.8318	0.658459	0.876817	2.28475	1.66818	1.52223	3.19102	4.46342
hsa-miR-598-3p	6.74817	5.38542	5.55651	5.3233	5.20115	5.34966	4.94475	5.08577	5.28188	5.56067	4.42069	5.45322	5.25031	4.6083	5.2792	5.26193	2.85169	5.19599	5.51973	5.56591	5.31533	2.04374	5.44052	5.11787	4.96225	5.24773	4.38436	4.00699	4.47245	4.92231	4.00388	4.92536	5.69546	6.59822	6.67981	3.46353	2.7722	3.71977	2.56173	5.88984	6.28721	6.81848	2.77394	2.03909	2.90142	3.69566	4.04195	2.62914	3.03208
hsa-miR-615-3p	1.39909	-0.311046	-0.860406	2.33978	1.02396	0.17174	-2.48988	1.73527	1.54005	2.50177	1.10314	1.85062	-2.70969	2.69513	3.01934	2.94	2.81161	3.14236	1.37677	0.384246	1.43788	2.75876	-1.69219	-1.56863	0.0348955	-2.47337	-1.28806	-1.27017	-1.80181	-1.34448	0.26177	-2.29381	-1.55437	-0.444963	-3.07341	-2.91151	1.84471	-3.41979	-1.68619	1.18436	-0.0761941	-0.670698	0.658459	-3.5155	-1.62214	-0.447295	0.861716	3.96474	-2.01231
hsa-miR-616-5p	0.214664	-0.796473	0.724557	0.995829	0.371879	0.17174	1.21056	0.693452	0.0310364	0.916811	-0.771328	0.964281	0.460237	1.23907	-1.22859	-1.95077	2.72795	1.26789	-0.208192	1.15476	0.480952	1.74208	0.182277	-0.831664	1.13443	0.585524	0.2969	1.78873	0.268578	1.37799	1.89182	0.644791	1.48126	1.87696	1.31891	0.25842	1.21668	2.46286	4.78954	2.11725	1.79828	2.95379	2.77394	4.0002	2.77018	2.05521	1.92989	1.40675	2.63154
hsa-miR-624-5p	0.662123	1.8358	0.923865	0.995829	0.371879	1.55025	1.21056	1.46397	0.41806	0.179845	0.306674	0.563743	0.990752	0.708555	0.356372	1.82182	0.749324	-0.317076	-0.945157	1.15476	1.25147	0.563746	0.182277	-0.831664	-1.1875	0.799649	-0.551097	0.514104	0.124188	0.421054	0.513309	-0.41934	1.48126	-0.807533	0.833483	-0.104151	1.38174	0.487104	1.12116	-2.27507	-1.66116	0.551695	0.658459	1.23939	-0.0371779	0.289671	-0.922556	-1.76318	0.795041
hsa-miR-625-5p	3.69775	1.27392	0.923865	2.33978	0.73445	1.7567	0.969549	2.33391	1.08548	2.9872	0.582309	2.06963	1.1972	1.68159	1.09334	1.82182	1.87131	1.55739	1.37677	0.820345	3.10773	1.67337	1.67704	1.36997	2.08552	1.43352	0.827414	1.89976	1.30253	1.75986	2.0192	1.25051	1.79613	2.36239	0.0965176	0.547926	0.259749	3.20957	3.92852	0.894858	2.9827	2.2679	2.53293	0.391391	1.54778	1.42717	0.861716	1.69625	1.44712
hsa-miR-627-5p	1.14755	1.12953	1.09895	0.465314	1.02396	-0.565225	0.680042	1.12955	0.854159	-0.026606	1.2682	0.777867	-1.12473	1.37993	0.645879	0.164705	1.70626	-0.317076	-0.208192	0.940639	0.917051	1.1738	0.810308	1.23872	1.47547	0.46523	2.08117	1.58228	1.08571	0.725909	2.46937	0.644791	-1.55437	-0.807533	-1.48844	-0.589577	0.0791767	2.00648	2.40127	0.0468614	-0.0761941	1.20377	1.39543	-0.0560683	1.18521	1.87463	1.0368	-1.76318	0.309615
hsa-miR-628-3p	2.04063	0.582039	1.80256	2.50484	1.26496	0.657167	0.317472	0.998306	0.41806	1.02784	1.2682	0.874083	1.1972	2.10341	1.27391	1.59355	2.85169	0.419889	0.277235	0.384246	1.03735	1.52527	-0.4698	0.305839	-1.1875	-1.25098	-0.0656705	0.417889	-0.4233	0.581519	0.393015	0.208692	-0.175856	0.292002	0.627032	-1.32654	1.03027	1.78967	-1.68619	-2.27507	-0.0761941	0.0662679	-0.926503	1.00806	-0.0371779	0.289671	1.52223	0.558751	-0.427351
hsa-miR-629-3p	1.00316	0.582039	-0.860406	-2.70461	0.371879	-2.15019	-0.167955	1.46397	0.0310364	0.796516	0.702603	1.5346	1.1972	0.708555	-0.00619779	-0.0763029	1.18542	0.419889	0.277235	-0.243785	1.03735	1.80767	-0.4698	0.753298	1.13443	0.333986	1.03387	1.1145	1.30253	2.31087	2.05928	1.84915	0.516021	2.11303	1.31891	2.04269	3.13807	4.43196	4.04173	1.42537	2.42631	1.8318	3.71735	5.79511	2.90142	1.66818	2.24737	1.69625	3.19714
hsa-miR-33b-5p	1.79963	0.0515241	1.25507	2.05028	-0.113547	-2.15019	-0.90492	0.693452	1.616	0.796516	1.01294	1.75278	0.460237	2.46146	-0.00619779	-1.21381	3.07125	-1.90204	-2.53012	0.820345	2.41586	2.91573	-0.955227	0.305839	0.92798	-0.151441	-1.28806	1.34127	1.49097	2.39968	3.73364	2.83547	1.1681	2.40748	1.97099	1.17596	2.14957	4.1116	5.69751	2.47982	5.05309	4.3142	1.39543	1.23939	4.68164	3.32529	2.2113	0.558751	3.76905
hsa-miR-642a-5p	3.29439	-3.1184	-1.22298	3.70478	-0.850513	-0.565225	-2.48988	0.512879	3.95265	3.37099	-3.94125	1.75278	-2.70969	1.37993	-1.22859	-3.53573	-3.33814	0.419889	-2.53012	-0.243785	3.16167	-3.68418	0.629736	-1.56863	0.397466	-1.7364	-0.0656705	-0.0477748	-1.31638	1.37799	-0.960622	-0.178331	-0.416864	0.292002	-0.266052	-2.91151	-0.368282	3.81862	2.2207	-2.27507	2.58677	2.2679	1.39543	0.732428	2.46532	0.289671	1.74041	-0.178215	1.68813
hsa-miR-651-5p	3.09508	1.40516	1.39593	0.995829	1.95684	1.93728	1.59758	1.12955	1.68815	1.22715	-0.481821	1.41174	0.749744	1.93095	0.886887	0.371156	1.70626	0.419889	1.99344	1.42607	2.0082	1.60122	0.810308	1.09434	0.397466	1.43352	1.21444	1.53719	0.920655	1.9483	1.227	1.07543	1.33316	3.56502	2.21199	3.39228	1.787	1.86562	2.40127	1.18436	1.1462	1.44478	2.24342	2.71332	2.0783	0.289671	-0.392041	-1.76318	1.68813
hsa-miR-652-3p	5.35142	4.45903	4.35769	4.87282	3.86831	3.82709	3.91951	4.51888	4.06531	4.06086	3.8853	4.63069	4.45018	4.56469	4.15223	4.79966	5.16569	4.12033	3.73667	3.96212	4.49678	5.2671	3.54302	4.00628	3.94179	4.04496	3.50201	4.14111	3.97955	4.19778	4.25747	4.27605	4.30858	6.28749	5.10152	5.91186	4.73834	6.31999	4.1467	4.57042	5.35007	4.3142	4.49976	5.52067	4.10578	4.11749	4.05218	4.95107	4.05378
hsa-miR-449b-5p	3.57541	-1.53344	-4.03033	1.93925	-0.113547	-2.15019	-2.48988	-3.39401	-3.6694	-1.40512	-1.1339	-4.08011	-2.70969	-4.04633	-2.81355	-3.53573	-3.33814	-1.90204	-0.945157	-2.11825	1.25147	-2.09922	-1.69219	-3.15359	1.47547	-4.05833	-2.87303	-2.85513	-0.953814	2.35596	-4.13055	0.369156	-0.706371	7.04064	1.31891	-2.91151	3.04265	-3.41979	0.635733	-0.690104	-1.66116	5.65723	-0.926503	0.876817	5.47589	5.99565	5.07494	-1.76318	4.13743
hsa-miR-653-5p	1.88452	1.52546	0.493231	-1.11965	2.31941	1.93728	1.75804	1.65038	1.28479	1.02784	1.61334	1.04917	3.3564	3.13358	2.3959	0.987827	2.77039	1.26789	1.8622	2.44653	1.14838	2.50564	1.76724	2.33826	-0.450531	2.09142	0.2969	2.24641	0.830457	1.88818	1.70234	1.54749	1.48126	2.6519	4.62008	2.13289	3.74971	3.08801	5.05527	1.97286	3.6964	3.81043	2.98039	3.22597	2.0783	3.1772	3.86752	3.19102	6.3051
hsa-miR-411-5p	3.02202	4.89841	5.13709	3.9536	3.75435	3.57773	3.69994	3.95472	4.15715	3.43283	4.01875	4.05431	4.08473	4.17767	4.12896	4.78168	6.48044	2.62152	4.66955	3.11696	3.72441	6.19999	5.13647	4.91787	4.44671	5.12902	4.20379	4.60703	4.60758	4.04095	3.94092	4.96358	4.5625	-0.155457	1.17452	1.17596	2.99247	-0.249861	-0.101232	0.532288	-1.66116	0.0662679	1.39543	1.69395	0.699788	3.01214	2.70194	1.40675	0.795041
hsa-miR-654-5p	-0.0748423	0.582039	1.39593	0.754821	-0.850513	1.30924	0.969549	0.853916	0.578524	-0.026606	1.01294	0.00734932	1.1972	0.907864	1.43437	1.10812	2.72795	1.26789	2.22477	0.384246	0.0939286	3.05729	1.24641	1.6013	2.18174	0.333986	0.586406	0.314795	1.23381	1.37799	0.62434	-0.41934	1.1681	-3.61489	-0.266052	-1.32654	1.38174	-3.41979	-1.68619	0.532288	-1.66116	-2.25566	-0.926503	-0.345575	-1.62214	-2.03226	-0.18559	1.04418	-2.01231
hsa-miR-655-3p	0.214664	2.09105	2.84003	0.465314	2.51872	1.93728	2.03368	1.96354	1.82245	1.82754	1.84011	1.41174	1.53824	2.06219	2.91437	1.21915	3.65055	1.7984	2.67933	1.91149	1.67889	4.10372	3.68863	2.20396	3.20482	2.73608	2.55324	1.17462	1.70915	1.37799	0.727434	2.49627	2.23223	-2.02993	-0.751479	-0.104151	1.787	-1.83482	-0.101232	1.18436	-0.0761941	-2.25566	1.39543	-1.19357	-1.62214	1.42717	0.7655	3.19102	-0.427351
hsa-miR-660-5p	5.74107	6.98095	6.86221	6.05361	7.66387	7.85964	8.28243	5.75827	5.62751	5.23585	6.40193	6.66388	6.39622	5.31342	5.64997	7.12515	8.52334	5.89886	8.35634	8.54501	6.26847	5.97581	6.27551	6.33224	5.48021	6.66191	5.41699	6.13828	6.47152	5.48588	6.62517	5.41355	6.00787	5.48577	6.49074	6.14649	6.74309	4.25969	5.20862	5.27183	4.64262	5.29123	3.16096	7.80924	5.06436	4.97897	6.80612	3.59437	5.12724
hsa-miR-421	-0.0748423	0.341031	1.69759	0.465314	1.65199	1.30924	0.969549	-0.224086	0.722914	0.360417	0.916728	1.04917	1.53824	-0.876408	0.886887	1.32225	-1.01621	2.18542	1.55734	0.940639	0.0939286	-0.514257	2.0804	1.09434	1.8714	1.55638	-1.28806	-1.27017	-0.216849	0.0340313	-0.0430844	-0.708846	-0.416864	2.95497	1.88079	4.2684	0.927174	1.10378	0.635733	1.63182	0.660771	1.65123	-0.926503	3.14271	0.699788	1.66818	0.662407	1.93726	-0.427351
hsa-miR-542-5p	4.30213	2.01088	4.425	4.43494	0.73445	2.37337	2.265	2.67208	3.66151	4.14947	1.98948	4.13421	2.8449	3.45351	3.59584	5.20236	4.5985	-0.317076	3.73667	2.80458	4.7109	3.45537	3.2927	4.1038	4.67875	4.33827	2.25626	3.63137	4.01069	4.66002	3.65736	4.54329	4.8137	0.472574	0.833483	-1.32654	1.03027	0.280654	1.12116	3.91476	-1.66116	0.0662679	0.658459	-1.19357	1.54778	3.01214	0.951914	-0.178215	1.89458
hsa-miR-376a-5p	-3.24477	-1.53344	0.923865	0.465314	-0.850513	-0.565225	-0.167955	-0.224086	-0.499478	-0.919691	0.582309	-0.910189	0.460237	0.597524	-0.00619779	-1.21381	1.87131	0.419889	-0.208192	0.544711	-0.799156	1.98824	1.85213	0.93387	2.08552	0.799649	-0.0656705	1.1145	-0.4233	0.725909	0.11738	1.25051	0.0305945	-3.61489	-3.07341	-0.589577	0.927174	-1.09786	-0.101232	1.8124	-1.66116	-0.670698	1.39543	-1.19357	1.18521	2.4913	-0.00501774	-0.178215	-2.01231
hsa-miR-542-3p	10.6263	8.77072	10.743	9.93812	8.53391	10.3033	9.73623	9.75367	10.662	10.414	8.69877	10.5712	10.5845	9.99729	10.5348	11.4068	10.6471	8.36826	10.9104	10.1319	11.1404	10.3247	10.5912	11.3627	10.5105	11.6774	9.81632	10.1058	10.9803	11.1352	10.6373	11.0038	11.136	5.98316	7.53854	7.51581	8.29479	5.67033	6.58527	9.48357	6.03233	5.40968	7.2384	6.78027	6.87371	8.47256	7.79131	6.28667	6.28689
hsa-miR-425-5p	6.92641	5.89003	6.44236	6.34251	6.91988	6.96616	5.85441	6.09584	5.97985	6.11373	6.00857	6.24519	6.25898	5.63842	6.61481	7.46638	4.76515	5.96215	5.90867	5.75826	6.00636	4.91944	7.03232	5.50819	6.32294	6.03838	5.37964	4.87506	4.89028	6.48967	4.96485	5.87445	5.44788	9.697	7.9427	9.14479	8.05684	8.06956	7.78751	8.33872	7.47583	9.4269	7.95308	8.1261	8.94296	8.42204	7.0718	5.13164	7.82216
hsa-miR-758-3p	2.90498	4.23033	4.93834	3.63524	3.29244	4.50802	3.53248	3.14515	3.07206	2.74869	3.73823	3.21451	4.67402	4.08809	3.41527	3.84797	5.80907	2.85285	4.21135	3.6277	3.336	5.12639	4.56205	3.90169	3.99572	4.14624	2.74168	3.22524	3.4385	4.61436	3.67035	4.91889	4.61154	-0.155457	2.13605	1.61206	4.16664	0.667677	0.635733	2.93439	-1.66116	-0.670698	2.53293	2.26586	1.18521	2.4913	2.13634	3.0948	2.23561
hsa-miR-671-5p	2.1815	0.582039	1.52426	1.54332	2.42251	2.49367	2.03368	1.89139	1.94531	2.10584	0.451064	0.964281	1.37777	0.477229	-0.491625	0.551728	0.568752	1.7984	1.71781	1.25098	0.917051	1.4451	2.00825	1.49026	2.51294	2.09142	0.827414	1.05176	0.920655	1.46287	1.15485	1.73594	1.54997	4.0786	2.41845	3.42834	1.90021	3.32168	1.12116	1.42537	1.1462	2.3882	0.658459	3.64437	3.02172	2.6116	2.47738	-1.76318	2.07515
hsa-miR-767-5p	-3.24477	-1.53344	1.64209	-2.70461	-2.43548	-0.565225	-2.48988	-3.39401	-3.6694	-1.40512	-2.35629	-4.08011	-2.70969	-4.04633	-1.22859	-1.21381	-1.75318	-1.90204	1.99344	-0.00277716	-3.60651	-3.68418	1.24641	-0.831664	2.27193	2.83649	-2.87303	-0.980661	0.920655	2.26433	-0.671116	2.91564	3.15713	0.0855513	1.45015	-0.104151	3.33216	-3.41979	-0.101232	0.532288	-1.66116	-2.25566	-0.926503	-3.5155	-1.62214	-2.03226	-0.18559	-1.76318	-0.427351
hsa-miR-767-3p	-3.24477	-3.1184	-1.22298	-2.70461	-2.43548	-2.15019	-2.48988	-3.39401	-3.6694	-3.72705	-3.94125	-4.08011	-2.70969	-4.04633	-2.81355	-3.53573	-3.33814	-1.90204	-2.53012	-3.70322	-3.60651	-3.68418	-3.27715	-1.56863	0.0348955	1.96404	-2.87303	-2.11816	-4.12374	-0.206977	-1.32319	-0.708846	-0.175856	-2.02993	-0.751479	-2.91151	-1.50579	-3.41979	-1.68619	-2.27507	-1.66116	-2.25566	-0.926503	-3.5155	-1.62214	-2.03226	-2.50752	-1.76318	-2.01231
hsa-miR-454-5p	-0.922839	-0.311046	-0.12344	-1.11965	0.73445	-0.565225	0.317472	0.512879	-2.08444	-0.026606	0.14621	-4.08011	-1.12473	-1.23898	-1.22859	-1.21381	-1.01621	0.905316	-0.208192	-0.243785	-0.436586	-2.09922	-0.955227	-1.56863	1.13443	-1.7364	-0.0656705	-0.739653	-0.664308	0.0340313	-1.32319	-1.07142	-1.55437	0.908674	0.386024	1.61206	-0.657789	-1.83482	-0.101232	-2.27507	-1.66116	0.0662679	1.39543	0.732428	-1.62214	-0.447295	-0.633049	-1.76318	-2.01231
hsa-miR-454-3p	1.70943	2.99012	3.10922	2.24959	3.90437	3.05927	3.29148	2.90977	2.26133	3.51136	2.53448	2.02841	2.33471	1.93095	2.6783	2.29716	0.909789	3.05216	3.80973	3.16715	2.32423	1.74208	3.59321	3.18626	3.56739	3.14134	3.10425	3.22524	1.94235	1.82544	2.49881	2.72114	3.41832	3.56502	2.35286	3.74671	2.74214	4.40676	1.77324	3.91476	3.19682	3.5257	1.88085	2.36714	3.33206	3.58245	2.8962	3.85153	3.34524
hsa-miR-769-5p	5.29051	5.25229	5.16689	4.93201	4.61981	4.50802	3.57621	3.84439	4.45472	4.23296	4.49754	4.43164	4.83721	4.25288	3.92791	5.38611	4.65621	5.06375	4.64979	4.44144	4.54831	4.31017	3.94201	4.19514	3.8569	3.84253	3.27672	4.01523	4.44991	4.46802	4.58026	3.89602	4.52031	5.61633	4.53392	4.45482	4.30671	3.3484	3.98623	4.43918	3.38324	5.22816	3.46581	5.73953	5.77874	5.28063	4.51854	1.93726	5.12724
hsa-miR-769-3p	1.79963	0.341031	0.057132	1.54332	0.371879	0.17174	0.317472	-0.224086	0.722914	0.916811	-0.771328	-0.173223	1.37777	-0.139442	-0.491625	0.164705	0.909789	-1.90204	1.99344	-0.533292	0.917051	-1.36225	0.423285	-0.831664	1.13443	0.189596	-0.0656705	-0.0477748	-0.4233	1.28779	0.11738	1.07543	0.0305945	2.49364	1.45015	2.04269	1.52984	0.972531	-0.101232	0.532288	-0.0761941	0.551695	1.39543	1.84205	2.46532	1.87463	0.7655	3.66309	0.795041
hsa-miR-766-3p	1.88452	0.341031	1.39593	2.96781	0.371879	1.7567	0.317472	2.58327	2.86976	3.30638	1.73117	2.90857	2.33471	3.15334	2.6783	1.82182	1.51984	1.26789	0.929312	1.85137	2.32423	1.93053	3.56834	1.09434	3.60258	2.20845	2.17137	0.91746	1.30253	2.96295	2.37725	2.66039	2.31353	2.92427	2.5413	2.7032	3.2491	4.45673	2.40127	3.70221	3.46813	2.49923	2.98039	5.42408	4.68164	3.64017	2.85003	2.88068	2.07515
hsa-let-7a-3p	5.66513	5.65309	5.44743	5.2202	5.81719	5.82136	5.93218	6.89485	6.49425	6.57559	6.14754	4.84766	5.16683	5.91801	6.41286	4.59869	6.0434	6.0695	5.45287	5.51837	5.50462	6.6321	6.42502	5.62448	6.08863	6.33506	5.91814	5.38804	5.26212	5.7703	5.5612	6.34161	6.1419	5.5374	5.14091	5.61597	5.70562	5.81144	4.68884	5.81769	6.25173	7.14735	5.81496	4.83765	5.57753	6.41483	6.34527	7.08545	5.70879
hsa-let-7b-3p	5.52672	5.89562	5.87204	6.17497	4.84065	5.36551	5.49311	5.85154	5.80024	5.79062	5.81196	5.24407	5.82559	5.90349	5.66623	6.31132	7.04449	5.51581	5.21807	5.27692	5.35638	6.95516	5.78084	5.45003	5.7234	5.81972	6.58025	6.33387	6.10388	6.60855	6.12566	6.23627	6.10241	3.80296	4.82746	4.30766	5.03956	5.27021	3.98623	4.43918	5.63346	6.97075	5.84168	4.34869	5.47589	5.22513	6.11331	6.17346	5.73588
hsa-let-7d-3p	9.31724	8.13367	7.76936	8.97531	8.16351	8.03345	8.01494	9.03042	8.58828	9.03762	8.1103	8.03004	8.4906	8.21488	9.01339	8.0327	8.51088	8.74991	8.4248	7.86996	8.09176	8.94631	8.36264	8.06618	8.65956	8.32564	8.43133	8.30327	7.66946	8.36805	7.69481	8.37123	8.35102	7.41371	7.57854	7.73865	7.89893	8.54492	8.82061	9.27135	10.0055	8.67729	8.35659	9.72036	8.72548	8.745	8.86262	8.90659	8.81185
hsa-let-7e-3p	4.6561	5.59928	5.26659	5.05694	5.60344	5.6246	5.66494	5.30296	5.04827	5.07709	5.64183	4.34195	5.30712	5.35241	5.69027	5.53841	5.07549	5.53259	5.92521	4.92249	4.60781	5.52283	5.3703	5.4426	4.98909	5.11909	5.40775	5.08151	4.69324	4.89965	4.79723	4.87277	4.79259	4.47787	3.69478	3.68841	4.18909	2.46286	3.59921	5.20875	5.10703	4.51252	4.11789	0.571963	3.33206	4.19656	5.22267	5.67145	3.71561
hsa-let-7f-1-3p	1.51012	1.73958	2.56958	1.93925	1.65199	0.17174	2.03368	1.36088	2.00302	2.38148	1.4163	1.80253	2.33471	1.83631	1.57876	1.89053	1.61606	1.26789	1.37677	1.42607	1.14838	1.27001	2.39527	1.97569	1.98243	1.61409	2.08117	1.93495	1.85354	2.48334	1.42404	2.75059	2.35252	0.472574	1.01406	1.17596	0.695848	2.51095	3.06869	0.532288	2.73116	1.99227	2.77394	0.732428	2.62579	1.42717	1.33378	2.99171	1.68813
hsa-let-7f-2-3p	0.214664	1.73958	0.493231	0.102744	-0.113547	-2.15019	-0.167955	1.12955	-0.209972	-0.557121	-0.240813	-0.173223	0.0976669	0.201595	-0.491625	-1.21381	1.87131	-1.90204	-2.53012	-0.00277716	0.30038	0.403281	0.182277	0.0163326	0.0348955	0.029131	1.21444	0.203764	0.124188	-0.496483	1.15485	0.208692	1.33316	-0.807533	0.0965176	-0.589577	-0.657789	-3.41979	-1.68619	-0.690104	-1.66116	1.20377	0.658459	-0.345575	2.0783	0.775098	-0.392041	1.04418	0.795041
hsa-miR-16-1-3p	-0.437412	2.76424	1.64209	0.754821	2.51872	2.80401	0.680042	0.998306	-0.499478	0.916811	2.36253	0.443448	2.14829	1.50826	0.886887	0.712193	1.70626	2.00485	0.929312	0.689101	0.0939286	1.07071	1.24641	0.753298	0.686972	0.333986	1.3749	-0.192165	1.08571	1.28779	1.59737	1.61308	1.0779	1.14	2.28414	2.04269	1.52984	3.05595	1.48373	-2.27507	2.73116	1.8318	2.24342	3.45028	2.28475	1.42717	2.75301	3.90925	2.07515
hsa-miR-19b-1-5p	4.28661	3.48151	3.66316	3.67043	4.13438	3.46452	3.73894	2.71451	2.83839	2.4227	3.50996	4.03363	2.33471	2.94235	1.71001	3.09362	4.85662	2.49028	3.44716	2.80458	3.26385	2.72521	2.95166	2.20396	1.7511	2.9529	3.50201	3.74478	3.40764	3.36701	4.27459	3.08701	3.98789	3.73384	3.98188	3.53144	2.9667	3.18013	2.83737	2.11725	2.73116	2.78873	2.24342	4.61893	3.02172	2.6116	2.91875	1.04418	2.84567
hsa-miR-20a-3p	3.38459	2.01088	2.07819	3.02331	3.39741	3.34167	3.95306	3.74554	3.76522	3.95243	3.33487	2.45905	1.81387	3.19207	2.85887	1.74967	3.29122	3.14236	3.25124	2.67182	2.45958	4.62416	1.67704	3.92322	3.91404	4.63864	3.19306	3.5429	3.49831	3.53326	3.59055	2.72114	2.75306	3.66124	3.33598	3.31731	2.94047	3.546	3.06869	4.41143	3.46813	3.35905	3.16096	4.2056	3.13275	3.99011	3.77171	7.9766	3.91842
hsa-miR-21-3p	8.17467	8.28301	10.7537	7.7164	8.9027	9.5662	10.1551	9.8511	8.37738	9.79664	8.7336	10.2017	10.8155	9.36266	9.51091	7.54442	8.19276	10.0641	8.62026	10.2142	9.82694	7.3513	11.64	8.83616	9.74496	10.6012	8.43133	8.37068	8.53871	8.63366	8.21181	9.19621	8.51468	10.1863	9.74097	9.9381	10.8552	11.58	11.156	8.11832	10.8494	10.1551	11.5776	10.2271	10.1952	10.2142	10.0675	12.2988	10.0588
hsa-miR-22-5p	3.54965	3.89283	5.52618	2.78724	3.11911	4.8156	2.46431	4.02384	2.98881	4.52562	4.1409	4.08479	6.33744	4.57205	3.84466	4.29081	2.21645	6.64871	4.746	5.12651	3.8447	2.72521	6.03346	4.23011	5.57184	4.60345	2.08117	2.92623	3.07593	3.38887	2.40861	4.45662	4.20585	2.40748	4.45797	3.06577	4.22213	5.37788	4.29109	4.02871	5.23366	5.86846	5.96831	2.59302	5.00722	5.02303	3.7213	3.79141	3.96497
hsa-miR-23a-5p	-0.922839	-0.311046	0.493231	0.465314	-2.43548	-0.565225	0.317472	2.58327	0.41806	1.48241	0.306674	1.20529	0.749744	0.708555	1.43437	-1.95077	1.05418	2.00485	-0.945157	-0.00277716	0.785806	0.563746	0.810308	0.305839	1.47547	1.77456	-0.0656705	1.23233	0.124188	1.08848	0.913847	1.90259	0.0305945	1.14	1.01406	0.788934	1.787	2.72996	2.95766	1.42537	2.03928	-0.670698	3.16096	0.571963	0.699788	-2.03226	0.951914	-1.76318	2.23561
hsa-miR-24-2-5p	2.68597	4.93145	5.00584	3.73833	5.08022	4.44973	4.04928	4.99401	4.09215	4.93473	5.31849	4.08479	5.22695	4.57205	4.26326	3.38313	2.38978	5.58178	3.80973	4.56825	4.22004	2.91573	5.11945	4.53989	4.44671	4.13642	3.2355	4.42099	4.03108	3.32228	3.73364	4.16015	3.85841	5.49102	3.52651	4.78198	4.57743	4.99384	3.52326	5.25631	4.26958	5.24419	5.26332	3.81542	4.05028	4.65424	4.19754	2.76038	3.54228
hsa-miR-26a-1-3p	0.214664	0.78849	-0.12344	0.102744	0.73445	0.17174	-0.90492	0.0654205	-0.499478	0.179845	1.01294	-0.379674	0.0976669	1.50826	-0.491625	-0.0763029	0.909789	3.9806	-0.208192	1.34118	0.785806	0.0162578	-0.4698	-0.831664	1.13443	0.029131	-0.551097	1.28783	0.631148	0.857154	0.913847	0.208692	1.33316	-0.444963	-0.266052	-0.589577	0.927174	-0.249861	2.56173	3.1512	1.79828	2.3882	2.98039	0.876817	3.42225	3.58245	1.39937	5.99837	3.6024
hsa-miR-26b-3p	5.70652	4.97436	5.35121	5.72584	4.98238	5.25069	5.73412	6.09182	5.89855	5.90777	6.64652	5.3314	4.95565	6.54706	4.40562	3.77715	6.026	5.6602	4.8008	5.50867	5.52019	6.70491	4.59936	5.15475	5.56293	5.19197	4.67387	6.23675	5.89446	6.2805	6.55508	5.78479	5.55206	5.71827	3.77208	4.00736	5.66213	5.1986	4.24454	5.60145	4.84664	5.39539	4.56535	4.12112	4.94772	4.5971	5.60622	4.83674	4.95347
hsa-miR-27a-5p	0.842696	4.2653	5.14709	2.15337	4.85915	3.73246	4.45263	6.2408	4.50552	3.56758	4.77642	4.08479	3.89022	3.42127	5.6982	3.64417	2.72795	3.65255	2.75528	3.69766	4.39911	2.88567	5.96364	3.28935	4.04772	5.49817	5.80293	3.79353	4.47245	2.63737	2.66387	3.48755	2.46355	3.46193	3.77208	3.98331	2.94047	4.06403	4.37989	2.11725	2.9827	1.8318	4.02769	2.85954	2.46532	1.87463	2.80234	1.93726	1.89458
hsa-miR-28-3p	11.1894	14.0703	13.3339	12.5673	14.8464	14.9082	13.7286	13.5442	13.1621	12.7971	13.6413	12.489	14.8107	12.7869	14.4678	13.7094	11.4697	14.755	14.2606	13.3527	12.5114	12.1835	13.7424	14.1742	11.7683	13.073	13.5527	12.8918	13.4449	11.258	12.9097	11.5148	11.4887	11.3949	11.1989	11.5919	11.1356	12.004	11.855	10.9715	11.7754	11.4531	11.8084	12.6743	12.0297	11.4858	13.2329	11.0343	11.9053
hsa-miR-29a-5p	4.01262	3.82411	4.11433	3.80318	4.16444	2.9791	3.95306	3.34746	3.24946	2.90231	4.36709	3.91424	4.00456	3.72845	2.6783	3.23245	4.64485	3.9806	4.21135	4.03149	3.53304	3.90828	3.2927	3.2558	3.29363	3.48856	3.27672	5.16909	4.42701	3.92605	5.2292	4.17108	4.48565	3.6425	0.627032	2.13289	3.5032	3.32168	3.268	2.85422	3.19682	3.23619	2.24342	0.571963	1.18521	3.01214	4.37919	0.558751	3.03208
hsa-miR-31-3p	4.53002	-1.53344	0.057132	3.07675	-2.43548	-2.15019	2.46431	2.48863	3.07206	3.34977	-2.35629	2.48974	-2.70969	2.61188	-0.491625	-1.21381	-0.168214	-0.317076	-0.945157	-1.38129	3.40472	-3.68418	0.629736	-0.831664	2.84225	1.87241	1.77083	1.89976	1.54869	2.21623	2.96748	1.47878	1.61556	2.61393	2.28414	1.94648	5.20295	7.09098	6.31943	4.75836	5.87022	-0.670698	4.02769	-1.93054	-1.62214	-0.447295	-1.77055	2.76038	1.44712
hsa-miR-32-3p	1.14755	-1.53344	-1.22298	-0.382682	-0.850513	-2.15019	-2.48988	-0.586656	-0.499478	0.796516	-1.61932	-0.173223	-2.70969	-0.139442	-1.22859	-1.95077	1.30572	-1.90204	-0.945157	-0.895862	1.14838	-0.514257	0.182277	-3.15359	1.13443	-0.5989	-1.28806	-2.11816	-1.31638	0.857154	-1.32319	0.765085	1.25299	0.777429	-0.266052	-2.91151	1.59855	1.10378	1.12116	1.42537	-0.0761941	1.99227	1.39543	0.18494	1.18521	0.775098	-0.633049	-1.76318	0.309615
hsa-miR-33a-3p	0.662123	1.27392	2.11942	1.93925	-0.113547	-0.565225	-0.90492	1.81544	0.974453	1.69922	1.10314	-0.173223	0.749744	1.37993	-0.00619779	0.371156	1.41675	1.7984	1.55734	0.820345	0.917051	2.38191	2.0804	2.27267	0.0348955	1.15112	1.3749	1.1145	-0.953814	2.39968	1.89182	1.07543	2.35252	0.633039	1.31891	1.48081	1.787	-0.249861	1.77324	0.532288	2.86241	-0.670698	1.39543	1.52889	1.18521	2.36006	0.861716	3.52222	2.38
hsa-miR-92a-1-5p	2.1815	1.8358	1.39593	0.102744	2.60892	2.6047	2.86767	2.48863	2.48034	2.38148	1.89164	1.85062	0.749744	1.62609	1.09334	-0.0763029	2.72795	-0.317076	1.8622	0.689101	1.52277	3.03006	1.76724	1.6013	3.0089	3.47305	3.63477	2.50242	2.67068	1.82544	2.43931	2.05197	1.73841	2.11303	2.59902	-1.32654	1.21668	3.20957	1.48373	0.532288	2.03928	0.551695	1.88085	1.97635	0.699788	2.05521	3.20214	1.69625	2.63154
hsa-miR-93-3p	3.69775	2.01088	2.4454	3.40391	2.42251	2.49367	3.00197	2.79581	3.12501	2.9872	3.00126	2.14871	2.49977	3.21106	2.23084	2.94	2.85169	2.00485	3.44716	3.2393	2.80288	2.5826	2.98963	2.9125	3.67048	3.84253	1.77083	3.3081	3.32747	4.01307	3.50608	3.86942	3.62355	5.6682	4.27532	5.01331	4.63581	3.546	3.59921	4.75836	3.09373	4.18728	4.43105	4.39739	4.10578	4.37713	3.73407	8.88158	3.54228
hsa-miR-99a-3p	3.76646	4.79449	4.12449	4.06357	5.11142	4.53631	3.61864	4.21332	3.44954	3.3919	4.50583	3.83278	3.01823	3.97048	3.59584	4.11532	4.52605	3.65255	4.31537	3.7806	3.8447	4.86656	3.71153	3.83509	3.91404	3.70322	3.94715	3.77423	3.37611	3.36701	3.98319	3.30114	3.8719	3.20529	1.78457	0.547926	1.59855	0.667677	-1.68619	2.67913	-0.0761941	0.551695	-0.926503	-1.19357	-1.62214	2.36006	3.48495	6.03772	1.15761
hsa-miR-101-5p	4.68005	6.54159	5.5972	6.07347	5.37831	4.6953	5.96544	5.11774	5.41008	4.9132	5.56456	5.70616	3.86017	5.41515	4.17513	5.28763	6.82047	5.25783	4.60943	5.16406	5.45148	5.93604	4.19045	5.08958	3.91404	4.57466	4.97872	6.34863	5.65269	4.47825	6.37824	4.29615	5.09237	3.69799	1.17452	1.94648	2.68008	2.60258	3.86839	3.95375	4.26958	2.78873	2.77394	-0.0560683	-0.0371779	2.36006	4.99763	2.32429	1.15761
hsa-miR-29b-1-5p	1.96469	1.63649	2.84003	2.50484	2.77398	3.73246	3.69994	2.27841	2.59738	3.16777	2.71696	2.25974	2.8449	2.72185	1.94133	-0.0763029	2.85169	2.85285	3.02447	1.42607	2.32423	3.78342	3.09788	2.82369	2.71939	3.68986	3.14934	2.94361	3.20718	2.67344	3.64424	2.62902	1.95659	1.87696	1.45015	1.73235	1.38174	2.95525	2.56173	1.18436	2.42631	1.44478	2.24342	-0.708145	0.699788	1.42717	3.00555	-0.178215	1.44712
hsa-miR-29b-2-5p	5.99602	4.69538	4.59538	5.74247	5.85454	6.08343	5.51574	5.56888	5.35019	5.57902	5.3919	5.31435	5.12952	5.03848	5.52184	5.25543	5.773	5.81906	5.84926	5.0213	4.84057	6.03178	4.28509	4.29762	3.94179	4.25908	4.91488	5.24115	4.64775	3.7848	5.28941	3.74328	3.88526	4.78172	4.85141	4.05428	4.59435	5.27718	1.77324	4.16788	4.36121	5.77225	2.98039	4.06193	3.50714	3.39401	5.15307	1.40675	3.19714
hsa-miR-106a-3p	-3.24477	-3.1184	-4.03033	-1.11965	-0.850513	-2.15019	-2.48988	-3.39401	-2.08444	-3.72705	-3.94125	-4.08011	-2.70969	-4.04633	-2.81355	-1.95077	-3.33814	-1.90204	-2.53012	-2.11825	-3.60651	-3.68418	-1.69219	-0.831664	-2.77246	-4.05833	-2.87303	-1.27017	-4.12374	-0.859054	-4.13055	-3.87877	-1.55437	-2.02993	0.627032	-0.589577	1.21668	-3.41979	-1.68619	-0.690104	-1.66116	0.551695	-0.926503	-3.5155	-1.62214	-0.447295	-4.09248	-1.76318	-2.01231
hsa-miR-16-2-3p	2.53659	2.01088	2.4454	2.42467	2.20838	1.93728	1.21056	2.79581	3.22541	2.95945	2.65866	2.48974	2.49977	2.82403	2.96781	3.12248	1.79114	2.85285	2.11374	1.72305	2.83643	2.69086	2.60549	2.05586	3.06043	2.70985	2.48453	2.30137	1.60418	2.74298	2.2093	2.91564	2.49874	3.93201	2.59902	2.51476	4.16664	4.76509	3.67136	3.21679	5.23366	3.35905	3.32142	3.22597	3.86971	2.92194	3.40737	6.98166	3.71561
hsa-miR-192-3p	-0.0748423	0.582039	0.493231	1.38285	1.26496	0.17174	1.75804	1.65038	1.18858	0.665272	1.10314	1.12934	-0.38776	1.37993	0.645879	0.371156	0.568752	-0.317076	0.277235	-0.243785	0.0939286	1.80767	1.11516	0.753298	-0.450531	0.895864	1.51929	0.604302	0.520117	1.75986	1.36131	0.0281194	-0.706371	1.81138	0.0965176	-0.589577	-0.127274	5.82101	0.635733	1.42537	0.660771	1.20377	1.39543	0.391391	2.46532	0.289671	-0.18559	4.46564	-0.427351
hsa-miR-148a-5p	6.39367	4.36541	4.83695	5.71745	4.04026	3.9159	4.38048	5.72752	5.8871	4.78471	4.06437	5.28839	5.67833	5.83784	4.948	5.22914	6.27104	3.71267	4.34025	4.48166	5.78795	4.7956	4.72847	4.42384	4.78978	4.27706	5.28179	4.94145	4.55926	5.33077	5.75057	5.13525	5.00329	5.67743	7.07761	6.58235	6.74688	2.88399	5.51348	3.50629	5.59623	5.99701	5.58129	6.20731	5.09211	4.86256	4.54776	1.69625	5.77559
hsa-miR-30c-2-3p	6.51512	5.76118	5.65091	6.44259	6.31607	6.55372	5.94891	6.02173	6.31502	6.17231	5.91206	5.9043	6.0618	5.50634	6.11423	6.4572	4.65621	5.51581	6.22142	5.67399	6.24991	3.3711	6.11731	5.4794	4.86417	5.92038	5.15488	5.60294	5.15471	5.0375	5.56468	5.30858	5.41142	5.0035	5.43835	5.53558	5.6781	4.46896	6.48873	3.91476	7.71171	3.97316	4.43105	2.46178	5.03607	4.19656	4.66574	5.00501	3.66011
hsa-miR-30d-3p	3.6256	3.29099	2.84003	2.84998	2.99079	3.4044	3.69994	3.04893	2.86976	2.84281	3.04743	2.39562	2.78217	2.36306	2.61271	2.69308	2.96564	3.05216	3.40062	2.12967	2.80288	2.97403	3.68863	2.62777	3.06043	3.39288	2.08117	3.22524	2.86495	1.9483	3.08862	2.22975	2.75306	3.07161	2.41845	3.01923	4.21121	2.72996	3.06869	4.35429	2.58677	1.8318	0.658459	2.59302	2.0783	1.87463	1.74041	5.98502	2.23561
hsa-miR-139-3p	4.88966	5.26098	5.26659	5.23203	5.36542	5.67636	4.13947	5.61442	5.8522	4.80823	5.59208	5.74166	6.53586	5.7301	6.9296	6.27323	3.0369	4.16405	5.99736	4.23342	4.60781	3.61044	5.04026	5.02133	3.37729	4.23169	4.94076	4.22169	4.76196	3.12801	4.06421	3.62107	3.08949	-0.155457	1.45015	2.21778	1.787	0.280654	0.635733	0.894858	1.1462	-2.25566	2.98039	-0.345575	-1.62214	0.775098	3.32537	0.558751	0.795041
hsa-miR-7-1-3p	4.47633	4.08127	3.69077	4.57151	4.19388	4.1166	4.5654	5.20962	5.41541	5.28138	3.97164	3.32077	3.76605	4.28906	4.15223	2.90721	3.86153	3.87932	4.15638	3.57291	3.79437	4.75461	5.04026	5.21709	4.57627	5.40315	5.23026	4.298	4.13836	4.66898	4.30824	4.48317	3.98789	3.62352	4.74037	4.79585	5.49647	6.23664	4.19645	4.02871	5.20921	4.90421	4.28295	5.39439	4.40023	5.06577	4.27821	6.86982	5.04297
hsa-miR-10a-3p	3.81052	1.52546	1.58438	3.36148	0.371879	0.657167	1.21056	3.4004	3.29638	3.30638	1.73117	2.42768	0.749744	3.51591	1.8303	2.87366	-0.530784	1.55739	-0.208192	0.689101	3.23898	-3.68418	1.76724	0.305839	2.58509	1.43352	0.586406	1.58228	-0.0362765	3.04784	1.80019	2.38802	3.01852	2.6519	3.79696	3.46353	2.19465	3.05595	4.85296	0.894858	3.38324	4.56452	1.88085	-1.19357	5.14604	3.64017	1.74041	3.36611	1.89458
hsa-miR-10b-3p	6.98765	7.59842	7.61398	5.75072	7.84181	7.84275	7.05894	6.15481	6.12339	5.27013	7.91478	5.31863	8.35707	5.66619	6.33365	6.5845	6.27841	8.00635	7.69509	7.7557	6.17649	6.03178	7.23163	8.07222	5.99241	7.30526	7.36179	7.70361	7.81106	6.21164	7.53878	6.28488	6.65411	5.25856	4.12626	7.09832	3.46691	2.19492	6.44823	1.8124	2.58677	2.78873	4.62809	5.79056	6.55279	4.11749	6.40437	4.38657	3.03208
hsa-miR-34a-3p	-0.0748423	0.341031	-2.44537	0.754821	0.371879	-0.565225	-0.90492	0.853916	-0.499478	-0.026606	-0.240813	-0.379674	-2.70969	0.0411302	-0.00619779	0.371156	0.362301	-1.90204	0.639805	-0.00277716	-0.436586	-0.514257	0.423285	-1.56863	0.397466	-0.5989	0.2969	-0.533202	-4.12374	-0.496483	-0.430108	-0.41934	0.0305945	-0.155457	0.0965176	-0.104151	0.259749	1.10378	-1.68619	-2.27507	-1.66116	0.0662679	0.658459	0.18494	1.18521	1.42717	-0.922556	1.04418	1.68813
hsa-miR-181a-2-3p	9.35026	10.1977	10.0277	9.62154	9.9229	10.4132	11.091	9.29402	9.59372	8.91116	9.04548	8.69076	9.9532	9.59719	9.92137	8.98218	9.64503	9.5993	10.6493	10.1516	9.60978	8.99155	10.1628	10.1917	9.87027	10.5027	9.91956	10.2103	9.83109	10.2924	9.98328	9.94927	10.3277	9.44124	11.2859	10.2451	10.954	8.09443	7.54503	11.1607	9.7477	10.7339	10.6034	10.3024	8.79043	9.96669	10.6863	12.7833	10.8751
hsa-miR-181c-3p	5.37362	6.63816	5.95977	6.44259	5.29923	5.02972	6.68254	6.1853	4.96359	5.58357	5.3919	6.63327	5.81779	6.07391	5.81944	6.70386	6.57325	5.58178	5.48669	7.04581	6.50853	5.0939	5.05824	6.12486	4.77444	5.838	5.37964	6.42022	5.9677	6.0968	6.49242	6.42158	6.93989	6.88794	7.85215	9.09377	7.30607	4.82339	3.44309	5.69648	6.12675	6.64822	5.70285	8.63837	5.77874	5.80695	6.70275	9.31697	6.64232
hsa-miR-183-3p	-3.24477	-3.1184	-4.03033	-2.70461	-2.43548	-2.15019	-2.48988	-3.39401	-3.6694	-3.72705	-3.94125	-4.08011	-2.70969	-4.04633	-0.491625	-3.53573	-3.33814	-1.90204	-2.53012	-3.70322	-2.02155	-3.68418	-3.27715	-3.15359	-2.77246	-1.7364	-2.87303	-4.44009	-4.12374	-1.34448	-1.80862	-2.29381	-3.8763	1.42951	-0.751479	1.48081	1.66414	1.3351	0.635733	-0.690104	0.660771	2.49923	2.24342	1.91076	0.699788	1.66818	-0.18559	5.10719	0.795041
hsa-miR-199b-3p	10.8143	13.0592	13.2484	12.0202	12.5653	12.3987	12.3321	11.2581	11.3369	10.6621	12.5899	11.9472	13.194	12.7628	11.5933	12.2783	13.7723	13.2607	12.2004	12.8789	11.4934	12.772	12.3982	12.2332	12.6882	12.1265	11.4232	13.1839	12.7265	12.9801	13.5691	13.2679	13.1429	8.57154	10.4133	10.9785	10.9999	9.61036	10.3163	9.09725	9.92051	9.90893	11.8782	10.5339	10.7384	12.5982	13.1229	11.6876	11.4782
hsa-miR-214-5p	4.12155	6.32661	6.31507	5.69199	6.21916	5.48644	5.9572	5.26062	5.06869	4.37624	6.36367	4.99403	5.01141	6.01841	5.08731	5.45579	7.47805	5.54917	5.76909	5.44907	4.66495	6.72202	5.71437	5.50819	6.46355	5.60523	4.61079	6.01421	5.26643	5.53572	5.89043	6.02059	5.83623	1.02897	3.11642	4.12192	4.52543	2.72996	1.48373	2.11725	2.24573	2.78873	4.11789	2.71332	3.42225	5.3856	5.28473	4.16756	4.13743
hsa-miR-218-1-3p	0.662123	2.167	1.09895	2.24959	2.20838	0.657167	-2.48988	1.46397	1.68815	2.00087	2.24857	0.312204	2.0452	2.14349	1.94133	0.856583	-0.168214	1.26789	1.55734	1.25098	1.60294	-2.09922	-0.4698	0.93387	0.0348955	-0.888407	0.827414	0.689191	1.00554	-0.496483	1.15485	-1.07142	0.76756	-0.444963	-1.48844	-1.32654	1.52984	3.40039	-1.68619	2.2485	-0.0761941	1.20377	-0.926503	-3.5155	0.699788	3.52233	3.08743	-0.178215	-0.427351
hsa-miR-219a-1-3p	2.30982	0.78849	0.613525	-0.382682	1.47142	1.55025	0.680042	1.12955	1.45988	0.796516	0.306674	1.04917	0.0976669	-1.23898	0.356372	0.712193	2.5926	0.419889	1.55734	1.15476	1.03735	1.4451	-0.10723	1.23872	0.0348955	2.28152	1.51929	-0.980661	0.124188	1.08848	1.42404	0.644791	0.647266	2.61393	0.833483	2.51476	1.72687	0.828141	0.635733	1.63182	-0.0761941	0.551695	1.88085	2.75129	2.0783	0.289671	0.431081	5.22551	0.309615
hsa-miR-221-5p	0.842696	1.63649	2.11942	-1.11965	1.65199	-0.565225	1.41701	3.17584	4.02408	3.04114	2.20849	2.22367	2.57571	2.49283	2.74104	1.67372	0.749324	0.905316	0.639805	2.56357	1.88534	3.34924	3.262	2.72905	2.27193	3.0397	3.94715	2.38009	2.67068	2.31087	3.68323	1.61308	1.33316	1.02897	-1.48844	0.547926	-0.368282	2.51095	0.635733	0.894858	2.03928	-0.670698	-0.926503	-0.345575	1.83729	1.42717	1.83826	-0.178215	-2.01231
hsa-miR-222-5p	1.96469	2.43619	3.60629	1.81895	4.55321	2.89421	3.65986	2.98103	2.93051	3.30638	3.8853	3.51234	4.20918	3.74157	3.06909	2.19219	2.01941	3.05216	2.22477	3.14227	3.4703	3.2816	3.0627	2.77714	1.7511	3.0397	2.68156	3.70457	3.31089	2.87275	3.27033	3.24017	2.39049	3.58478	1.45015	3.31731	1.66414	4.66236	-0.101232	-0.690104	2.9827	0.0662679	1.39543	1.4387	-0.0371779	0.775098	2.94094	-0.178215	0.309615
hsa-miR-223-5p	0.214664	-0.311046	0.923865	0.102744	2.20838	1.55025	1.75804	3.80566	2.30788	1.88766	0.916728	2.9967	1.81387	0.708555	2.47185	0.371156	-3.33814	2.00485	1.71781	0.203674	-0.147079	-0.514257	2.65358	1.23872	0.686972	1.29922	0.827414	-0.533202	-0.664308	-0.859054	-1.80862	-0.708846	-1.55437	0.292002	1.17452	-1.32654	-1.02036	4.09591	-1.68619	-0.690104	1.79828	-0.670698	2.77394	-1.19357	-0.0371779	-0.447295	0.431081	0.558751	-2.01231
hsa-miR-200b-5p	5.09062	2.43619	2.37906	4.28407	1.47142	-0.565225	2.46431	4.35418	4.4955	4.75273	-0.771328	3.4037	-1.12473	3.67477	0.886887	0.856583	-1.75318	-0.317076	-0.945157	1.58219	4.42139	-2.09922	3.0627	1.09434	3.56739	2.59988	2.33643	2.94361	1.89863	3.81741	2.76427	3.35963	3.9246	5.71827	5.96825	6.41268	6.01934	6.28585	5.58993	2.47982	5.35007	6.44131	5.84168	6.28702	6.0432	5.22513	4.05218	-0.178215	5.28231
hsa-let-7g-3p	6.88837	5.33693	6.36948	6.45274	4.13438	4.32555	5.47012	5.10981	5.18547	5.81017	5.97313	5.73847	5.01141	6.38517	3.5263	3.74039	7.03364	5.44669	4.41239	6.46546	6.10945	6.76187	4.49763	5.9044	5.86779	5.36583	4.7044	7.16121	6.6152	7.36495	7.49744	6.83805	7.70066	5.295	6.34233	5.96808	6.65912	6.72615	6.43793	5.78563	6.77764	8.13343	5.86791	6.36867	6.90534	6.81009	6.77557	6.63343	7.12979
hsa-let-7i-3p	6.49163	6.29311	6.47647	6.82482	5.63599	5.75068	5.74374	7.32109	6.50677	6.81502	7.26148	5.8986	6.97155	7.16738	7.23766	6.90202	7.43087	6.5031	5.39469	6.23489	6.1567	7.52222	6.34673	6.46296	6.43943	6.43051	6.58025	6.79891	6.11824	6.90629	7.1589	7.00311	6.20718	5.28296	4.36122	4.20744	5.12939	7.51169	5.47368	5.83868	6.97184	5.91927	6.08472	4.34869	5.19804	6.49522	6.64477	5.67145	4.80787
hsa-miR-15b-3p	4.08615	2.85888	3.10922	4.37221	3.17923	2.70779	3.12483	4.35418	4.53517	3.80434	4.09767	3.4037	3.59409	4.45749	3.69424	5.08265	2.89068	2.85285	2.51427	2.48661	4.04454	4.03692	3.56834	2.86878	4.26096	3.91321	3.00962	3.1068	2.97429	4.81337	4.05433	4.72486	4.17355	6.10107	4.67479	6.18389	5.74404	5.62734	5.78141	4.5953	6.8506	5.07526	4.49976	6.4108	5.82907	5.71594	4.92711	8.53029	6.19226
hsa-miR-23b-5p	1.27879	1.12953	0.82765	0.754821	1.02396	1.55025	0.969549	1.73527	1.37499	1.94538	2.36253	1.34615	1.93417	1.78656	0.886887	1.10812	0.749324	1.7984	1.17032	0.544711	1.60294	1.4451	1.67704	2.05586	2.78213	1.36793	2.08117	2.15982	1.00554	2.06151	2.49881	1.79365	1.54997	-0.444963	0.0965176	-0.589577	1.30157	-1.83482	-1.68619	0.532288	-0.0761941	-0.670698	0.658459	-1.19357	-0.0371779	0.775098	0.7655	-0.178215	0.309615
hsa-miR-27b-5p	5.09062	5.71132	5.51077	5.25539	6.3426	6.446	6.74613	5.37748	5.32778	5.79062	6.02885	5.38137	6.14518	5.56654	5.89725	6.22415	4.16171	6.66402	6.28686	6.30941	5.19762	4.59659	5.90026	6.13412	5.85325	5.99831	6.21178	6.35351	6.51379	5.38072	6.45535	5.43638	5.6648	3.56502	4.34445	3.42834	4.42495	3.87483	2.95766	4.57042	2.24573	2.69854	3.32142	3.30468	2.0783	4.73593	5.44085	2.62914	3.54228
hsa-miR-30b-3p	1.61321	0.969062	0.724557	2.50484	1.26496	2.24213	0.969549	1.96354	2.70564	2.87287	1.61334	1.47448	1.53824	1.73503	1.43437	0.856583	2.44322	2.00485	2.22477	0.384246	1.60294	2.50564	2.27743	2.13181	2.51294	2.31671	1.03387	2.30137	2.2513	2.16648	2.61092	1.67582	1.61556	2.16647	1.31891	2.7032	3.33216	0.972531	1.48373	2.47982	1.1462	2.13666	1.88085	-1.93054	1.83729	2.36006	1.79016	6.53603	1.68813
hsa-miR-125b-1-3p	2.30982	1.73958	2.4454	2.78724	1.02396	0.17174	2.03368	2.03225	2.95995	1.40224	2.24857	2.06963	2.0452	3.21106	2.544	2.24563	3.95648	2.34589	1.71781	1.72305	2.54324	3.64673	2.27743	1.8006	1.13443	2.17049	2.68156	2.4054	2.61773	2.60038	3.64424	3.17651	1.85162	1.81138	2.99268	0.25842	0.564604	-3.41979	-1.68619	1.18436	0.660771	1.65123	1.39543	-3.5155	-1.62214	0.289671	1.8848	2.62914	0.795041
hsa-miR-130a-5p	-0.0748423	0.582039	1.90041	0.995829	1.26496	1.30924	1.59758	1.56019	2.16349	1.22715	1.98948	0.674774	0.0976669	2.22045	-0.00619779	-0.0763029	1.51984	0.419889	0.277235	1.34118	1.03735	2.09718	2.27743	1.8006	1.98243	1.55638	1.03387	1.93495	1.49097	2.48334	2.27884	2.18732	2.18979	1.9397	-0.751479	0.25842	-0.657789	1.7095	1.48373	2.2485	2.24573	1.99227	-0.926503	1.00806	2.0783	0.775098	1.11697	0.558751	0.309615
hsa-miR-132-5p	1.27879	2.60952	3.53191	1.93925	2.31941	2.37337	1.90243	1.89139	1.18858	1.82754	3.11403	2.5781	2.96274	2.4294	1.43437	1.59355	2.15371	4.20649	2.51427	3.03825	1.43788	1.52527	2.60549	2.13181	1.8714	2.88418	1.88186	2.71978	2.84204	2.67344	2.90288	3.01605	2.56665	0.472574	0.833483	0.25842	1.45769	1.3351	1.48373	-2.27507	1.1462	1.20377	1.88085	0.876817	2.0783	2.05521	1.83826	1.04418	-0.427351
hsa-miR-135a-3p	2.68597	-0.796473	0.493231	1.20228	-2.43548	-2.15019	2.265	0.306429	1.08548	0.665272	-3.94125	-0.620682	-2.70969	-0.876408	-2.81355	-3.53573	3.40333	-1.90204	-0.208192	1.78864	1.14838	-0.22475	-0.10723	0.93387	0.686972	1.49626	1.03387	1.626	-0.0362765	2.77654	1.80019	2.22975	3.57492	-0.807533	5.41443	5.12741	2.05493	-3.41979	-1.68619	0.0468614	-1.66116	4.53876	2.24342	-3.5155	2.46532	2.36006	2.91875	1.04418	2.74257
hsa-miR-140-3p	10.6441	12.6324	11.6046	11.6177	13.3932	13.0545	12.8278	11.4971	11.5642	10.4834	12.0201	11.9397	11.5636	11.0128	12.267	13.2968	11.4999	11.2504	12.3702	12.0292	11.3123	10.2442	11.0973	11.5955	9.86937	11.0811	11.5763	11.1181	11.1657	10.3085	11.0566	9.9674	10.6261	8.1636	9.30027	9.28602	8.9089	8.60362	8.15773	8.25729	8.18903	9.02337	8.50186	10.3739	8.47721	8.59619	10.3648	7.52914	7.74424
hsa-miR-141-5p	10.086	5.47779	7.30673	8.43302	4.61981	2.09774	6.90029	8.60775	8.88014	9.64949	4.06437	8.255	2.49977	7.54846	5.65812	4.41263	1.30572	2.18542	4.90451	5.98853	9.01119	2.04374	8.55376	5.2852	8.30902	8.37447	6.80821	7.01369	6.67635	8.20665	6.96683	8.29771	8.50227	10.0141	10.2666	9.91007	10.0691	9.59197	9.32992	2.76933	10.0561	9.93817	8.37041	9.68953	9.79202	9.19956	9.38793	3.44628	9.23383
hsa-miR-143-5p	7.12919	7.95507	9.5432	8.86287	7.14384	7.88186	7.45994	7.27576	6.93515	7.51315	9.23943	8.51024	9.53735	9.41911	6.88515	7.91908	6.62909	10.2949	8.05953	9.81752	8.12438	6.78036	7.41022	9.00911	7.23737	7.40468	5.62283	8.94671	8.90882	8.19118	9.60744	8.52876	9.04722	4.34511	3.74677	4.4722	6.2977	4.38111	5.69751	4.29479	6.13974	4.79962	7.87763	5.87036	5.24822	7.4616	8.41804	7.00169	6.13234
hsa-miR-144-5p	7.40539	6.90812	6.27687	7.38153	6.84297	6.77759	5.2036	7.49092	9.06636	7.28907	5.80862	7.7508	6.85446	6.25631	9.28612	9.94114	4.19324	6.51159	4.48111	5.57058	7.29511	5.87615	5.22667	4.49746	4.64539	6.10028	4.5616	4.10294	3.96902	5.34202	4.01411	3.85594	3.71616	5.06107	8.34392	4.94024	4.40591	5.22046	3.98623	2.36879	5.82266	5.00173	3.46581	7.54587	5.11933	4.88661	2.38325	7.49185	4.85805
hsa-miR-145-3p	6.5897	9.10891	8.84177	8.60088	9.02037	9.06838	8.28573	9.25007	8.77742	8.50687	9.44744	8.32848	9.48168	9.06985	9.29595	9.22976	6.91334	9.78752	9.05061	8.78688	8.23859	7.7268	8.63011	9.19873	7.30569	8.28901	7.80909	8.64555	8.59715	7.5714	8.92253	8.3795	8.27123	2.4512	3.19338	4.75383	4.93716	3.18013	3.52326	2.11725	3.62425	3.1706	6.5892	4.40931	3.33206	5.95074	8.7275	5.43649	4.46342
hsa-miR-125a-3p	3.02202	3.32454	3.35337	3.22613	3.29244	3.20736	2.03368	3.37417	2.77354	3.01442	3.54256	2.45905	3.26759	2.98709	3.8158	3.54108	4.01059	2.18542	2.75528	2.56357	3.02285	2.85498	3.56834	2.9125	2.65381	2.86053	3.00962	2.99454	3.01581	2.48334	3.90837	3.10991	3.11239	2.86085	2.85733	2.81641	2.68008	1.86562	2.40127	2.85422	2.73116	2.13666	2.53293	-1.19357	2.77018	2.21567	2.44668	4.11947	2.51125
hsa-miR-125b-2-3p	6.47462	7.81012	7.13771	6.606	6.91988	7.17849	5.66494	6.15095	6.10043	5.62389	6.89085	6.50954	7.19269	6.62521	6.7582	7.46356	7.1864	6.80877	6.73432	6.54352	6.4902	6.19387	6.23262	6.74576	5.05409	6.37942	6.53849	6.40147	6.89377	5.53572	6.88556	5.943	5.66092	6.22903	4.93222	4.12192	4.12065	2.30813	0.635733	5.44603	-0.0761941	1.65123	2.77394	3.83323	2.28475	3.58245	5.8805	6.87707	3.82058
hsa-miR-127-5p	6.751	7.90327	9.40859	7.57732	7.41471	8.78719	8.35952	7.05204	7.47462	8.10466	8.68057	7.45468	9.47797	8.85246	7.21573	6.83386	10.6789	8.90612	8.95521	8.95834	7.88384	11.6961	8.73092	9.63696	9.92342	8.98179	7.63576	9.05963	9.25144	9.18163	9.20582	9.76068	9.31059	4.44581	5.34022	5.75027	8.85462	5.81144	6.62214	7.65715	5.97547	5.39539	8.40217	6.53571	6.46001	8.72346	9.09317	7.60096	7.2983
hsa-miR-129-2-3p	0.214664	-0.796473	1.17912	2.50484	-0.850513	3.9159	0.317472	2.16058	2.26133	1.22715	-0.240813	1.80253	4.0585	3.54612	1.57876	0.551728	2.33429	1.55739	-0.208192	1.25098	2.17485	2.54464	-3.27715	0.546847	0.0348955	-0.151441	1.21444	1.66843	1.43085	-0.859054	1.80019	-0.41934	-2.29133	0.292002	0.0965176	-0.589577	-3.82771	0.280654	-1.68619	-0.690104	-1.66116	0.0662679	1.39543	-1.93054	-0.0371779	-2.03226	-0.392041	-1.76318	-0.427351
hsa-miR-136-3p	4.03136	5.98751	6.91292	5.23203	4.25103	4.44973	4.66999	3.29249	3.64348	3.32824	3.75223	4.95055	4.03178	4.4967	3.84466	5.16123	8.3488	3.30741	4.8008	5.20668	4.53815	6.00407	4.64766	4.66019	3.88575	4.31236	4.24592	4.1929	4.44231	4.0683	3.89736	4.90586	6.86264	-2.02993	0.386024	2.29795	4.29641	-1.09786	1.48373	1.63182	1.1462	1.65123	3.16096	2.59302	1.54778	3.4596	3.45441	3.0948	2.23561
hsa-miR-146a-3p	-0.437412	-3.1184	-1.7084	-2.70461	-2.43548	-0.565225	0.680042	-3.39401	-3.6694	-3.72705	-0.481821	1.64781	-2.70969	-4.04633	-1.22859	-3.53573	-1.75318	-1.90204	-0.945157	-3.70322	-0.147079	-3.68418	-0.955227	-3.15359	-2.77246	-4.05833	-1.28806	-4.44009	-4.12374	0.240482	0.393015	-3.87877	-3.8763	-1.29296	-3.07341	-2.91151	-1.50579	2.30813	2.01425	-2.27507	3.76511	-2.25566	-0.926503	-3.5155	-0.0371779	-0.447295	0.951914	-1.76318	-2.01231
hsa-miR-150-3p	-0.0748423	0.78849	-0.570899	1.38285	-0.113547	1.30924	-0.167955	-0.224086	-0.209972	1.31735	0.451064	0.964281	2.49977	2.10341	0.645879	-0.0763029	-1.01621	2.00485	0.277235	-2.11825	1.34769	-0.514257	1.24641	-3.15359	-1.1875	0.585524	0.586406	-0.533202	0.399823	0.240482	1.42404	-0.178331	-1.06894	0.0855513	0.386024	-1.32654	-0.368282	3.4257	1.12116	-2.27507	1.1462	-0.670698	1.39543	0.732428	-0.0371779	-0.447295	1.0368	-1.76318	-0.427351
hsa-miR-185-3p	2.11278	0.582039	1.52426	0.754821	-2.43548	1.01974	-0.167955	-0.224086	0.41806	0.916811	0.813634	1.94225	2.0452	1.44552	0.356372	1.82182	-0.168214	1.26789	0.639805	0.820345	1.67889	0.222709	0.970773	0.305839	0.686972	0.696556	-1.28806	-0.980661	0.631148	1.37799	0.823649	1.95412	1.25299	1.87696	2.59902	3.15458	2.68008	2.00648	1.48373	2.36879	0.660771	1.8318	2.53293	3.79738	3.58731	1.42717	1.63544	6.0506	2.38
hsa-miR-188-3p	0.455672	0.78849	1.32722	1.54332	-0.850513	0.17174	0.969549	0.306429	-0.499478	0.520882	1.78667	1.12934	1.93417	0.907864	-1.22859	-1.21381	3.48204	2.00485	-0.208192	3.39482	0.917051	1.98824	0.182277	1.49026	2.89997	0.585524	-0.0656705	2.03564	1.94235	3.27611	3.41635	1.84915	2.8102	1.51439	1.45015	2.04269	2.61523	0.667677	1.48373	2.76933	2.73116	1.44478	1.39543	2.67432	1.54778	2.4913	3.48495	-0.178215	1.44712
hsa-miR-193a-5p	9.08082	9.07173	7.98194	8.99192	8.31188	8.87841	7.50306	8.78372	8.39095	8.67036	8.33865	9.10585	9.24196	8.94253	8.82443	9.60014	9.6645	8.33756	8.05578	7.6982	8.76717	8.97915	7.41372	7.36703	7.21196	7.01648	7.10569	7.39872	7.27661	6.96021	7.20093	7.06594	7.5816	9.1477	9.58726	9.79088	7.87316	7.80602	7.82358	7.02185	8.12511	7.9354	8.38411	8.53877	7.87571	7.03652	7.69501	5.15569	8.37678
hsa-miR-195-3p	3.72102	4.85314	3.96402	4.37221	4.84065	5.55717	4.58693	4.65584	4.43388	4.25595	4.40304	4.03363	4.83721	3.97048	4.19767	4.61908	5.77821	4.50735	4.09924	4.35748	3.8773	5.36294	4.69439	4.5946	4.17006	4.25001	3.86844	4.38327	4.69963	4.32795	4.26606	3.93501	4.20585	-0.155457	3.49645	1.33642	1.38174	0.0396455	1.48373	-0.690104	1.50877	1.99227	-0.926503	3.42701	2.0783	2.21567	3.42322	1.40675	2.94188
hsa-miR-200c-5p	5.43823	0.78849	2.27345	2.96781	0.371879	0.657167	1.90243	3.82516	4.3585	5.1464	-1.61932	3.15829	-2.70969	2.39661	-0.00619779	-1.21381	-3.33814	-1.90204	1.55734	0.689101	4.42139	-1.36225	4.05376	0.546847	3.88575	3.64903	2.17137	0.986173	1.98479	3.17908	2.46937	3.98541	3.71616	5.67743	6.4831	6.02807	5.70172	4.34177	3.80566	-0.690104	4.17173	5.36639	5.05078	5.99823	6.08522	4.91026	5.54233	-1.76318	4.43063
hsa-miR-155-3p	-3.24477	-3.1184	-2.44537	-2.70461	-2.43548	-2.15019	-2.48988	-3.39401	-2.08444	-3.72705	-2.35629	-1.75819	0.0976669	-4.04633	-1.22859	-3.53573	-3.33814	-1.90204	-2.53012	-2.11825	-2.02155	-3.68418	-3.27715	-3.15359	-2.77246	-4.05833	-2.87303	-4.44009	-4.12374	-3.66641	-1.80862	-2.29381	-3.8763	-0.807533	-0.266052	-0.589577	-0.657789	3.02316	-0.101232	0.532288	1.1462	0.0662679	0.658459	-1.93054	-1.62214	-0.447295	0.299837	1.04418	-0.427351
hsa-miR-194-3p	0.455672	-0.796473	-0.12344	0.754821	0.73445	1.30924	2.03368	0.853916	0.41806	0.179845	-0.771328	0.777867	0.990752	0.708555	1.71001	-0.365809	-0.168214	-0.317076	-0.945157	-0.00277716	0.917051	-0.22475	1.58083	-0.831664	-1.1875	0.333986	1.21444	-0.980661	-0.216849	-3.66641	-0.0430844	0.513546	0.647266	2.16647	2.5413	-0.589577	1.38174	4.80422	0.635733	0.0468614	0.660771	0.0662679	1.88085	1.34248	-0.0371779	1.42717	1.0368	7.44871	-0.427351
hsa-miR-106b-3p	7.49417	8.08188	8.34226	7.77416	7.9686	8.19965	7.16296	7.65516	7.9812	7.37164	8.01911	7.57139	9.56556	8.0599	8.31637	8.24275	7.00727	8.44337	7.84601	8.10132	8.07955	6.77832	8.4159	7.99679	7.8723	8.10626	7.58948	7.14909	7.83735	8.39665	7.96386	8.16255	8.24556	9.50259	8.35443	9.29886	8.82536	7.45135	7.77528	8.74938	7.72039	8.45084	9.19891	9.42463	9.15347	8.2357	8.21785	10.3593	8.85265
hsa-miR-29c-5p	5.92265	5.16237	4.54332	5.95717	5.03213	5.26766	5.79089	5.79828	5.84432	6.03948	5.77814	5.59054	5.28467	6.20751	5.08731	4.74504	6.17164	6.23239	5.13522	5.34391	5.60538	6.39397	3.90275	5.08958	4.32557	4.57466	5.29188	6.35514	5.87767	4.86107	6.38022	4.44766	4.84138	4.32175	4.14576	3.19702	4.41546	5.12325	3.3582	4.51935	5.05309	6.12372	4.28295	3.56132	4.56768	3.39401	6.10842	2.88068	4.25447
hsa-miR-30c-1-3p	0.842696	0.582039	-1.7084	1.20228	1.47142	0.17174	-0.167955	0.853916	1.08548	1.22715	0.451064	0.443448	0.990752	0.597524	0.645879	0.371156	0.568752	-0.317076	-0.945157	-0.533292	0.785806	1.1738	-0.4698	-0.346238	-2.77246	0.585524	0.586406	0.91746	0.268578	0.725909	1.29572	0.208692	-3.8763	-0.444963	0.0965176	-0.589577	0.420214	0.487104	-0.101232	0.894858	2.24573	-0.670698	-0.926503	-1.93054	-0.0371779	0.289671	1.26507	2.76038	0.309615
hsa-miR-219a-2-3p	-3.24477	-1.53344	-2.44537	-1.11965	-2.43548	-2.15019	-2.48988	-3.39401	-3.6694	-3.72705	-2.35629	-4.08011	-1.12473	-4.04633	2.91437	-3.53573	-3.33814	-0.317076	-2.53012	-2.11825	-3.60651	-3.68418	-0.4698	4.36211	1.98243	6.90239	3.00962	-4.44009	-4.12374	-0.496483	-4.13055	-2.29381	-1.06894	3.09936	-1.48844	5.56017	-3.82771	-3.41979	-1.68619	1.18436	-1.66116	-2.25566	-0.926503	3.19875	-1.62214	2.36006	-1.28513	0.558751	-2.01231
hsa-miR-34b-3p	8.92171	-0.311046	1.58438	7.59803	0.73445	-2.15019	-0.90492	5.37748	6.84728	7.69869	-0.771328	4.18198	-0.38776	2.98709	1.09334	1.10812	-3.33814	-1.90204	-0.208192	1.42607	6.62591	-1.36225	1.67704	-0.346238	4.38741	1.77456	0.2969	-0.739653	2.28565	4.85323	1.65081	3.77228	2.35252	6.30546	-0.751479	-2.91151	4.25444	0.828141	-1.68619	1.42537	-0.0761941	5.60853	-0.926503	0.571963	3.73541	5.58979	2.9628	-1.76318	2.63154
hsa-miR-34c-3p	10.1835	3.70178	3.89448	8.75123	2.77398	-0.565225	0.317472	6.0175	8.00081	7.98247	0.306674	6.46774	0.749744	3.90203	2.04443	2.53035	-1.01621	-0.317076	1.55734	2.95499	8.39595	-3.68418	3.09788	2.13181	5.299	3.21779	1.88186	2.30137	5.07348	6.42238	3.56294	5.33797	4.71242	7.44918	2.48118	-0.104151	6.14239	1.7095	-0.101232	1.18436	0.660771	6.63004	-0.926503	3.171	5.36654	6.44752	4.06234	-0.178215	3.6024
hsa-miR-99b-3p	6.66062	6.34308	6.71029	5.95717	6.23341	6.79526	5.93218	5.54557	5.65027	5.47017	6.06858	5.94917	7.40536	5.83172	6.24444	6.12782	6.06913	6.63324	6.42117	6.76133	6.12989	5.51794	6.23262	6.47758	4.62842	6.45441	5.34129	4.7423	5.2272	5.52094	5.57509	5.92051	5.91974	7.53041	6.38397	7.6744	6.07767	5.07607	5.00031	6.60452	5.59623	6.25609	5.41335	4.78371	6.39467	5.66123	5.92572	10.0235	5.81424
hsa-miR-296-3p	2.73251	-0.796473	-0.860406	0.754821	-2.43548	0.17174	-0.167955	1.12955	-0.499478	0.665272	-1.1339	-0.379674	0.0976669	0.708555	-2.81355	-0.365809	-0.530784	-1.90204	-2.53012	0.544711	-0.147079	-0.514257	-0.955227	0.0163326	0.92798	-0.151441	-0.551097	0.769361	-0.953814	1.61899	1.29572	1.67582	1.0779	3.32763	-3.07341	-1.32654	0.259749	-1.09786	0.635733	1.42537	-1.66116	-2.25566	-0.926503	-1.19357	-1.62214	0.775098	-2.50752	-1.76318	-0.427351
hsa-miR-130b-5p	5.44523	1.63649	1.99204	2.24959	1.47142	1.93728	1.75804	2.27841	1.616	2.74869	2.36253	1.89717	2.0452	2.98709	0.886887	1.50866	1.18542	2.85285	1.71781	2.22752	2.80288	1.52527	3.02663	1.36997	4.46595	2.24545	0.586406	2.15982	1.70915	4.75566	3.04936	4.47438	4.04852	3.83632	3.5848	5.90548	5.20295	4.41942	4.94316	5.58912	3.89343	5.09307	4.56535	6.27403	5.47589	4.44348	4.44279	2.99171	5.45529
hsa-miR-26a-2-3p	2.53659	2.49631	2.41261	2.15337	2.84993	2.37337	3.23804	3.74554	3.81441	3.32824	3.13556	2.18667	2.78217	3.21106	3.11718	2.13669	3.13759	2.74182	2.75528	2.0247	2.58331	3.41385	3.79966	2.77714	2.95546	3.10154	2.68156	2.38009	2.79512	2.67344	2.63764	2.72114	2.39049	2.16647	1.17452	0.25842	2.36211	2.4131	2.56173	2.2485	2.73116	1.8318	2.53293	-1.93054	0.699788	1.42717	3.51485	8.2578	2.51125
hsa-miR-361-3p	9.28295	7.60867	7.46902	7.61844	7.84414	8.18632	7.54216	7.3567	7.4174	7.09393	6.98875	7.69344	7.82656	7.1192	7.75345	7.97454	7.52682	6.45111	7.86755	6.92705	7.65147	6.94426	7.14596	6.90575	6.29094	7.00304	7.52251	6.55214	7.15645	6.54426	7.29834	6.48208	6.57388	7.55441	7.76343	6.75561	7.216	8.05443	5.23267	5.19254	6.58202	6.60543	5.70285	7.49363	6.16576	5.49912	6.46115	5.60314	5.26381
hsa-miR-362-3p	1.00316	3.14839	3.43727	1.93925	2.77398	2.80401	3.88516	2.58327	2.26133	1.88766	2.36253	2.54924	1.53824	1.56838	2.544	3.25868	4.90504	2.34589	2.22477	4.14853	2.80288	3.136	3.23064	2.82369	2.84225	3.23629	2.25626	1.82669	2.97429	2.00602	2.37725	2.35005	3.28358	1.24309	2.5413	1.48081	2.58168	1.7095	2.2207	2.2485	1.79828	2.13666	1.39543	2.46178	1.83729	2.72263	3.39134	1.04418	3.03208
hsa-miR-374a-3p	9.48039	10.4004	9.90161	8.54983	11.5882	11.6046	11.1521	11.3384	11.5254	10.6467	10.9471	9.57172	11.381	10.1847	11.4906	9.35662	9.14088	10.419	10.9238	10.7483	10.0081	10.8958	11.9543	11.6342	9.85985	11.5768	11.5465	10.2798	11.1687	9.79187	10.2717	10.1542	9.87158	9.17811	10.1063	10.1765	9.77069	9.25771	8.65699	8.90671	9.51813	8.84171	8.9668	9.95554	8.88466	8.95856	10.4813	11.1082	8.71305
hsa-miR-377-5p	-1.6598	1.40516	2.11942	1.38285	0.371879	2.70779	0.680042	0.853916	1.08548	1.02784	1.34415	1.70125	1.68263	2.10341	2.14064	2.57279	4.16171	2.62152	1.71781	1.34118	0.785806	3.41385	0.810308	2.27267	1.13443	1.15112	0.827414	-0.0477748	0.268578	0.725909	-0.0430844	2.09851	1.0779	-3.61489	-1.48844	-0.589577	1.30157	-1.83482	0.635733	0.894858	-1.66116	-0.670698	0.658459	-1.19357	-0.0371779	1.42717	-1.77055	-0.178215	-2.01231
hsa-miR-340-5p	3.89478	4.47406	4.35769	2.65294	4.33271	4.44973	3.61864	4.5308	4.26723	3.54908	3.29715	3.72079	3.66535	2.55358	5.00023	4.38908	2.5926	3.58981	4.12809	3.96212	3.21367	3.32705	5.48107	4.56751	3.37729	5.16326	3.84122	2.59333	2.77108	2.44212	2.24449	2.35005	4.17355	3.1533	5.04033	4.75383	3.6561	3.45058	2.40127	3.27952	2.86241	3.1706	1.39543	4.51241	3.80412	2.05521	4.04195	0.558751	3.71561
hsa-miR-330-5p	3.29439	4.21252	3.96402	2.72165	4.00747	3.73246	2.79552	3.93691	3.58798	4.04774	3.63618	3.17727	5.99422	3.57572	4.65405	3.15077	2.15371	4.16405	3.77366	3.51595	3.82812	1.98824	5.2889	3.6919	3.24991	4.16567	3.2355	3.43642	3.4385	2.90345	2.5837	4.03412	3.08949	4.11982	3.11642	4.05428	4.14383	6.50651	1.77324	0.532288	4.17173	3.89409	4.28295	4.43287	4.05028	3.25314	3.587	1.40675	3.11697
hsa-miR-342-5p	2.98405	2.01088	2.56958	2.9101	2.08809	2.70779	2.86767	2.83481	3.24946	3.60387	2.80021	3.46678	3.63016	2.96489	2.85887	2.80412	2.68423	3.65255	3.53597	3.2393	3.07999	3.34924	3.19858	2.82369	3.91404	2.81203	2.08117	3.13734	3.17088	3.20396	3.41635	3.06374	3.26326	3.2306	3.15541	2.86985	3.09115	5.68088	2.56173	3.01034	2.9827	3.81043	2.24342	3.08441	2.62579	4.03383	2.9628	-0.178215	3.11697
hsa-miR-151a-5p	6.55775	6.02371	6.06638	5.79124	6.74194	6.74766	6.81161	6.18153	6.48161	6.24593	6.33138	6.0007	6.25321	6.18609	6.20604	5.95812	6.1637	6.44226	6.75759	6.10896	5.69499	6.49199	6.19655	6.47758	6.29094	6.26472	6.00656	6.32892	6.27394	6.4693	6.47401	6.18597	6.08804	7.1425	7.26756	7.35411	7.22282	6.72869	5.64472	6.22876	6.76091	6.52242	6.47438	7.44956	6.47062	6.17231	6.39033	4.01818	6.68465
hsa-miR-135b-3p	0.455672	-0.796473	-1.7084	-1.11965	-2.43548	-2.15019	-0.90492	-0.586656	-0.209972	0.179845	-3.94125	0.00734932	-1.12473	-2.46137	-2.81355	-3.53573	-3.33814	-1.90204	-2.53012	-2.11825	0.30038	-3.68418	-0.4698	-3.15359	-2.77246	0.696556	-2.87303	-2.85513	-4.12374	-2.08145	-4.13055	-2.29381	-0.416864	4.42403	2.21199	4.65074	1.38174	0.487104	-0.101232	2.67913	0.660771	0.914265	2.24342	1.61378	2.28475	-2.03226	-0.392041	5.27025	0.309615
hsa-miR-148b-5p	0.842696	-0.796473	1.09895	0.465314	-2.43548	0.657167	2.15397	0.306429	0.41806	0.916811	-0.240813	0.674774	-0.38776	-2.46137	-0.00619779	-1.21381	-0.168214	0.419889	0.639805	0.689101	-0.436586	0.403281	-0.955227	1.36997	1.61986	1.43352	-0.551097	0.203764	0.734242	1.19157	0.998736	1.25051	1.1681	2.40748	1.45015	2.51476	1.72687	1.86562	2.56173	2.11725	1.1462	2.3882	0.658459	1.61378	1.54778	1.87463	0.299837	1.40675	1.44712
hsa-miR-331-5p	1.61321	1.73958	1.99204	2.33978	1.02396	1.30924	1.59758	2.27841	1.75686	1.48241	1.4163	1.85062	2.57571	2.06219	1.94133	2.395	1.70626	2.00485	2.11374	1.78864	2.06591	1.36021	2.45077	1.09434	0.397466	0.46523	-0.0656705	1.28783	1.36811	1.28779	2.17323	1.47878	1.67829	0.908674	1.57045	1.73235	0.927174	2.1348	1.77324	0.0468614	0.660771	1.8318	1.39543	2.63425	2.46532	1.13767	1.11697	-1.76318	2.23561
hsa-miR-338-5p	2.30982	1.73958	2.23646	3.22613	1.47142	1.01974	0.680042	3.4004	3.51051	2.4227	1.2682	3.49732	2.0452	3.33737	3.16373	4.15775	0.568752	1.26789	-0.208192	1.65434	2.66028	0.563746	1.76724	1.36997	0.0348955	0.333986	1.21444	1.23233	1.60418	0.0340313	2.0192	0.208692	0.211167	0.0855513	-0.266052	0.547926	0.420214	4.67297	-0.101232	1.97286	1.79828	1.99227	1.88085	0.391391	-0.0371779	0.289671	1.63544	0.558751	-2.01231
hsa-miR-339-3p	3.72102	4.48893	3.95266	4.59001	3.44717	2.9791	3.57621	4.73011	4.59269	3.86541	4.11944	3.73367	3.26759	4.17767	2.96781	4.52496	5.28025	3.14236	2.75528	3.16715	4.1282	4.51057	2.95166	4.14103	3.24991	3.16084	4.20379	4.14862	3.61097	4.12149	4.87227	3.06374	2.46355	3.09936	1.78457	1.33642	3.04265	3.76012	3.59921	3.08249	3.76511	3.89409	3.32142	2.59302	3.33206	2.6116	3.25625	6.7643	2.74257
hsa-miR-335-3p	5.65308	7.5155	6.87881	6.7069	6.65992	6.67318	7.22264	7.4725	6.71538	6.89775	5.3739	7.34353	8.7171	6.41821	6.82488	7.13226	6.1637	6.02277	8.19865	7.20292	6.68235	5.04714	6.35038	7.79404	4.71136	6.18603	6.51284	6.07856	6.63365	7.10755	5.5223	6.74785	6.96212	9.67873	7.37264	9.32361	7.78377	6.36975	9.2918	6.59221	5.73972	5.70434	5.22324	7.98285	6.93628	6.38981	6.76938	7.54288	6.45121
hsa-miR-423-5p	5.49332	6.3634	4.7145	5.70053	6.73695	6.47552	6.60551	6.93129	6.94254	6.44163	5.76438	5.14147	4.83721	5.32217	6.86064	6.39943	5.56574	5.27787	7.36621	4.83206	5.58084	6.75357	6.64617	6.58281	6.82187	6.61851	7.50527	5.61112	5.69803	5.4237	5.71651	4.89931	5.27599	6.28144	6.08898	7.41155	5.82513	6.47957	5.36909	4.51935	5.15902	5.19555	4.49976	5.13914	5.38909	5.28063	5.39737	2.48475	5.28231
hsa-miR-424-3p	5.5464	2.71449	4.65967	5.63969	0.73445	2.70779	3.29148	4.57753	5.10867	5.16474	2.3986	4.95606	2.78217	4.45749	4.24173	6.18707	6.42175	1.55739	5.44142	2.95499	5.70864	5.64	4.64766	5.5845	5.95205	5.29261	4.30688	4.42719	5.9437	7.13206	5.37526	6.04158	6.19114	0.908674	1.01406	1.33642	2.19465	1.43819	1.48373	2.11725	2.24573	0.0662679	1.88085	1.12836	0.699788	4.23453	0.299837	1.93726	-0.427351
hsa-miR-18b-3p	-3.24477	-1.53344	-4.03033	-2.70461	-2.43548	-2.15019	-2.48988	-3.39401	-3.6694	-2.14208	-3.94125	-4.08011	-2.70969	-4.04633	-2.81355	-3.53573	-1.75318	-1.90204	-2.53012	-3.70322	-3.60651	-3.68418	-0.10723	-3.15359	-2.77246	-4.05833	-2.87303	-4.44009	-2.53878	-2.08145	-4.13055	-3.87877	-1.55437	0.472574	-1.48844	-0.589577	-0.657789	-3.41979	-1.68619	-2.27507	-1.66116	-2.25566	-0.926503	-3.5155	-1.62214	-0.447295	-4.09248	-0.178215	-2.01231
hsa-miR-20b-3p	-0.0748423	-3.1184	-1.7084	0.754821	-0.850513	-0.565225	-2.48988	-0.586656	-1.34748	-3.72705	-2.35629	-1.75819	-1.12473	1.08295	-1.22859	-0.72838	-1.75318	-0.317076	-0.945157	0.940639	-1.28458	-2.09922	-0.10723	-1.56863	1.98243	-1.25098	-2.87303	0.0834697	-2.53878	3.20396	0.393015	2.22975	1.40911	4.58968	2.94896	2.04269	5.12939	-1.83482	-0.101232	0.0468614	-1.66116	2.3882	0.658459	-1.93054	0.699788	1.13767	-1.77055	2.32429	4.21651
hsa-miR-431-3p	0.455672	2.85888	4.17424	1.54332	2.99079	4.44973	3.65986	2.27841	2.95995	2.33904	2.24857	2.95331	4.5477	2.87253	3.84466	2.44155	4.50107	3.38336	4.746	3.06497	1.34769	4.91201	4.96602	4.34625	4.59386	4.16567	3.86844	2.18926	2.93154	3.97022	2.49881	4.64087	3.70113	-0.155457	1.01406	0.25842	3.27032	0.280654	-0.101232	3.99172	1.1462	0.0662679	1.88085	1.12836	1.54778	2.6116	2.50743	7.73866	1.15761
hsa-miR-483-5p	1.88452	-0.311046	2.62788	3.22613	1.26496	1.7567	3.39276	2.75574	3.62522	2.68235	1.48501	2.66135	0.0976669	3.94802	2.14064	1.74967	2.01941	1.55739	2.32786	1.91149	2.50201	1.4451	2.83137	3.22145	5.26646	4.30361	4.5616	3.58781	3.63781	3.97022	3.841	3.15465	3.54156	7.79715	-0.266052	-0.589577	-3.82771	-0.612431	-1.68619	5.51284	-1.66116	0.0662679	1.39543	-3.5155	-1.62214	2.6116	2.6757	-1.76318	-0.427351
hsa-miR-486-3p	-0.922839	-0.311046	-2.44537	0.102744	-2.43548	-0.565225	-2.48988	-3.39401	-2.08444	-0.026606	-1.61932	0.00734932	-0.38776	-1.23898	-0.491625	0.164705	-3.33814	-1.90204	-2.53012	-3.70322	-0.799156	-2.09922	-1.69219	-1.56863	-2.77246	-4.05833	-2.87303	-0.739653	-4.12374	-3.66641	-4.13055	-3.87877	-3.8763	-2.02993	-0.751479	-1.32654	-2.24275	3.45058	-1.68619	0.0468614	-1.66116	-0.670698	0.658459	3.02366	-1.62214	-0.447295	-4.09248	-0.178215	-2.01231
hsa-miR-488-3p	2.73251	0.582039	0.057132	0.465314	-2.43548	0.17174	0.317472	0.693452	-0.499478	1.13094	-1.1339	0.00734932	0.749744	0.201595	0.356372	-0.0763029	0.121293	-1.90204	-0.945157	2.07814	1.03735	-3.68418	-1.69219	0.305839	-2.77246	-0.357892	-0.0656705	0.417889	-0.953814	0.421054	0.26177	0.876116	1.73841	-0.807533	-0.751479	-2.91151	-2.24275	-3.41979	-1.68619	1.42537	-1.66116	1.20377	-0.926503	-3.5155	-1.62214	-2.03226	-4.09248	-1.76318	1.44712
hsa-miR-491-3p	-0.437412	0.78849	-0.860406	0.465314	-0.113547	-0.565225	-0.90492	1.89139	1.37499	0.520882	0.451064	-0.173223	1.81387	0.708555	-0.491625	0.371156	0.121293	0.905316	-0.945157	0.544711	-0.799156	-0.514257	0.423285	1.23872	-1.1875	0.029131	0.2969	-0.192165	0.268578	0.725909	-0.223657	0.765085	-1.55437	0.633039	0.627032	-1.32654	0.695848	-1.09786	-0.101232	-2.27507	-1.66116	0.914265	-0.926503	2.15693	-1.62214	0.289671	-0.00501774	2.32429	-0.427351
hsa-miR-146b-3p	6.49163	5.01603	7.93726	6.31498	6.15324	5.70156	6.28161	7.12857	6.2025	7.41442	5.2461	7.43114	7.38175	6.58029	7.6428	4.53573	6.08603	5.94971	7.04163	6.67941	6.70524	5.45793	7.97492	5.71985	6.24156	7.10846	6.74719	5.30306	5.44422	5.80323	5.91521	6.5189	5.62156	6.9018	6.81381	5.81981	6.08667	7.94708	5.99329	7.10648	6.57246	4.84237	6.34962	6.17275	5.55777	5.72929	6.20787	5.17934	4.29147
hsa-miR-193b-5p	1.39909	1.8358	1.90041	1.93925	1.81245	3.05927	2.46431	1.81544	1.68815	2.1556	2.6286	1.47448	3.07167	2.29352	1.43437	1.95612	3.86153	2.62152	3.30277	2.48661	1.34769	4.9847	3.16579	3.81219	3.96901	3.14134	2.08117	2.77908	3.29411	3.43162	3.78234	2.66039	2.66286	2.49364	3.11642	2.13289	0.0791767	3.3484	3.67136	2.11725	3.46813	1.8318	2.24342	0.876817	1.54778	2.6116	2.38325	0.558751	1.68813
hsa-miR-497-3p	0.455672	0.78849	2.41261	2.05028	0.371879	1.30924	1.41701	0.512879	-0.862048	0.520882	-0.771328	0.312204	0.990752	-0.345893	-0.491625	1.74967	3.67309	1.7984	0.277235	2.07814	0.641416	1.4451	0.810308	0.546847	1.315	-0.5989	-1.28806	0.769361	0.399823	1.75986	1.48416	1.25051	4.36688	-3.61489	-0.266052	-1.32654	-1.02036	-3.41979	-0.101232	-2.27507	1.1462	1.99227	0.658459	1.00806	0.699788	1.42717	0.551376	-0.178215	2.07515
hsa-miR-516a-5p	-3.24477	-3.1184	-4.03033	-2.70461	-2.43548	-2.15019	-0.90492	-3.39401	-3.6694	-3.72705	-3.94125	-4.08011	-2.70969	-4.04633	-1.22859	-3.53573	-3.33814	-1.90204	-2.53012	-3.70322	-2.02155	-3.68418	-3.27715	-1.56863	-1.1875	-2.47337	-1.28806	-4.44009	-2.53878	-0.859054	-2.54558	-1.55684	-0.416864	0.0855513	2.85733	-2.91151	-0.657789	-3.41979	4.94316	1.8124	1.50877	-0.670698	1.88085	-0.345575	-1.62214	-2.03226	-4.09248	-0.178215	0.309615
hsa-miR-499a-3p	-0.437412	-3.1184	-1.7084	-2.70461	-2.43548	-2.15019	-2.48988	-1.80905	-3.6694	-1.40512	-1.61932	-1.27276	-2.70969	-1.23898	-2.81355	-1.95077	-1.01621	-1.90204	-2.53012	-3.70322	-1.28458	-1.36225	-1.69219	-1.56863	-2.77246	-4.05833	-2.87303	-0.533202	-4.12374	-1.34448	0.11738	-1.07142	-0.706371	-1.29296	2.13605	-2.91151	-2.24275	-1.09786	-0.101232	0.0468614	-1.66116	0.0662679	-0.926503	-1.19357	-0.0371779	-0.447295	-1.28513	1.04418	2.63154
hsa-miR-500a-5p	2.42766	2.94769	3.37055	3.07675	3.86831	3.78055	4.4988	2.53673	2.43912	2.10584	3.00126	2.9967	2.78217	2.18249	2.47185	3.66394	5.47884	2.85285	4.81861	4.40007	2.83643	3.69952	3.262	2.72905	3.63693	3.64903	2.08117	2.43027	3.03613	3.25245	3.20037	2.53062	2.78192	2.98502	2.80924	2.92138	3.33216	2.847	1.77324	3.39736	1.79828	3.29893	-0.926503	3.19875	2.62579	2.4913	4.04195	-1.76318	2.63154
hsa-miR-501-3p	3.85326	3.75196	4.43319	3.73833	5.21558	6.78939	6.23463	4.88676	4.63894	5.12782	4.64746	4.11464	6.27615	4.37573	5.08731	4.08632	5.61896	5.80532	6.89824	6.36422	4.04454	5.27871	6.09571	5.83793	6.17298	6.10532	4.59458	4.70711	5.39393	5.55518	5.63598	5.5114	5.24005	6.1045	6.44426	7.24963	5.90191	5.72232	3.268	7.31926	4.78179	6.27962	6.10692	8.23813	6.81665	6.00666	7.50883	7.1041	5.7224
hsa-miR-502-3p	3.23097	4.96375	4.91511	4.69627	4.66256	4.64423	5.69499	3.98969	4.10538	3.72417	4.74874	4.53091	4.47022	4.18729	3.49023	5.45579	6.98717	4.69787	5.61454	5.73349	4.27001	5.49821	4.10655	4.45374	4.67875	4.79029	3.46682	5.00078	5.38999	4.66898	5.91248	4.00997	4.71989	3.30397	4.02462	3.80274	4.61937	4.1116	3.44309	3.99172	3.29304	4.63916	2.53293	4.45604	4.56768	4.15757	5.7261	3.0948	3.82058
hsa-miR-505-5p	3.72102	2.90397	2.11942	3.17803	3.34588	4.18966	3.00197	4.48251	4.41275	4.42777	3.83353	2.8147	3.39884	3.43748	4.15223	2.34691	3.32007	3.52423	4.23806	2.73973	3.21367	4.78749	2.98963	4.42384	3.53132	3.92466	4.20379	3.50827	3.46872	2.63737	3.38515	2.80773	2.69356	2.16647	2.90387	3.775	3.04265	4.40676	3.268	4.5953	2.42631	2.78873	3.59706	2.78828	2.0783	2.82572	3.14592	1.69625	2.51125
hsa-miR-508-5p	1.51012	-1.53344	-1.22298	0.102744	-2.43548	0.657167	1.41701	-0.586656	-2.08444	-1.40512	-3.94125	-0.620682	-2.70969	-4.04633	-2.81355	1.41846	7.59481	-1.90204	-2.53012	-3.70322	-3.60651	6.40195	-0.10723	-3.15359	-1.1875	0.333986	-0.0656705	0.514104	-4.12374	-2.08145	-0.671116	-1.07142	-0.416864	-0.444963	1.01406	-0.104151	2.64802	-3.41979	-1.68619	-2.27507	-1.66116	0.551695	0.658459	-3.5155	-1.62214	-2.03226	-1.77055	-1.76318	0.795041
hsa-miR-532-3p	4.8267	5.32868	5.89893	5.93563	4.45934	5.28444	6.5896	6.31162	6.24498	6.20221	6.33603	5.72885	5.93777	5.96629	5.24714	5.1189	8.22076	6.12587	6.20797	6.90504	5.99154	8.19425	5.74244	6.31197	7.785	6.47402	5.51499	6.34536	6.16973	7.29287	7.3578	6.42615	6.63842	5.20848	6.19104	6.01034	6.97238	5.89536	5.79762	6.7775	5.55801	6.14094	5.48289	5.78142	5.97032	6.29417	7.75497	4.92332	5.70879
hsa-miR-455-3p	7.57621	6.66787	9.04598	8.06605	5.66781	7.0617	7.46286	6.12366	6.70889	6.80336	7.99575	6.87044	8.62849	8.95841	5.37132	5.2489	7.22696	7.18277	7.85682	8.38987	7.30113	7.7076	7.09026	9.25447	10.0834	7.66576	6.69493	9.35138	9.62435	11.3399	10.2462	10.5022	10.8177	7.91893	8.85474	8.37563	9.63925	7.24644	9.54563	8.08139	6.57246	9.08252	7.52058	6.72886	8.66903	9.40497	7.25015	7.91806	8.78939
hsa-miR-545-5p	-1.6598	-3.1184	-1.22298	-2.70461	-0.850513	-2.15019	-0.90492	-1.07208	-0.862048	-1.40512	-3.94125	-2.49515	-2.70969	-4.04633	-2.81355	-1.95077	-1.75318	-0.317076	-2.53012	-2.11825	-3.60651	-1.36225	-0.955227	-0.346238	-0.450531	-2.47337	-1.28806	-2.85513	-1.80181	-1.34448	-2.54558	-2.29381	-2.29133	-0.807533	-0.751479	-1.32654	-1.50579	0.0396455	-0.101232	1.42537	1.1462	0.0662679	0.658459	-1.93054	-0.0371779	-0.447295	-1.28513	-1.76318	-0.427351
hsa-miR-92b-5p	1.88452	0.0515241	-2.44537	-0.382682	0.73445	0.17174	0.317472	1.56019	1.45988	1.63051	-1.1339	-0.173223	-2.70969	-0.876408	0.645879	-1.95077	-3.33814	-1.90204	0.277235	-2.11825	1.25147	0.563746	1.47773	0.0163326	1.7511	0.696556	0.2969	-1.27017	-1.80181	-0.206977	-1.80862	-0.178331	0.0305945	1.87696	1.78457	2.21778	-0.127274	0.280654	-1.68619	0.0468614	-1.66116	1.44478	-0.926503	0.391391	1.54778	1.13767	2.38325	-1.76318	-0.427351
hsa-miR-556-3p	-3.24477	-3.1184	-1.7084	-1.11965	-2.43548	-2.15019	-2.48988	-3.39401	-3.6694	-2.14208	-3.94125	-4.08011	-2.70969	-2.46137	-2.81355	-0.72838	-3.33814	-1.90204	-2.53012	-2.11825	-2.02155	-2.09922	-1.69219	-3.15359	-2.77246	-2.47337	-2.87303	-4.44009	-4.12374	-3.66641	-4.13055	-1.55684	-2.29133	-2.02993	-3.07341	0.25842	-0.657789	1.3351	1.48373	0.0468614	-0.0761941	1.20377	-0.926503	0.732428	1.54778	-0.447295	-4.09248	-1.76318	-0.427351
hsa-miR-582-3p	9.67875	9.7913	8.72226	8.30172	10.7585	10.8341	8.80186	10.6092	9.58577	10.1824	9.31805	8.09886	9.27366	9.24268	9.89488	7.69248	2.96564	10.9922	9.40615	9.16541	9.13432	3.79963	9.61406	10.2321	7.18899	8.76364	8.76496	8.07585	8.33236	6.22081	8.18035	6.84489	7.13842	7.51761	4.7658	4.83669	7.51492	8.28195	8.37315	6.47648	6.39954	5.29123	8.78258	8.67402	8.19963	6.94216	8.91472	8.28531	8.60515
hsa-miR-589-5p	5.87677	5.35327	5.25738	5.5946	5.37831	5.58452	5.3239	5.3168	5.37772	4.94891	4.91362	5.37316	6.06839	5.12609	5.013	6.1699	5.86399	5.61366	5.81418	5.01446	5.40751	4.92684	5.09353	4.81795	4.30436	4.71316	4.34614	4.39596	4.87344	4.99537	4.58713	5.29366	4.89519	4.98874	5.35705	6.09131	5.75537	5.7172	7.44051	3.91476	5.97547	6.09749	7.15565	8.1966	6.24205	5.66123	4.93266	3.44628	6.09097
hsa-miR-550a-5p	1.61321	2.30786	1.39593	1.81895	1.81245	2.37337	1.41701	2.90977	2.35296	2.6128	1.67346	0.777867	2.49977	2.32871	2.47185	1.89053	1.79114	2.00485	0.277235	1.78864	2.45958	2.38191	1.9323	2.95493	2.71939	2.48083	2.55324	1.3928	2.38406	2.48334	2.24449	1.73594	1.67829	1.99982	1.17452	3.31731	2.64802	2.60258	3.67136	2.2485	-1.66116	1.99227	2.24342	2.26586	3.33206	2.05521	1.68888	0.558751	2.23561
hsa-miR-590-3p	2.30982	2.01088	2.03576	1.68771	1.95684	1.7567	0.317472	2.62836	2.39669	2.78075	1.94139	2.39562	1.93417	2.52352	1.57876	0.987827	3.0369	1.26789	1.55734	2.27406	1.34769	3.39263	2.87259	1.97569	2.43699	2.4174	2.74168	2.15982	2.47617	2.9335	2.24449	2.42501	2.6315	2.68889	2.35286	2.7032	2.64802	4.38111	4.37989	1.97286	1.79828	2.87362	3.71735	3.79738	3.58731	3.4596	1.0368	1.40675	2.74257
hsa-miR-616-3p	0.214664	-3.1184	-1.7084	-0.382682	-0.850513	-2.15019	-0.90492	-0.224086	-0.862048	-0.557121	0.14621	-1.27276	-2.70969	-0.139442	-1.22859	-1.95077	-0.530784	-1.90204	-2.53012	-2.11825	-1.28458	0.708135	-0.955227	0.305839	-2.77246	-0.888407	-1.28806	0.203764	-4.12374	0.421054	-0.0430844	-1.55684	-1.06894	0.472574	0.627032	-0.589577	-0.657789	0.972531	2.56173	-0.690104	1.1462	-0.670698	1.88085	2.78828	1.18521	0.289671	0.861716	1.04418	-0.427351
hsa-miR-625-3p	9.47355	7.29628	7.2487	8.37287	8.38231	7.83423	7.60419	7.70336	7.47079	7.97469	6.93142	8.18227	8.10169	7.07196	7.9405	8.01453	7.13252	7.63906	7.67323	7.2488	8.46863	6.95516	8.27215	7.21164	6.70125	7.17948	7.07972	6.90143	7.5553	7.41107	6.48508	6.87194	7.35312	8.67311	7.12749	6.49151	5.72111	8.1247	9.36569	5.74174	8.17331	6.66022	7.61653	6.98932	6.61148	6.77831	6.85223	8.07445	7.30736
hsa-miR-628-5p	3.72102	3.82411	3.84619	3.27267	2.99079	3.57773	3.65986	3.6828	3.7982	3.86541	4.18287	2.90857	4.75792	4.6083	3.20882	3.33463	3.50735	6.47734	3.97767	4.24515	3.336	4.46048	3.64171	4.48303	3.45636	3.90167	3.43076	4.11065	4.13836	3.81741	4.40473	3.66812	4.03659	2.98502	3.82141	4.00736	3.5032	5.49609	4.88366	5.87975	5.47839	6.32554	6.49135	3.79738	6.21706	5.31647	5.86607	3.59437	5.08572
hsa-miR-629-5p	6.11937	6.51278	5.87506	6.05361	6.28904	6.74766	5.24483	5.7119	5.79616	5.31461	6.0173	6.01923	6.79215	5.72351	6.3183	6.83822	7.14467	5.41084	5.81418	5.27692	5.64852	6.43606	5.87005	6.17956	4.46595	5.59092	5.6854	4.96292	5.9677	5.9684	6.40181	5.5114	4.7567	5.19568	6.57225	6.97572	7.28668	6.40517	6.64023	3.83346	5.13326	5.16219	6.73883	10.7153	6.53268	5.29866	5.29338	3.19102	6.84877
hsa-miR-411-3p	0.455672	2.167	2.71114	1.20228	-0.850513	2.24213	-0.167955	1.12955	1.18858	0.665272	-0.0343624	0.443448	1.37777	1.56838	1.43437	1.67372	3.97474	0.419889	1.37677	1.05167	0.641416	3.8472	2.2147	2.13181	1.13443	2.05019	-1.28806	0.203764	1.43085	1.9483	-0.0430844	1.40663	0.981685	-2.02993	-3.07341	0.25842	0.695848	-3.41979	1.12116	0.532288	0.660771	-2.25566	0.658459	-1.19357	-1.62214	0.289671	-1.28513	1.40675	-0.427351
hsa-miR-654-3p	4.33266	6.01859	5.96544	5.51939	4.99915	5.5433	5.08755	5.26062	5.62751	4.94891	6.15546	4.58877	5.99422	6.14226	5.80483	6.0398	7.47002	5.61366	5.6247	5.31637	4.66495	7.91061	6.18432	5.82655	6.22472	5.91752	5.15488	5.06174	5.63615	6.89106	5.25532	5.83031	6.16399	1.14	3.43439	2.44605	5.53204	1.3351	3.44309	5.07366	1.79828	2.2679	4.11789	2.71332	2.62579	5.5602	3.96822	6.7166	4.13743
hsa-miR-671-3p	1.61321	0.969062	0.923865	0.754821	0.73445	1.30924	-0.90492	1.36088	1.08548	1.55836	1.18803	1.20529	3.26759	2.01976	1.09334	1.50866	1.61606	1.55739	1.55734	1.96921	1.81975	1.60122	1.3667	2.13181	1.7511	0.895864	1.03387	1.3928	1.54869	2.44212	1.7521	2.09851	1.48126	2.92427	1.97099	1.84338	1.72687	0.487104	2.01425	1.42537	2.58677	1.44478	2.24342	2.03909	2.0783	1.42717	1.57994	3.66309	0.795041
hsa-miR-891a-5p	6.18777	1.92599	0.217597	5.36685	-0.113547	1.30924	-2.48988	3.50081	3.24946	2.57674	-1.61932	0.964281	1.1972	2.82403	0.886887	0.551728	-1.75318	1.55739	-0.945157	-1.38129	2.62231	-0.514257	-0.4698	0.546847	-0.450531	4.29481	1.51929	-2.11816	-0.664308	-1.34448	-0.430108	-0.708846	0.371631	0.292002	6.96962	3.27832	2.51214	-1.83482	2.83737	8.56019	-0.0761941	7.25411	6.4572	2.67432	-1.62214	-0.447295	2.28256	-1.76318	4.43063
hsa-miR-892a	-0.922839	-0.311046	-4.03033	-1.11965	-2.43548	-2.15019	-2.48988	-1.07208	-3.6694	-3.72705	-3.94125	-4.08011	-2.70969	-2.46137	-1.22859	-3.53573	-3.33814	-1.90204	-2.53012	-3.70322	-3.60651	-3.68418	-3.27715	-3.15359	-2.77246	1.61409	-2.87303	-4.44009	-4.12374	-3.66641	-4.13055	-3.87877	-2.29133	-2.02993	0.386024	-2.91151	-3.82771	-3.41979	-1.68619	-0.690104	-1.66116	1.65123	0.658459	-3.5155	-1.62214	-2.03226	-1.28513	-1.76318	-2.01231
hsa-miR-450b-5p	6.28856	4.85314	6.46652	6.55042	3.93956	5.44227	5.27167	5.62001	6.46631	6.83996	3.54256	6.18784	5.41443	5.43547	6.03507	7.21832	7.17658	4.0287	5.98952	5.73349	6.56467	6.85012	6.18841	6.96145	6.56962	7.03509	4.96618	5.10873	5.92747	6.77964	5.41442	6.24147	7.67685	2.218	2.5413	3.46353	4.43438	2.92006	4.09517	6.5355	2.9827	1.8318	2.98039	2.59302	3.42225	5.29866	4.11209	2.88068	3.82058
hsa-miR-874-3p	6.17097	4.73335	4.65967	5.53856	4.27877	4.94784	4.45263	5.70139	5.4573	5.45535	4.93833	4.78717	4.85255	4.93381	5.05063	4.11532	6.50578	4.28779	4.66955	4.49154	4.82394	6.59078	4.10655	5.06073	3.88575	4.28596	3.69683	4.31813	3.48359	5.15058	4.74904	4.82513	5.11523	4.8239	6.83499	4.68095	5.24106	6.31999	2.2207	4.32485	1.79828	5.47905	4.85486	5.1884	6.0432	5.91611	5.08494	2.88068	5.12724
hsa-miR-891b	-3.24477	-3.1184	-4.03033	0.102744	-2.43548	-2.15019	-2.48988	-3.39401	-3.6694	-3.72705	-3.94125	-4.08011	-2.70969	-1.7244	-2.81355	-3.53573	-3.33814	-1.90204	-2.53012	-3.70322	-2.02155	-3.68418	-3.27715	-1.56863	-2.77246	-4.05833	-2.87303	-4.44009	-4.12374	-3.66641	-4.13055	-3.87877	-3.8763	-3.61489	-1.48844	-2.91151	-3.82771	-3.41979	-1.68619	2.76933	-1.66116	1.20377	0.658459	-3.5155	-1.62214	-2.03226	-2.50752	-1.76318	0.309615
hsa-miR-888-5p	-0.437412	-3.1184	-4.03033	-2.70461	-2.43548	-2.15019	-2.48988	-1.07208	-3.6694	-3.72705	-3.94125	-4.08011	-2.70969	-1.7244	-2.81355	-3.53573	-3.33814	-1.90204	-2.53012	-3.70322	-3.60651	-3.68418	-3.27715	-3.15359	-2.77246	-1.25098	-2.87303	-4.44009	-4.12374	-3.66641	-4.13055	-3.87877	-3.8763	-3.61489	0.0965176	-2.91151	-3.82771	-3.41979	-1.68619	0.0468614	-1.66116	1.20377	-0.926503	-3.5155	-1.62214	-2.03226	-4.09248	-1.76318	-2.01231
hsa-miR-889-3p	2.73251	4.89841	5.5972	2.65294	3.63061	5.39671	3.84997	3.08172	3.24946	3.51136	3.4766	3.82075	5.98031	4.12859	3.69424	4.10089	5.38638	3.30741	5.3464	5.11377	3.68811	4.90453	5.41284	4.98083	3.60258	5.08378	4.28685	3.83137	4.2814	3.66451	3.4317	5.07251	5.16536	0.472574	2.5413	2.86985	4.3271	0.828141	2.40127	3.08249	2.86241	0.551695	3.32142	3.30468	1.54778	2.4913	2.64899	5.72064	1.89458
hsa-miR-708-5p	6.47804	5.26962	5.45952	5.56685	5.244	4.88324	7.30291	5.27487	4.86587	5.95067	5.38293	5.09231	4.72494	5.18008	3.87295	3.47549	8.83273	5.37409	5.49779	5.51837	5.69499	8.3626	4.95646	6.05342	6.52446	5.24773	4.99116	7.1997	5.94906	6.11002	6.55858	5.631	6.01701	8.62202	5.19806	6.83165	4.65207	4.6835	3.92852	3.45285	3.76511	5.03896	4.56535	2.15693	4.85359	5.71594	6.03035	4.25919	5.1676
hsa-miR-708-3p	8.04121	6.33487	6.58162	6.82091	6.77641	6.97652	8.09789	6.30122	6.33762	6.83806	5.9581	6.35138	7.36846	6.18609	5.19207	4.11532	9.7855	7.07238	6.59141	6.84657	7.14587	8.84452	6.2167	6.90305	6.03811	6.23744	6.19575	7.62162	6.76119	6.80222	7.10487	6.7515	7.08732	9.53565	6.41242	7.80874	5.81072	4.67297	4.54262	4.49312	4.71388	5.05722	5.61266	5.4474	5.87771	5.83193	7.00489	5.62053	6.31412
hsa-miR-190b	3.54965	-0.311046	-0.570899	2.84998	-2.43548	-0.565225	-0.167955	-1.07208	1.82245	1.69922	-3.94125	-0.620682	-2.70969	-1.7244	-1.22859	-1.21381	-1.75318	-1.90204	-2.53012	-0.895862	2.41586	-3.68418	0.182277	0.0163326	0.686972	-0.888407	-1.28806	-0.352629	-1.31638	0.977448	-2.54558	-0.41934	1.0779	1.42951	-0.266052	-1.32654	1.45769	-3.41979	-1.68619	0.532288	-0.0761941	3.1706	-0.926503	1.61378	1.54778	2.4913	-0.633049	-0.178215	4.13743
hsa-miR-744-5p	5.53987	4.36541	4.50494	5.36685	3.5418	3.4044	3.00197	4.18342	4.7272	4.81599	4.00711	4.84173	4.86774	4.69176	4.17513	5.01501	4.57475	4.28779	3.5784	4.6848	5.01187	4.57791	4.38818	4.62119	5.47071	4.11659	4.1382	4.17093	4.04117	5.34202	4.80314	5.25822	5.51817	3.56502	5.51531	5.93084	6.08068	3.74009	5.23267	4.41143	4.93876	4.56452	5.41335	6.35641	5.27268	5.14765	4.26946	1.40675	4.80787
hsa-miR-744-3p	4.17309	3.48151	3.50105	4.21425	2.51872	2.49367	3.39276	3.82516	4.1315	4.26731	3.8853	2.90857	4.30154	4.79602	2.91437	3.35908	2.81161	4.0287	2.89615	3.69766	3.5734	4.09061	2.83137	4.3933	4.23877	3.63516	3.50201	4.3314	4.16628	5.90155	4.93823	5.24276	4.06034	4.2493	3.72101	5.36927	4.71532	2.847	5.81365	5.84905	5.87022	4.84237	5.48289	7.08162	5.38909	5.36862	4.84121	4.74462	4.7821
hsa-miR-885-5p	6.9239	1.8358	2.37906	4.06357	2.84993	2.09774	0.969549	3.70402	2.05852	5.15865	1.4163	3.11956	1.37777	1.37993	1.43437	2.8393	-1.01621	0.905316	3.94561	0.940639	3.70637	-1.36225	2.60549	3.81219	3.63693	2.57102	0.2969	2.09907	2.02601	2.9335	2.27884	2.09851	2.99407	3.66124	4.74037	4.53971	3.16097	-3.41979	5.99329	3.39736	9.62251	3.5257	6.33088	6.41967	4.52761	-2.03226	1.46211	-1.76318	1.44712
hsa-miR-877-5p	0.214664	-3.1184	-0.570899	-1.11965	-2.43548	-2.15019	0.317472	-0.586656	-0.862048	-2.14208	-1.1339	-1.75819	-2.70969	-1.23898	-0.00619779	-1.21381	-3.33814	-1.90204	0.277235	-0.895862	-3.60651	-2.09922	-0.10723	-0.831664	-0.450531	-0.151441	-1.28806	-1.63274	-4.12374	0.725909	-1.80862	0.97921	-0.175856	3.27993	0.386024	4.16531	1.38174	1.78967	-1.68619	1.18436	-0.0761941	0.551695	-0.926503	2.21242	0.699788	1.13767	0.7655	-0.178215	0.309615
hsa-miR-887-3p	3.76646	2.23915	4.55087	3.02331	3.79334	4.07863	3.73894	2.98103	2.21324	3.65666	3.84665	2.60639	3.59409	3.46937	3.16373	2.76805	3.58072	3.14236	3.77366	4.34663	2.93265	3.78342	3.61766	4.40865	3.15828	3.86648	2.74168	3.80308	3.83626	3.41041	4.00388	3.88278	3.93749	-0.155457	0.833483	0.788934	2.80164	0.828141	0.635733	1.97286	1.1462	1.20377	2.24342	1.4387	-1.62214	2.92194	3.27384	1.40675	1.44712
hsa-miR-873-5p	-1.6598	4.15772	3.51656	1.54332	2.60892	2.49367	1.59758	-1.07208	0.578524	-3.72705	3.92293	-2.49515	3.82947	0.597524	-0.491625	-0.72838	-1.75318	3.77039	1.99344	3.11696	-0.436586	-3.68418	2.14911	3.3542	0.397466	1.29922	1.88186	3.44865	2.53447	0.977448	3.85245	2.09851	2.14607	-3.61489	-3.07341	-2.91151	-2.24275	-3.41979	-1.68619	0.532288	-1.66116	-0.670698	-0.926503	-1.93054	-1.62214	-2.03226	1.8848	-1.76318	-2.01231
hsa-miR-543	-0.437412	0.582039	1.80256	0.754821	-0.113547	1.30924	1.21056	-1.80905	0.578524	0.665272	0.14621	1.04917	-0.38776	0.201595	0.645879	-0.365809	2.68423	-1.90204	1.17032	1.05167	0.480952	2.38191	1.11516	1.09434	1.61986	1.29922	0.586406	-0.352629	-0.664308	0.421054	0.393015	1.54749	1.40911	-3.61489	-3.07341	-1.32654	0.564604	-0.249861	-1.68619	0.0468614	-1.66116	-2.25566	-0.926503	0.876817	-1.62214	-2.03226	-2.50752	2.88068	-0.427351
hsa-miR-374b-5p	7.08503	7.5496	6.93184	7.27696	7.66124	7.04703	6.77924	7.73592	7.20327	7.34776	7.66654	6.95262	7.3196	7.66404	7.87557	8.3015	6.91097	7.96678	7.43999	7.15087	7.02376	6.62074	7.54063	7.50908	6.54269	7.39854	7.40659	7.41127	7.13894	6.17437	6.43074	6.76959	6.50417	5.64485	5.16021	5.36927	5.96182	6.09788	6.19032	7.13644	6.87412	6.542	5.41335	6.07134	4.97777	6.24851	6.68806	3.72868	6.00449
hsa-miR-374b-3p	0.842696	1.12953	1.58438	1.38285	1.95684	1.55025	0.969549	2.16058	2.73999	2.00087	2.16727	0.312204	0.990752	1.97604	2.23084	1.41846	-0.530784	1.7984	2.32786	1.78864	2.06591	2.33819	2.55574	2.9125	0.397466	2.54158	1.65054	1.70965	1.85354	1.19157	1.36131	1.79365	1.25299	1.67051	0.833483	1.17596	1.90021	0.667677	-1.68619	2.36879	2.24573	-2.25566	0.658459	1.23939	1.54778	0.775098	1.68888	3.28122	1.68813
hsa-miR-760	1.27879	0.0515241	-0.860406	0.995829	-0.850513	-0.565225	-0.90492	-0.224086	0.41806	0.520882	-0.240813	0.00734932	1.53824	0.907864	0.356372	0.164705	0.121293	-1.90204	-2.53012	-0.243785	0.30038	-0.876827	-0.955227	-0.346238	-0.450531	-2.47337	-0.551097	-0.533202	-0.953814	-0.206977	-0.223657	0.513546	-0.175856	3.97757	0.627032	2.76092	0.816142	0.0396455	-1.68619	3.08249	-1.66116	0.0662679	0.658459	2.31739	1.54778	-0.447295	0.155447	1.69625	1.15761
hsa-miR-301b-3p	1.14755	-3.1184	-2.44537	-0.382682	-2.43548	0.657167	-2.48988	-3.39401	-2.08444	-2.14208	-3.94125	-0.620682	0.0976669	-1.23898	-2.81355	-3.53573	-3.33814	-0.317076	-0.945157	-3.70322	-0.436586	-3.68418	0.182277	-1.56863	-0.450531	-1.7364	-1.28806	-0.980661	-4.12374	0.857154	-1.80862	-1.55684	-0.175856	2.72496	-0.266052	3.35528	0.816142	-1.09786	-1.68619	2.47982	-0.0761941	1.20377	-0.926503	1.34248	2.0783	0.775098	0.431081	3.52222	-0.427351
hsa-miR-509-3-5p	0.842696	-3.1184	-4.03033	-2.70461	-2.43548	-2.15019	-0.90492	-3.39401	-1.34748	-1.40512	-3.94125	-1.27276	-2.70969	-4.04633	-1.22859	1.32225	6.42839	-1.90204	-2.53012	-3.70322	-2.02155	6.06569	-0.4698	-3.15359	-2.77246	-2.47337	-2.87303	-0.352629	-4.12374	-1.34448	-2.54558	-2.29381	-1.55437	-2.02993	0.0965176	0.547926	0.695848	-3.41979	-1.68619	-2.27507	-1.66116	-2.25566	-0.926503	-3.5155	-1.62214	-2.03226	-2.50752	-1.76318	-2.01231
hsa-miR-934	-0.922839	-1.53344	-2.44537	-0.382682	-2.43548	-2.15019	-0.90492	-0.224086	-0.499478	-1.40512	-3.94125	-0.910189	-2.70969	-1.7244	-2.81355	-3.53573	-3.33814	-1.90204	-2.53012	-3.70322	-0.799156	-3.68418	-3.27715	-3.15359	-2.77246	-4.05833	-2.87303	-0.739653	-0.953814	-2.08145	-2.54558	-3.87877	-2.29133	1.81138	-1.48844	1.84338	-3.82771	1.43819	3.268	0.0468614	-0.0761941	-2.25566	0.658459	-3.5155	-1.62214	-2.03226	-4.09248	-0.178215	-2.01231
hsa-miR-935	3.13027	1.40516	0.724557	3.07675	-2.43548	0.657167	1.59758	1.96354	3.07206	2.29532	0.306674	0.874083	1.53824	1.73503	0.356372	0.712193	-1.01621	-0.317076	1.17032	0.384246	1.34769	-2.09922	0.810308	1.49026	-0.450531	0.029131	-0.0656705	1.3928	0.124188	1.08848	1.227	1.90259	1.67829	2.4512	3.72101	0.995385	-2.24275	-1.83482	1.48373	4.43918	3.19682	-0.670698	-0.926503	-3.5155	-1.62214	0.775098	0.7655	2.76038	-0.427351
hsa-miR-937-3p	-0.437412	-1.53344	-1.7084	-1.11965	-0.850513	0.17174	-0.167955	-3.39401	-1.34748	-0.267614	-2.35629	-0.910189	1.53824	0.0411302	-2.81355	-0.72838	-3.33814	0.905316	-0.208192	-3.70322	-0.147079	-2.09922	-0.955227	-3.15359	-2.77246	-2.47337	-0.551097	-0.739653	-2.53878	-0.206977	-0.960622	0.0281194	-2.29133	5.37663	1.57045	3.27832	0.564604	0.828141	1.48373	2.85422	-1.66116	-0.670698	3.93148	3.14271	3.23584	1.66818	0.861716	1.93726	1.15761
hsa-miR-939-5p	-0.437412	-1.53344	-1.7084	-2.70461	-2.43548	-2.15019	-0.90492	-1.80905	-0.499478	-0.919691	-1.1339	-2.49515	0.990752	-0.139442	0.356372	-1.21381	-1.01621	-0.317076	-0.945157	-0.00277716	-0.147079	-0.22475	-0.955227	-0.346238	-1.1875	-0.888407	-0.0656705	-0.980661	-0.664308	-0.496483	-0.671116	0.369156	-0.706371	1.24309	0.627032	0.25842	-0.368282	0.0396455	-0.101232	-0.690104	-1.66116	0.551695	0.658459	1.23939	1.18521	0.775098	0.155447	-1.76318	-0.427351
hsa-miR-940	-0.0748423	0.341031	-0.860406	0.102744	-0.850513	-2.15019	-0.167955	0.693452	0.237487	1.02784	1.10314	-0.379674	1.37777	1.23907	1.09334	0.856583	-3.33814	-0.317076	-0.208192	0.203674	-0.799156	-0.514257	0.629736	0.305839	2.51294	0.333986	-2.87303	-1.27017	0.268578	2.44212	-0.671116	2.88941	0.878591	3.60428	1.57045	2.81641	1.66414	1.22407	-0.101232	1.18436	-0.0761941	1.99227	0.658459	1.23939	1.18521	2.05521	1.46211	4.06971	1.68813
hsa-miR-942-5p	2.42766	1.52546	1.25507	2.05028	1.26496	2.24213	1.75804	1.56019	1.37499	1.82754	1.5506	1.80253	2.24451	1.56838	2.31573	3.03412	2.21645	0.905316	0.929312	1.15476	1.43788	1.67337	0.970773	0.753298	1.7511	1.43352	-2.87303	1.44255	0.920655	2.31087	1.65081	1.95412	1.95659	1.87696	2.48118	3.68841	2.88653	4.38111	3.268	0.0468614	2.03928	1.44478	2.98039	6.59694	3.58731	2.92194	1.97361	1.04418	1.89458
hsa-miR-944	-0.437412	-0.311046	-0.570899	-2.70461	0.371879	1.30924	-0.90492	-1.07208	-0.499478	-2.14208	-1.61932	-2.49515	0.0976669	-4.04633	0.356372	-1.21381	-1.75318	-1.90204	0.929312	-0.895862	-2.02155	-3.68418	0.629736	1.23872	-2.77246	-0.357892	-1.28806	-0.980661	-0.953814	-3.66641	-2.54558	-2.29381	-2.29133	-2.02993	0.833483	1.17596	-0.657789	1.62461	-1.68619	-2.27507	0.660771	-2.25566	-0.926503	-0.708145	-1.62214	-2.03226	-2.50752	1.69625	1.68813
hsa-miR-519a-5p	-3.24477	-3.1184	-1.7084	-1.11965	-2.43548	-2.15019	0.317472	-3.39401	-3.6694	-3.72705	-1.61932	-4.08011	-2.70969	-2.46137	-2.81355	-3.53573	-3.33814	-1.90204	-2.53012	-3.70322	-2.02155	-3.68418	-3.27715	-3.15359	-1.1875	-4.05833	-2.87303	-2.85513	-1.31638	0.581519	-0.430108	0.513546	2.39049	1.9397	5.16021	1.73235	0.927174	-3.41979	6.36365	3.95375	4.22149	1.20377	1.88085	3.37932	-1.62214	-2.03226	-4.09248	-1.76318	2.38
hsa-miR-1224-5p	2.58812	-1.53344	-2.44537	2.58079	-0.850513	-2.15019	-0.90492	1.24985	3.09878	2.05431	-3.94125	-0.173223	-1.12473	-0.586901	-1.22859	-0.365809	-1.75318	-0.317076	-2.53012	-1.38129	3.02285	-1.36225	-1.69219	0.305839	-2.77246	-2.47337	-0.551097	-2.85513	-1.31638	2.87275	1.70234	3.04009	2.69356	-2.02993	2.70795	-0.589577	1.84471	-3.41979	-1.68619	0.0468614	2.03928	3.5257	-0.926503	5.22933	4.35514	4.03383	4.73724	-1.76318	2.74257
hsa-miR-1226-3p	0.455672	-0.796473	-0.329891	0.465314	-2.43548	0.17174	-0.90492	-1.80905	-0.209972	1.02784	-1.61932	-2.49515	-0.38776	0.0411302	0.645879	-0.72838	-1.75318	-1.90204	-0.945157	-0.00277716	-1.28458	-0.876827	-0.4698	0.305839	0.686972	-0.151441	-0.0656705	-1.63274	-2.53878	-0.496483	-2.54558	-2.29381	-1.06894	2.95497	-0.751479	3.27832	0.927174	-0.249861	-0.101232	3.1512	0.660771	1.20377	0.658459	1.00806	-1.62214	-0.447295	0.861716	2.14371	-0.427351
hsa-miR-1229-3p	-3.24477	-3.1184	-4.03033	-0.382682	-0.113547	-0.565225	-0.90492	-3.39401	-2.08444	-0.919691	-3.94125	-2.49515	-0.38776	-2.46137	-1.22859	-3.53573	-3.33814	-0.317076	-0.945157	-3.70322	-1.28458	-1.36225	-1.69219	-3.15359	-2.77246	-1.7364	-2.87303	-4.44009	-4.12374	-2.08145	-2.54558	-2.29381	-2.29133	3.91649	-3.07341	0.25842	-0.657789	0.487104	-1.68619	0.0468614	-1.66116	-2.25566	-0.926503	-0.0560683	-1.62214	-2.03226	-2.50752	-0.178215	-0.427351
hsa-miR-320b	2.04063	3.59584	2.9809	3.31776	3.23695	3.95834	3.61864	2.53673	3.12501	3.49212	4.16203	2.8624	3.17296	3.72845	2.74104	3.06418	3.53223	3.65255	3.87927	3.14227	3.26385	4.16757	3.2927	4.02632	4.32557	3.71646	3.69683	4.11065	4.2814	3.04784	4.64753	3.69866	3.62355	3.85272	2.70795	2.7032	4.02404	4.21684	5.05527	0.0468614	2.03928	3.5257	1.39543	0.391391	3.50714	4.37713	2.91875	4.38657	3.41395
hsa-miR-320c	-0.922839	0.969062	0.493231	1.68771	-0.113547	1.30924	1.90243	-0.224086	0.974453	0.179845	1.01294	0.674774	0.0976669	0.597524	1.43437	0.371156	0.568752	-1.90204	1.37677	0.203674	0.641416	0.0162578	0.423285	0.546847	1.315	1.22707	2.08117	1.3928	1.16166	1.37799	1.97798	1.33068	1.25299	0.908674	-0.266052	0.547926	2.23838	0.667677	2.56173	0.894858	0.660771	-2.25566	-0.926503	-3.5155	-1.62214	-2.03226	-0.633049	1.40675	0.309615
hsa-miR-1296-5p	3.54965	3.77642	3.73122	4.06357	3.58689	3.13521	2.86767	3.6828	3.47015	3.09313	3.66608	3.03883	2.14829	3.70186	3.72561	5.02269	2.81161	2.85285	2.42408	3.30801	3.4703	3.136	3.0627	3.71677	4.46595	2.86053	3.39376	3.26727	2.81878	4.32795	3.4317	3.71369	3.8448	2.218	1.01406	1.94648	3.13807	1.10378	2.40127	2.67913	2.03928	2.87362	2.53293	2.89389	1.18521	3.25314	1.8848	0.558751	2.07515
hsa-miR-1271-5p	2.63788	3.14839	3.28255	3.63524	2.51872	2.24213	2.71957	2.62836	3.12501	2.50177	3.11403	2.93111	2.71658	3.71522	2.80116	3.15077	4.85662	2.62152	1.37677	3.11696	2.66028	5.07404	2.60549	2.99615	3.8569	2.44946	2.41238	3.57672	3.72801	4.43688	4.29152	3.24017	4.06034	0.292002	1.01406	0.788934	1.21668	2.30813	1.48373	3.33964	2.03928	2.2679	-0.926503	0.732428	-0.0371779	2.21567	3.18364	1.04418	1.44712
hsa-miR-1301-3p	4.27093	2.37345	2.03576	3.31776	2.51872	3.20736	2.265	2.62836	3.54977	3.63928	2.03603	2.5198	2.90502	2.61188	2.61271	2.24563	3.37611	2.95594	3.87927	2.92614	3.44877	3.73367	3.0627	3.28935	3.33607	3.30799	1.98496	2.67885	2.50562	3.36701	3.20037	3.15465	2.35252	5.79238	4.53392	5.43279	4.16664	5.83524	3.3582	5.17614	3.09373	4.6632	3.32142	4.42114	4.97777	4.15757	4.16961	3.36611	3.11697
hsa-miR-1180-3p	7.08951	4.29945	4.04113	6.5218	2.92208	3.46452	3.23804	4.75065	6.10043	5.46031	3.50996	4.32503	5.41443	4.27108	4.326	4.73573	5.25058	3.87932	3.97767	4.60512	6.1265	4.78749	3.43709	3.94444	3.60258	3.92466	3.66613	3.41166	3.39196	4.96659	4.32478	4.82513	4.50308	5.90278	5.50024	6.76269	5.82154	2.80903	1.12116	3.95375	3.29304	4.3142	2.77394	6.94496	5.11933	4.86256	4.44279	5.10719	3.82058
hsa-miR-1287-5p	5.80236	5.36138	5.7362	5.38815	4.85915	5.57091	4.64967	4.85865	4.96359	4.83138	5.07834	4.68476	6.85064	5.23212	4.86593	5.66639	5.687	5.44669	5.23143	5.12651	5.45148	4.9776	4.26974	4.72292	4.1464	4.99424	4.32665	5.02547	4.94504	5.00955	5.72899	5.33797	5.34045	5.4646	4.6613	6.06863	5.05187	4.60812	3.74007	5.6258	3.6964	4.79962	2.24342	4.01588	5.06436	5.29866	4.13152	2.48475	4.29147
hsa-miR-1291	0.455672	-3.1184	-1.22298	-2.70461	-0.113547	-2.15019	-0.90492	-0.224086	0.237487	0.360417	0.451064	0.00734932	-0.38776	-0.586901	-0.491625	-1.21381	0.362301	0.905316	-0.208192	-0.895862	0.641416	0.708135	-0.10723	-1.56863	-1.1875	0.029131	-2.87303	-1.63274	-0.664308	0.977448	1.15485	-3.87877	-1.55437	-0.444963	-1.48844	-1.32654	-1.02036	-1.83482	1.77324	0.0468614	-1.66116	-2.25566	-0.926503	-0.708145	-1.62214	0.775098	-4.09248	1.04418	0.309615
hsa-miR-1305	-3.24477	-3.1184	-0.12344	-2.70461	-2.43548	-2.15019	-2.48988	-3.39401	-3.6694	-3.72705	-2.35629	-4.08011	0.0976669	-4.04633	-2.81355	-1.95077	-3.33814	-1.90204	-0.945157	-1.38129	-2.02155	-3.68418	-3.27715	-1.56863	-2.77246	-1.7364	-2.87303	-4.44009	-2.53878	-3.66641	-4.13055	-2.29381	0.0305945	-3.61489	0.0965176	-2.91151	-3.82771	-3.41979	-1.68619	0.894858	-1.66116	-2.25566	0.658459	3.171	-0.0371779	-0.447295	-4.09248	-1.76318	-2.01231
hsa-miR-1247-5p	4.47633	5.37745	5.25276	5.85381	4.53031	4.44973	3.88516	5.58613	5.69473	3.99405	4.93219	5.77942	5.61674	5.76584	6.19488	5.60637	6.55819	4.63712	4.12809	3.93341	4.89731	6.41779	5.52698	5.35023	5.67462	4.57466	3.94715	3.33469	4.01069	4.56721	3.86381	5.27351	5.88026	-1.29296	1.57045	0.25842	1.30157	0.972531	2.40127	3.45285	-1.66116	0.551695	1.88085	3.40336	0.699788	4.11749	2.28256	-0.178215	2.07515
hsa-miR-1248	-1.6598	-3.1184	-1.22298	-2.70461	-0.850513	-2.15019	-2.48988	-3.39401	-2.08444	-2.14208	-0.771328	-0.910189	-2.70969	0.201595	-2.81355	-3.53573	-1.75318	-1.90204	-2.53012	-1.38129	0.480952	-3.68418	-0.4698	-3.15359	-2.77246	-1.25098	-1.28806	-0.980661	-4.12374	-1.34448	-0.960622	1.16562	-2.29133	-0.444963	-3.07341	-1.32654	0.695848	0.0396455	1.48373	1.42537	-0.0761941	3.41677	0.658459	-0.345575	-0.0371779	2.05521	-2.50752	0.558751	-0.427351
hsa-miR-1249-3p	-0.437412	-0.311046	0.724557	1.54332	0.371879	0.17174	0.317472	1.24985	1.37499	0.665272	0.451064	1.70125	-1.12473	0.907864	1.94133	0.987827	-1.01621	-0.317076	-0.945157	0.544711	-0.436586	-2.09922	1.58083	0.0163326	1.13443	-0.357892	-0.0656705	0.314795	-0.664308	0.240482	0.823649	0.208692	1.25299	-0.444963	-0.266052	-1.32654	0.0791767	0.667677	-0.101232	0.0468614	1.1462	0.0662679	0.658459	0.732428	0.699788	0.289671	-0.392041	-1.76318	0.795041
hsa-miR-1251-5p	5.51346	-3.1184	-4.03033	3.27267	-2.43548	-2.15019	-0.90492	1.24985	2.77354	2.87287	-3.94125	1.75278	-2.70969	2.82403	-2.81355	-1.95077	-3.33814	-1.90204	-2.53012	-3.70322	2.50201	-0.22475	-3.27715	-3.15359	-2.77246	-2.47337	-2.87303	-2.85513	-4.12374	-3.66641	-4.13055	-2.29381	-2.29133	6.9785	2.70795	-2.91151	3.5032	-1.83482	-1.68619	7.1322	-1.66116	2.13666	-0.926503	0.391391	-1.62214	-2.03226	-4.09248	-1.76318	3.34524
hsa-miR-1254	-0.0748423	-1.53344	-1.7084	-0.382682	-0.113547	-2.15019	-2.48988	0.998306	-3.6694	-2.14208	-1.1339	-4.08011	-2.70969	-1.7244	-0.491625	-0.72838	-1.75318	-1.90204	1.37677	-2.11825	-0.147079	-0.876827	-1.69219	-1.56863	0.0348955	-0.151441	-1.28806	-1.63274	-0.664308	-0.206977	-0.430108	-0.41934	-1.55437	0.292002	0.386024	0.25842	0.420214	1.53441	0.635733	-0.690104	-0.0761941	-0.670698	-0.926503	1.7699	1.54778	0.289671	0.431081	-1.76318	-2.01231
hsa-miR-1258	-1.6598	1.52546	-1.22298	0.465314	1.47142	1.93728	2.46431	0.853916	1.94531	0.665272	-0.0343624	-0.173223	-1.12473	2.01976	1.8303	1.21915	3.93799	1.7984	1.37677	0.689101	-3.60651	4.07737	-0.4698	0.753298	-2.77246	-0.357892	1.88186	1.44255	-0.4233	-1.34448	1.42404	-2.29381	-1.55437	-3.61489	-3.07341	-1.32654	-2.24275	-3.41979	-0.101232	-2.27507	-1.66116	-2.25566	1.39543	-0.345575	-1.62214	-2.03226	0.662407	1.04418	3.11697
hsa-miR-1262	1.14755	2.37345	1.09895	1.68771	0.73445	1.93728	1.90243	1.36088	2.59738	1.63051	1.01294	0.777867	0.990752	0.998062	1.57876	2.53035	2.5445	1.55739	0.277235	1.25098	1.88534	3.23468	1.24641	1.70439	0.0348955	2.28152	2.33643	1.9693	2.53447	2.16648	2.34519	1.61308	1.90506	-0.807533	1.17452	1.61206	0.259749	-0.612431	-0.101232	1.42537	-1.66116	0.0662679	0.658459	-0.708145	1.83729	0.775098	0.7655	-1.76318	2.38
hsa-miR-1266-5p	3.6256	1.63649	1.25507	3.36148	2.99079	2.89421	2.46431	3.80566	3.8463	4.1247	1.10314	1.41174	1.53824	2.39661	3.29497	1.74967	-0.168214	1.7984	2.11374	0.940639	2.93265	0.83938	3.68863	1.36997	3.45636	3.45737	3.19306	1.23233	1.65762	2.56241	1.227	1.33068	2.35252	3.30397	3.07634	5.01331	2.80164	5.51979	2.2207	2.67913	1.1462	4.3142	2.98039	6.79398	4.94772	4.27152	3.61488	-1.76318	3.71561
hsa-miR-1269a	-1.6598	-0.311046	-0.860406	0.995829	-2.43548	0.17174	1.75804	-1.80905	-2.08444	1.22715	-1.1339	-4.08011	-0.38776	0.907864	0.886887	-3.53573	-3.33814	1.7984	-0.945157	-3.70322	0.917051	0.959674	0.182277	1.49026	-2.77246	1.29922	-0.0656705	-2.85513	-4.12374	-2.08145	-4.13055	-2.29381	-2.29133	0.472574	10.2777	4.68095	0.695848	4.03142	3.67136	3.33964	3.19682	11.8167	9.62904	0.732428	-1.62214	-2.03226	-0.00501774	4.2141	0.309615
hsa-miR-1270	2.7776	0.0515241	0.361987	0.754821	0.371879	1.55025	2.03368	1.36088	1.54005	1.40224	0.306674	0.00734932	-2.70969	1.16312	0.356372	-0.72838	1.61606	0.419889	2.22477	-0.243785	0.30038	2.72521	1.58083	1.09434	1.98243	-0.357892	1.03387	0.203764	0.268578	2.21623	1.227	1.16562	1.61556	-0.807533	4.1065	5.39683	1.72687	0.0396455	1.48373	1.18436	-0.0761941	1.99227	-0.926503	0.876817	4.21075	2.21567	0.7655	-1.76318	2.74257
hsa-miR-1277-3p	0.455672	-0.796473	-1.22298	-2.70461	-0.850513	-2.15019	-0.90492	0.0654205	0.722914	0.520882	0.916728	-0.910189	-0.38776	0.811648	-1.22859	-3.53573	-0.530784	1.26789	0.277235	-0.243785	-0.436586	0.0162578	0.423285	-1.56863	0.686972	-0.151441	-1.28806	-0.352629	0.520117	0.581519	0.11738	1.73594	0.516021	1.51439	0.386024	0.25842	1.12648	2.51095	0.635733	2.67913	2.42631	0.551695	-0.926503	0.732428	-0.0371779	1.42717	1.19292	3.36611	1.44712
hsa-miR-1292-5p	-1.6598	-1.53344	-4.03033	-1.11965	-2.43548	0.657167	-0.90492	-1.80905	-0.862048	-0.267614	-0.771328	-1.27276	-2.70969	-4.04633	-2.81355	-3.53573	-1.01621	-0.317076	-2.53012	-1.38129	-0.799156	-0.22475	-0.4698	-1.56863	-1.1875	-4.05833	-1.28806	-2.11816	-2.53878	-1.34448	-1.32319	-1.55684	-0.416864	-0.444963	-1.48844	0.547926	-0.368282	-1.09786	-0.101232	0.532288	-0.0761941	-2.25566	-0.926503	-1.93054	1.18521	1.13767	-1.77055	-1.76318	1.15761
hsa-miR-664a-5p	2.58812	2.09105	1.32722	2.05028	2.84993	2.9791	3.06471	3.76586	3.36402	2.78075	2.28757	1.80253	2.49977	2.61188	3.8158	1.41846	2.38978	3.58981	2.96173	1.72305	2.66028	3.23468	2.55574	2.9125	2.78213	3.32537	4.38436	2.79831	2.95308	1.75986	2.61092	1.79365	1.95659	1.51439	2.48118	-0.589577	2.54733	1.62461	2.56173	3.01034	2.03928	2.3882	1.39543	-0.345575	0.699788	1.42717	0.662407	0.558751	2.07515
hsa-miR-664a-3p	5.59758	5.23475	4.70099	5.62182	6.17555	6.06413	5.67502	6.0175	5.56182	5.41506	4.86932	5.17018	5.01141	4.58666	5.76765	5.78845	5.50421	4.86615	6.2012	4.66747	5.06945	5.2436	5.50092	4.85203	5.04132	5.21079	5.70062	4.65002	4.32334	4.13449	4.25747	4.29615	5.08081	3.48314	5.10152	3.59629	5.77406	3.37463	4.29109	5.27183	3.29304	5.55812	3.71735	3.66441	2.46532	3.09703	3.54414	3.28122	4.21651
hsa-miR-1306-3p	0.662123	0.341031	-0.329891	0.465314	-0.850513	-0.565225	-0.167955	0.512879	0.578524	-0.267614	0.306674	0.777867	0.990752	-0.139442	0.645879	0.987827	1.05418	0.419889	-0.945157	0.689101	-0.147079	-0.22475	-0.955227	0.753298	-1.1875	-0.151441	-1.28806	-0.980661	-0.0362765	0.725909	0.26177	0.513546	0.0305945	0.777429	1.01406	1.73235	-1.02036	-0.612431	-1.68619	1.18436	-1.66116	-0.670698	0.658459	3.171	2.0783	-0.447295	-0.18559	1.69625	0.309615
hsa-miR-1307-3p	9.02407	8.30314	8.28113	8.33088	9.0028	9.7074	8.46794	8.18483	8.40306	8.75753	7.65912	8.40999	9.64814	8.17797	8.33556	7.38387	6.7185	8.19468	9.55236	8.48259	8.49645	7.0782	9.51421	8.64447	9.01258	8.47134	7.15902	6.94523	7.47385	8.79788	7.72237	8.96613	8.68618	10.4373	10.2752	9.84192	10.2918	9.71929	8.30391	9.56689	9.33249	9.72198	11.1586	12.9397	10.2182	10.3678	9.4025	9.929	9.10857
hsa-miR-320d	-0.437412	0.582039	0.923865	1.20228	1.02396	0.657167	0.680042	0.693452	0.237487	1.31735	1.5506	-0.910189	1.1972	1.8844	0.645879	0.551728	0.909789	1.55739	0.277235	-0.00277716	0.641416	1.1738	0.810308	1.49026	0.0348955	0.799649	1.65054	1.44255	2.02601	1.28779	2.5837	0.369156	0.981685	1.59456	-1.48844	-1.32654	0.816142	0.487104	3.06869	-0.690104	0.660771	0.914265	0.658459	-3.5155	-0.0371779	-0.447295	-0.633049	-0.178215	0.795041
hsa-miR-1468-5p	5.45914	4.70815	3.88256	5.09629	4.80293	5.12594	4.84103	4.95914	5.28188	4.41761	4.17249	4.27303	4.34559	3.83018	5.2792	4.57801	5.96792	4.07524	4.21135	4.05833	4.9822	5.9213	3.59321	3.96535	3.0089	4.14624	5.19844	3.81257	4.10988	3.98464	4.37328	2.46108	3.62355	0.633039	4.47349	1.17596	3.44841	2.88399	3.80566	-0.690104	-1.66116	2.3882	2.77394	3.56132	4.10578	2.21567	3.74672	0.558751	4.05378
hsa-miR-675-3p	7.14433	5.98751	7.59766	8.8007	5.31272	5.14443	7.34459	7.09081	8.14798	7.52147	4.99833	7.64056	5.60772	8.84298	6.28711	6.66271	7.55137	6.22208	6.77594	6.78563	7.54514	7.03435	7.16475	7.46388	9.16969	7.95185	7.05919	8.05651	7.73541	9.39985	8.81581	8.15224	7.95541	4.2493	2.28414	4.83669	2.85879	8.29575	1.77324	10.6757	0.660771	5.36639	5.48289	3.74189	6.29075	7.82105	7.64856	7.47761	4.13743
hsa-miR-103a-2-5p	1.14755	0.0515241	0.217597	1.54332	-0.113547	0.657167	0.969549	-1.07208	-0.862048	-0.919691	-0.481821	-0.379674	-0.38776	-1.23898	-1.22859	-0.365809	0.568752	-1.90204	-0.208192	0.820345	-0.147079	-0.514257	-0.4698	-1.56863	1.315	-0.888407	-1.28806	-0.739653	-1.80181	-0.496483	-0.671116	-0.178331	0.516021	-0.155457	0.627032	2.21778	1.03027	1.43819	-1.68619	1.18436	2.24573	2.13666	-0.926503	-0.0560683	-0.0371779	0.289671	-0.392041	-0.178215	-2.01231
hsa-miR-205-3p	-3.24477	-3.1184	-4.03033	-2.70461	-2.43548	-2.15019	-2.48988	-3.39401	-3.6694	-3.72705	-3.94125	-4.08011	-2.70969	-4.04633	-2.81355	-3.53573	-3.33814	-1.90204	-0.945157	-3.70322	-3.60651	-3.68418	-3.27715	-3.15359	-2.77246	-4.05833	-2.87303	-2.85513	-4.12374	-3.66641	-4.13055	-3.87877	-3.8763	-1.29296	-1.48844	-2.91151	2.74214	-3.41979	-1.68619	-2.27507	-1.66116	-2.25566	-0.926503	0.18494	-1.62214	-2.03226	-0.922556	-1.76318	-0.427351
hsa-miR-224-3p	0.455672	-0.796473	1.17912	0.754821	0.73445	1.30924	1.21056	1.56019	-0.862048	1.82754	0.813634	0.563743	1.53824	0.201595	0.645879	1.50866	-1.01621	0.905316	1.8622	-0.243785	-0.147079	-2.09922	-0.10723	0.305839	2.58509	1.61409	1.51929	0.91746	1.49097	1.54304	1.15485	2.38802	2.18979	1.02897	-0.751479	-0.589577	-0.657789	-0.612431	2.01425	0.532288	2.24573	0.551695	-0.926503	-0.0560683	-1.62214	1.66818	0.299837	2.62914	-2.01231
hsa-miR-365a-5p	-3.24477	-3.1184	-1.22298	-0.382682	-2.43548	0.657167	-0.167955	-1.07208	-3.6694	-2.14208	-0.771328	-2.49515	-1.12473	-4.04633	0.356372	-3.53573	-0.168214	-0.317076	0.929312	-0.895862	-3.60651	1.1738	-0.4698	0.305839	0.0348955	-0.5989	-1.28806	-2.11816	-0.953814	-0.496483	0.393015	-0.708846	-1.06894	-2.02993	-0.751479	-0.589577	-2.24275	1.10378	0.635733	-0.690104	-1.66116	-2.25566	0.658459	0.18494	-1.62214	-2.03226	-0.392041	-1.76318	-0.427351
hsa-miR-196b-3p	-3.24477	0.341031	1.32722	-2.70461	0.73445	0.17174	-0.90492	-3.39401	-3.6694	-2.14208	-0.240813	-1.75819	-0.38776	-4.04633	-1.22859	-0.0763029	-1.75318	-1.90204	0.277235	1.42607	0.0939286	-3.68418	0.970773	1.23872	1.98243	0.895864	-0.0656705	0.91746	0.399823	1.37799	0.393015	1.47878	2.00635	-2.02993	-3.07341	-1.32654	-0.127274	-1.83482	-0.101232	-2.27507	1.1462	1.20377	1.39543	-0.345575	-1.62214	0.775098	0.431081	2.48475	0.309615
hsa-miR-449b-3p	2.94506	-1.53344	-4.03033	1.68771	0.371879	-2.15019	-2.48988	-3.39401	-3.6694	-1.40512	-3.94125	-4.08011	-2.70969	-4.04633	-2.81355	-3.53573	-3.33814	-1.90204	-2.53012	-3.70322	-0.436586	-2.09922	0.182277	-3.15359	0.0348955	-2.47337	-2.87303	-4.44009	-1.80181	2.84139	-2.54558	1.90259	0.647266	4.79025	2.28414	-2.91151	1.38174	-3.41979	-0.101232	-0.690104	-1.66116	3.5257	0.658459	3.27892	4.88565	3.94502	4.25182	-1.76318	2.38
hsa-miR-1976	3.05901	1.40516	1.80256	2.50484	1.81245	1.30924	1.59758	1.89139	2.63438	3.01442	0.14621	2.42768	2.57571	1.73503	2.47185	1.67372	-1.01621	0.905316	1.17032	0.689101	2.80288	-3.68418	2.87259	0.753298	0.92798	0.46523	1.21444	0.689191	1.16166	1.88818	0.913847	0.765085	0.516021	3.3738	3.19338	2.97114	2.71144	4.92451	2.95766	0.532288	3.62425	3.41677	3.59706	3.88538	2.62579	3.09703	3.02646	2.62914	2.23561
hsa-miR-2110	2.90498	-1.53344	-0.329891	1.81895	0.73445	-0.565225	0.317472	1.89139	2.83839	1.55836	-0.771328	0.874083	-1.12473	-0.586901	0.356372	-0.365809	0.121293	1.55739	-0.945157	-0.00277716	1.75104	1.1738	0.423285	-0.346238	-0.450531	0.46523	0.827414	-1.63274	-0.216849	0.581519	-0.430108	-1.07142	-1.06894	0.777429	0.386024	-1.32654	0.564604	0.667677	-0.101232	1.63182	-1.66116	-0.670698	-0.926503	0.391391	1.54778	0.775098	0.299837	-0.178215	0.309615
hsa-let-7a-2-3p	4.12155	2.43619	3.51656	4.45526	1.95684	3.4044	3.18254	4.19845	4.51547	4.25595	3.59013	3.35451	3.79811	4.80854	2.80116	2.19219	5.04124	4.28779	3.25124	3.6277	4.3183	5.54704	2.5042	3.18626	3.11018	3.57829	2.8549	4.13355	4.43468	4.88434	4.91111	4.03412	4.12933	3.27993	2.99268	0.547926	3.29123	-1.09786	2.01425	4.02871	0.660771	2.49923	2.53293	-1.93054	1.18521	1.87463	4.00028	6.93379	4.43063
hsa-miR-151b	1.79963	2.49631	2.65617	1.38285	1.65199	0.657167	1.90243	2.33391	2.21324	1.69922	2.53448	1.70125	2.14829	2.25745	2.6783	2.61401	3.69528	1.7984	2.11374	1.65434	2.0082	3.32705	1.11516	2.33826	1.7511	0.696556	2.95986	3.07561	2.95308	2.67344	3.18234	1.95412	2.23223	0.292002	1.78457	0.547926	1.21668	2.847	1.48373	1.18436	2.42631	0.914265	2.24342	-1.19357	-1.62214	-2.03226	2.41531	-0.178215	-0.427351
hsa-miR-449c-5p	2.42766	-0.311046	-2.44537	1.81895	-0.113547	-2.15019	-0.90492	-1.80905	-3.6694	-0.919691	-3.94125	-2.49515	-2.70969	-4.04633	-2.81355	-3.53573	-3.33814	-1.90204	-2.53012	-3.70322	0.641416	-1.36225	-1.69219	-0.831664	1.315	-2.47337	-1.28806	-4.44009	-0.664308	3.10178	-4.13055	1.95412	0.211167	5.80085	2.35286	-2.91151	2.32203	-1.09786	-1.68619	-2.27507	-1.66116	4.22007	-0.926503	2.82435	4.7529	5.28063	5.04451	-1.76318	3.27309
hsa-miR-2114-5p	2.30982	-1.53344	0.82765	2.50484	-0.113547	0.657167	-2.48988	-0.224086	1.68815	1.13094	-1.61932	1.64781	-1.12473	0.708555	-1.22859	0.164705	4.48841	-0.317076	-0.945157	0.203674	2.0082	2.5826	0.423285	-0.831664	-1.1875	-0.357892	-2.87303	0.604302	-0.4233	-0.859054	0.393015	0.0281194	0.211167	1.33931	0.0965176	-2.91151	0.816142	-1.83482	-1.68619	2.93439	-1.66116	1.65123	-0.926503	-3.5155	-1.62214	-2.03226	-1.28513	-1.76318	1.44712
hsa-miR-2114-3p	-1.6598	-3.1184	-4.03033	0.754821	-2.43548	-0.565225	-0.90492	-0.586656	0.722914	-0.919691	-0.0343624	-0.379674	0.460237	-0.139442	-1.22859	-1.95077	1.18542	-1.90204	-0.945157	-0.243785	0.480952	0.959674	-3.27715	-1.56863	-1.1875	-2.47337	-2.87303	-0.0477748	-2.53878	-1.34448	-0.960622	-3.87877	-1.06894	-0.155457	-0.751479	-2.91151	-1.50579	-3.41979	-1.68619	2.2485	-1.66116	2.3882	-0.926503	-3.5155	-1.62214	-0.447295	-1.77055	0.558751	1.15761
hsa-miR-449c-3p	-0.0748423	-3.1184	-4.03033	-2.70461	-2.43548	-2.15019	-2.48988	-3.39401	-3.6694	-3.72705	-3.94125	-4.08011	-2.70969	-4.04633	-2.81355	-3.53573	-3.33814	-1.90204	-2.53012	-3.70322	-2.02155	-3.68418	-3.27715	-3.15359	-2.77246	-4.05833	-2.87303	-4.44009	-4.12374	-0.206977	-4.13055	-3.87877	-2.29133	2.61393	-1.48844	-2.91151	-3.82771	-3.41979	-1.68619	-2.27507	-1.66116	-0.670698	0.658459	-3.5155	-1.62214	2.21567	1.97361	-1.76318	-2.01231
hsa-miR-3127-5p	2.73251	0.78849	0.613525	2.05028	1.47142	2.49367	0.680042	1.24985	2.35296	2.29532	0.916728	1.12934	0.749744	1.31122	2.14064	0.371156	1.30572	1.26789	1.71781	0.689101	1.52277	1.52527	1.76724	2.13181	1.315	0.799649	1.51929	0.417889	1.30253	1.28779	1.15485	1.40663	1.25299	0.777429	2.05588	3.31731	1.38174	3.15007	2.2207	2.11725	-0.0761941	2.2679	2.77394	3.58253	3.02172	1.87463	1.46211	-1.76318	2.07515
hsa-miR-3130-5p	1.61321	4.04147	3.28255	2.05028	1.02396	1.7567	2.15397	1.89139	2.80633	2.25023	1.89164	1.59231	3.44006	3.28458	2.23084	3.30976	3.65055	3.38336	1.17032	2.56357	2.17485	3.084	0.970773	2.401	2.89997	-4.05833	-2.87303	3.4728	3.31089	3.25245	4.29991	3.41585	-3.8763	-3.61489	1.97099	2.21778	-3.82771	2.77004	-1.68619	1.63182	2.9827	1.20377	1.39543	3.58253	2.0783	-2.03226	1.46211	1.93726	1.44712
hsa-miR-3131	0.214664	-3.1184	-1.22298	-2.70461	-2.43548	-2.15019	-2.48988	-3.39401	-3.6694	-2.14208	-3.94125	-2.49515	-2.70969	-4.04633	-2.81355	-1.95077	-3.33814	-1.90204	-2.53012	-3.70322	-3.60651	-3.68418	-1.69219	0.93387	0.397466	0.029131	-2.87303	-2.85513	-0.953814	3.60972	2.05928	-0.178331	-2.29133	-0.807533	3.11642	-2.91151	4.27557	-3.41979	-1.68619	-2.27507	-1.66116	1.8318	0.658459	1.52889	2.0783	-0.447295	-1.28513	-1.76318	3.11697
hsa-miR-3136-5p	-3.24477	-0.796473	0.057132	-2.70461	-2.43548	-0.565225	-2.48988	-1.80905	-3.6694	-2.14208	-1.61932	-2.49515	-1.12473	-0.876408	-2.81355	-1.21381	-1.01621	-1.90204	-2.53012	-1.38129	-3.60651	-2.09922	-3.27715	-0.346238	-0.450531	-4.05833	-1.28806	-1.63274	-1.31638	0.0340313	-2.54558	-0.708846	0.0305945	-2.02993	-0.751479	-1.32654	-0.657789	0.828141	0.635733	-0.690104	-0.0761941	0.551695	0.658459	1.4387	-0.0371779	0.775098	-1.77055	-1.76318	-0.427351
hsa-miR-548v	-0.0748423	-0.796473	-0.12344	0.995829	1.26496	1.01974	1.41701	-0.586656	0.41806	0.179845	-0.481821	0.443448	0.460237	-1.23898	-0.00619779	-0.72838	1.51984	0.419889	-0.945157	0.820345	0.0939286	0.563746	-0.10723	0.93387	-1.1875	-2.47337	0.2969	0.417889	-0.664308	1.82544	0.26177	-0.708846	0.981685	-3.61489	0.627032	-0.104151	1.45769	-0.249861	-1.68619	-0.690104	-0.0761941	1.20377	2.53293	2.63425	1.54778	-0.447295	0.951914	1.69625	1.89458
hsa-miR-3161	-3.24477	-3.1184	-4.03033	-2.70461	-0.850513	-2.15019	-2.48988	-3.39401	-3.6694	-3.72705	-3.94125	-2.49515	-2.70969	-4.04633	-2.81355	-3.53573	-3.33814	-1.90204	-2.53012	-3.70322	-3.60651	-3.68418	-3.27715	-1.56863	-2.77246	-4.05833	-2.87303	-4.44009	-2.53878	-3.66641	-2.54558	-3.87877	-1.55437	-0.807533	-3.07341	1.61206	-3.82771	1.7095	-1.68619	-2.27507	-1.66116	-2.25566	-0.926503	-3.5155	-1.62214	-2.03226	-0.633049	-1.76318	0.309615
hsa-miR-3170	-0.437412	-1.53344	-1.7084	-2.70461	-0.113547	1.01974	-0.167955	-0.586656	0.722914	1.13094	-1.1339	-0.910189	-0.38776	-0.876408	-1.22859	-1.95077	-3.33814	0.419889	-0.945157	0.384246	-0.799156	0.563746	0.810308	0.305839	1.47547	0.333986	0.827414	0.203764	-0.664308	0.581519	-0.960622	-1.07142	-0.175856	-1.29296	-0.266052	-0.589577	-1.02036	2.07207	4.1467	0.894858	-0.0761941	2.3882	-0.926503	3.35486	2.77018	2.05521	1.19292	0.558751	3.34524
hsa-miR-323b-3p	0.214664	-1.53344	0.82765	0.102744	-2.43548	-2.15019	-0.167955	-1.80905	-0.862048	-0.026606	0.451064	1.85062	2.0452	1.08295	-0.00619779	-0.365809	3.45628	1.7984	1.71781	1.05167	0.785806	4.53982	-0.10723	2.05586	2.43699	0.333986	-2.87303	1.44255	1.49097	3.07506	0.998736	2.94141	2.14607	-0.444963	0.386024	0.25842	3.31184	0.280654	2.01425	4.29479	1.79828	0.551695	1.88085	1.69395	1.18521	2.82572	1.11697	5.73667	2.23561
hsa-miR-3065-5p	1.70943	-3.1184	0.613525	1.54332	1.02396	-0.565225	1.21056	0.853916	0.237487	0.179845	-3.94125	0.312204	-0.38776	0.345985	-0.491625	-0.0763029	-1.01621	2.18542	-0.208192	-0.533292	0.917051	-2.09922	0.810308	0.0163326	-0.450531	-0.357892	0.2969	1.1145	0.399823	-1.34448	0.513309	-3.87877	-0.416864	0.472574	0.0965176	-1.32654	0.927174	0.828141	0.635733	3.83346	2.03928	2.87362	0.658459	1.23939	2.0783	-0.447295	1.79016	-1.76318	0.309615
hsa-miR-3193	-3.24477	-3.1184	-0.860406	-1.11965	-2.43548	0.17174	-0.167955	-1.07208	-0.862048	-2.14208	-1.1339	-0.910189	-0.38776	-0.876408	-2.81355	-3.53573	-3.33814	-0.317076	-0.945157	-0.895862	-2.02155	-3.68418	-0.10723	-0.346238	-2.77246	-1.25098	-0.0656705	-0.739653	-0.4233	-0.496483	-1.32319	-1.55684	-0.175856	-3.61489	-0.266052	-2.91151	0.259749	-1.83482	1.12116	0.0468614	-1.66116	-2.25566	1.39543	0.732428	1.18521	-2.03226	-0.392041	-1.76318	-0.427351
hsa-miR-3200-3p	2.63788	-0.311046	0.057132	1.68771	0.73445	1.01974	1.21056	0.853916	1.75686	2.1556	0.451064	0.777867	1.37777	1.08295	2.61271	0.551728	-0.530784	0.419889	2.11374	0.689101	0.785806	0.563746	0.423285	1.23872	-1.1875	1.36793	-0.551097	-0.980661	0.124188	0.421054	0.26177	0.97921	-0.706371	5.61152	3.43439	6.57834	1.45769	1.43819	-1.68619	3.65567	-1.66116	2.2679	1.88085	3.85082	2.90142	2.6116	3.16491	4.86618	1.89458
hsa-miR-3065-3p	5.4522	2.99012	4.18399	4.98888	4.33271	4.1166	4.69003	4.22804	4.54492	4.11216	2.32553	3.70779	3.22105	3.5311	4.24173	3.64417	3.20102	3.14236	5.00126	4.18553	5.51502	1.67337	3.8624	3.66659	2.08552	3.48856	4.28685	3.79353	3.52731	1.61899	2.5837	2.91564	2.18979	4.90475	4.22121	1.94648	4.15528	4.40676	2.95766	5.70793	4.40493	4.84237	2.98039	4.46749	4.15922	1.66818	5.10474	6.08857	2.74257
hsa-miR-378c	5.94753	4.2653	3.88256	4.55278	3.49526	3.05927	3.29148	4.3407	4.02408	4.45783	3.31613	4.04401	3.22105	3.59029	3.87295	5.04547	3.07125	2.95594	3.91282	3.87421	4.43241	3.11023	4.17406	4.71059	2.43699	4.04496	4.18226	4.40226	4.45746	3.04784	4.60077	2.75059	3.24265	4.51954	1.31891	1.61206	0.420214	4.80422	5.13398	1.8124	2.73116	2.2679	-0.926503	2.67432	3.02172	3.69566	2.85003	0.558751	0.795041
hsa-miR-4326	2.24709	1.8358	-4.03033	1.81895	-2.43548	-2.15019	1.75804	1.24985	1.75686	2.10584	-3.94125	0.563743	1.53824	1.37993	0.356372	1.41846	-3.33814	1.55739	-2.53012	2.27406	-0.436586	1.60122	1.76724	1.6013	2.27193	0.029131	1.03387	-0.352629	1.43085	1.82544	0.727434	1.61308	1.1681	2.53486	1.17452	2.64308	2.28081	2.60258	1.12116	1.8124	3.29304	3.5257	2.77394	4.97234	3.66326	3.01214	1.26507	-0.178215	1.68813
hsa-miR-2355-5p	3.74392	6.13663	6.53096	4.49506	6.80532	7.91456	6.13583	5.86573	5.24648	5.14023	5.71874	4.76851	7.8401	5.82865	5.88341	5.18878	4.81668	6.90209	6.89824	6.82914	5.79223	5.61731	7.12905	6.59962	5.56293	6.0645	5.2614	5.50096	5.8406	4.85323	5.42212	5.16289	5.76214	4.17301	3.84546	4.68095	5.16947	4.71464	4.65366	4.82297	4.56766	5.09307	4.90639	6.39889	4.44395	4.70921	5.31053	3.79141	4.6459
hsa-miR-500b-5p	2.42766	2.94769	3.37055	3.12828	3.86831	3.78055	4.4988	2.53673	2.43912	2.10584	3.00126	2.9967	2.78217	2.18249	2.47185	3.66394	5.47884	2.85285	4.81861	4.40007	2.83643	3.69952	3.262	2.72905	3.63693	3.64903	2.08117	2.4054	3.05617	3.25245	3.16407	2.53062	2.78192	2.98502	2.80924	2.92138	3.33216	2.847	1.77324	3.45285	1.79828	3.29893	-0.926503	3.19875	2.62579	2.4913	4.04195	-1.76318	2.63154
hsa-miR-2277-5p	1.00316	-3.1184	-1.7084	0.102744	-0.850513	-0.565225	0.317472	-1.80905	-1.34748	-0.919691	-1.61932	-2.49515	-2.70969	-0.345893	-2.81355	-3.53573	0.121293	-0.317076	-0.945157	-2.11825	-1.28458	0.0162578	-0.955227	-0.346238	0.0348955	-1.25098	-2.87303	-1.63274	-1.31638	-0.206977	-0.671116	-1.07142	-0.175856	-0.444963	-0.751479	-0.589577	1.30157	1.22407	-0.101232	-0.690104	-0.0761941	0.551695	0.658459	1.4387	1.18521	0.289671	-0.633049	-1.76318	0.309615
hsa-miR-2355-3p	0.214664	2.76424	2.37906	1.38285	1.65199	3.34167	1.90243	2.75574	1.45988	1.40224	2.80021	1.12934	2.4196	2.14349	2.85887	2.395	1.51984	3.14236	1.99344	2.0247	1.88534	2.88567	2.0804	2.51883	2.78213	2.31671	1.3749	1.626	1.70915	1.08848	1.89182	2.49627	1.61556	1.02897	1.31891	1.94648	0.695848	0.972531	-0.101232	2.36879	-0.0761941	1.20377	0.658459	1.61378	-1.62214	1.13767	0.861716	2.62914	2.23561
hsa-miR-3605-3p	0.455672	-0.311046	0.923865	1.38285	-0.850513	1.55025	0.680042	1.12955	1.54005	1.48241	1.98948	0.167814	1.1972	1.68159	0.645879	0.551728	1.41675	3.38336	1.17032	1.34118	0.641416	2.33819	0.423285	0.546847	0.686972	0.585524	0.827414	1.49065	1.65762	1.19157	1.15485	1.61308	0.647266	1.42951	1.01406	1.33642	1.21668	-0.249861	2.2207	3.50629	2.03928	2.13666	3.16096	2.15693	1.18521	2.4913	2.17431	1.93726	1.44712
hsa-miR-3607-3p	6.03832	4.3492	5.24346	5.3122	5.08022	4.88324	5.49311	4.51888	4.87363	5.62831	7.63381	5.13663	7.71343	8.51901	2.96781	2.53035	4.87618	7.17745	5.86649	5.41832	6.18953	4.9776	4.08917	5.07041	4.52216	4.41334	4.5616	8.71108	8.47687	8.05683	9.21333	7.85974	5.45238	5.60186	3.33598	3.06577	5.98125	6.98642	7.36637	8.16684	7.42896	8.61393	6.15031	4.24605	7.7288	7.69736	6.35357	7.11027	7.87491
hsa-miR-3610	-0.0748423	0.582039	-0.12344	0.995829	-0.113547	-2.15019	-0.167955	-0.224086	-3.6694	-0.919691	-0.481821	-0.379674	2.0452	-2.46137	-1.22859	-0.72838	-0.168214	0.419889	0.277235	1.34118	0.641416	-3.68418	1.47773	3.2558	2.43699	2.44946	1.98496	2.21812	0.920655	2.16648	1.65081	2.62902	2.00635	0.0855513	-1.48844	-0.589577	-3.82771	0.0396455	0.635733	0.0468614	1.1462	0.0662679	-0.926503	0.571963	-1.62214	0.289671	0.431081	1.40675	0.795041
hsa-miR-3613-5p	2.1815	3.03135	2.65617	2.24959	3.17923	2.6047	2.15397	2.43888	1.82245	2.25023	3.75223	1.98598	2.33471	3.0517	2.31573	1.50866	1.87131	3.38336	2.67933	2.0247	1.34769	2.50564	3.09788	2.33826	3.37729	2.31671	2.17137	1.58228	1.60418	2.56241	1.54188	2.69108	3.22174	2.6519	1.88079	2.44605	3.48517	4.66236	4.91372	3.55782	4.878	3.89409	4.85486	1.7699	3.33206	4.37713	3.32537	2.48475	3.91842
hsa-miR-3613-3p	-0.437412	-1.53344	-4.03033	-2.70461	0.371879	0.657167	-2.48988	0.0654205	-2.08444	-2.14208	0.451064	-4.08011	-0.38776	0.0411302	0.645879	-0.72838	-1.75318	-1.90204	0.277235	-2.11825	-2.02155	-2.09922	-0.955227	-1.56863	0.686972	-1.25098	-1.28806	-1.27017	-0.664308	-0.496483	-2.54558	-0.708846	-1.55437	-3.61489	-3.07341	-1.32654	-1.50579	-0.612431	-1.68619	-0.690104	-0.0761941	-0.670698	0.658459	-3.5155	-0.0371779	-2.03226	-1.28513	1.04418	-2.01231
hsa-miR-3614-5p	0.662123	-0.311046	1.01406	-1.11965	1.26496	0.657167	-0.90492	1.56019	-1.34748	0.916811	-0.771328	0.563743	-1.12473	-0.345893	1.27391	-3.53573	-3.33814	-0.317076	-0.945157	-1.38129	0.0939286	-3.68418	0.182277	-0.346238	1.61986	-0.888407	0.2969	-1.63274	-0.4233	1.37799	-0.0430844	0.765085	2.39049	4.37947	5.25302	3.06577	0.927174	2.51095	0.635733	-2.27507	-1.66116	4.2835	1.39543	3.68417	6.29075	1.13767	2.09734	-0.178215	0.795041
hsa-miR-3614-3p	0.662123	-0.796473	0.217597	-2.70461	-2.43548	1.30924	-0.90492	-0.224086	-0.499478	0.665272	-1.61932	-0.379674	0.0976669	-1.7244	-1.22859	-1.21381	-3.33814	-1.90204	-2.53012	-0.243785	-0.147079	-3.68418	-0.10723	-3.15359	-0.450531	-0.5989	-2.87303	-2.11816	-1.31638	-0.206977	-0.960622	-0.41934	0.647266	2.92427	2.35286	1.17596	1.03027	0.972531	-0.101232	-2.27507	0.660771	2.2679	0.658459	2.36714	2.77018	1.42717	-0.00501774	-1.76318	0.795041
hsa-miR-3615	0.842696	-0.796473	0.724557	1.38285	0.73445	0.657167	0.680042	0.853916	-0.209972	1.48241	0.582309	2.42768	2.14829	1.62609	1.8303	2.395	0.909789	-0.317076	1.71781	0.940639	1.52277	1.07071	1.3667	1.09434	0.397466	0.585524	-2.87303	-0.533202	0.124188	1.08848	1.227	1.16562	-0.706371	2.92427	2.59902	2.76092	3.55599	1.86562	2.2207	-0.690104	1.50877	0.914265	2.24342	4.47885	2.62579	0.775098	1.0368	1.69625	1.44712
hsa-miR-3616-3p	0.842696	-3.1184	-2.44537	0.102744	-2.43548	-2.15019	-2.48988	-1.07208	-3.6694	-1.40512	-3.94125	-2.49515	-2.70969	-2.46137	-2.81355	-3.53573	-3.33814	-1.90204	-2.53012	-3.70322	-0.799156	-3.68418	-0.10723	-3.15359	-1.1875	-2.47337	-2.87303	-2.11816	-2.53878	-0.496483	-0.960622	-0.178331	-0.706371	-0.807533	0.0965176	-0.104151	-1.02036	-0.612431	-1.68619	-0.690104	-1.66116	1.99227	-0.926503	1.61378	3.13275	1.42717	-2.50752	-1.76318	0.309615
hsa-miR-3651	-0.922839	-0.796473	-4.03033	-0.382682	0.371879	-2.15019	-0.167955	-0.224086	-0.499478	-0.557121	-0.771328	-1.75819	0.460237	0.0411302	-2.81355	-3.53573	-3.33814	-1.90204	-0.945157	-0.895862	0.0939286	-2.09922	-0.4698	-1.56863	0.397466	-0.5989	-1.28806	-0.533202	-0.953814	1.19157	0.393015	0.513546	-0.175856	1.02897	-1.48844	-2.91151	0.695848	-1.83482	2.83737	-0.690104	-0.0761941	1.20377	1.39543	1.4387	1.54778	1.42717	-2.50752	2.14371	1.68813
hsa-miR-3653-3p	0.214664	0.341031	1.39593	0.754821	2.20838	1.55025	3.91951	1.36088	0.722914	1.31735	2.50169	0.443448	3.07167	2.77385	-0.00619779	-0.365809	1.18542	2.62152	2.67933	0.384246	1.43788	0.563746	1.85213	-0.346238	1.13443	0.696556	-0.0656705	2.35432	2.02601	1.37799	2.17323	2.27098	-0.175856	0.292002	-0.266052	-1.32654	0.927174	3.08801	2.56173	1.8124	2.24573	4.2835	2.77394	1.4387	3.13275	3.80063	0.951914	2.62914	3.19714
hsa-miR-3662	-3.24477	-1.53344	-4.03033	-2.70461	-0.850513	-2.15019	-0.90492	-1.80905	-2.08444	-2.14208	-3.94125	-1.27276	-2.70969	-4.04633	-2.81355	-3.53573	-3.33814	-1.90204	-0.945157	-3.70322	-2.02155	-3.68418	-3.27715	-0.346238	-2.77246	-0.888407	-1.28806	-4.44009	-0.664308	-3.66641	-2.54558	-3.87877	-3.8763	-0.444963	-1.48844	1.73235	-2.24275	-1.09786	-1.68619	-2.27507	-1.66116	-2.25566	-0.926503	1.7699	-1.62214	-2.03226	-1.77055	-1.76318	-2.01231
hsa-miR-3664-5p	-0.0748423	-3.1184	-4.03033	-2.70461	-2.43548	-2.15019	-2.48988	-3.39401	-2.08444	-2.14208	-3.94125	-4.08011	-2.70969	-4.04633	-2.81355	-1.95077	-3.33814	-1.90204	-2.53012	-3.70322	-0.799156	-3.68418	-3.27715	-3.15359	-2.77246	-4.05833	-2.87303	-1.63274	-1.80181	-0.496483	-2.54558	-2.29381	-0.706371	-1.29296	-0.751479	-0.589577	-1.50579	-3.41979	2.2207	-2.27507	-1.66116	-0.670698	-0.926503	1.84205	1.54778	1.87463	-0.392041	-1.76318	0.309615
hsa-miR-3677-3p	1.39909	2.167	2.19849	1.20228	1.02396	2.49367	0.317472	2.67208	2.00302	2.38148	1.78667	0.312204	3.22105	1.97604	2.85887	1.67372	0.362301	2.00485	1.37677	1.72305	1.67889	1.52527	2.91267	3.2558	2.71939	2.35106	1.65054	0.84531	1.43085	2.21623	1.48416	1.47878	1.25299	1.9397	0.833483	3.23824	1.787	3.94654	2.01425	0.894858	2.03928	1.65123	2.98039	4.17799	4.10578	1.87463	3.40737	3.96474	1.44712
hsa-miR-3682-3p	-0.437412	-1.53344	-0.860406	-2.70461	-2.43548	-0.565225	-2.48988	-3.39401	-2.08444	-0.267614	-2.35629	-0.620682	-0.38776	-1.7244	0.356372	0.371156	-1.75318	-1.90204	-0.945157	-2.11825	-2.02155	-3.68418	-0.4698	-0.346238	-0.450531	-1.7364	-2.87303	-2.85513	-1.80181	-1.34448	-1.80862	-0.708846	-1.55437	-0.807533	0.833483	0.995385	-0.127274	0.0396455	0.635733	-0.690104	-0.0761941	1.20377	0.658459	3.11386	0.699788	0.289671	-0.922556	-0.178215	0.795041
hsa-miR-3913-5p	2.82132	3.11042	3.85841	2.96781	3.29244	3.4044	2.15397	2.16058	0.974453	1.02784	2.56654	2.39562	2.49977	2.06219	2.544	2.69308	3.62765	0.419889	3.73667	2.92614	2.17485	2.19846	3.02663	3.15019	0.92798	2.73608	3.05771	2.75958	2.86495	1.82544	3.80609	2.8627	2.69356	1.74266	2.65451	3.35528	2.54733	0.667677	1.12116	2.36879	1.1462	0.551695	0.658459	1.97635	1.54778	2.21567	1.68888	0.558751	2.07515
hsa-miR-3917	0.842696	1.73958	1.01406	0.102744	1.26496	1.55025	-0.167955	-0.586656	-2.08444	-0.557121	1.61334	-0.620682	0.749744	-1.7244	-1.22859	0.164705	2.72795	0.419889	1.55734	0.384246	1.03735	0.222709	1.24641	1.70439	0.686972	2.05019	1.3749	1.66843	1.16166	2.31087	2.13624	2.18732	1.1681	-0.155457	1.57045	-1.32654	1.30157	-1.83482	1.48373	0.894858	-1.66116	0.914265	0.658459	-0.345575	0.699788	-2.03226	0.299837	2.14371	0.795041
hsa-miR-3150b-3p	-3.24477	-1.53344	-2.44537	-0.382682	-2.43548	-2.15019	-2.48988	-0.586656	-1.34748	-1.40512	-3.94125	-2.49515	-2.70969	-4.04633	-2.81355	-3.53573	-3.33814	-0.317076	-2.53012	-1.38129	-2.02155	-3.68418	-1.69219	-3.15359	-2.77246	-4.05833	-1.28806	-2.85513	-1.80181	-3.66641	-4.13055	-2.29381	-2.29133	-3.61489	-1.48844	-2.91151	-2.24275	-1.83482	-1.68619	-0.690104	-0.0761941	-2.25566	2.53293	-3.5155	-1.62214	0.775098	-2.50752	-1.76318	-0.427351
hsa-miR-676-3p	0.455672	2.09105	1.25507	1.68771	1.95684	-0.565225	0.969549	1.73527	1.616	1.63051	1.34415	0.777867	0.990752	2.4294	1.71001	1.67372	1.79114	0.419889	0.639805	-0.895862	1.14838	1.52527	-0.955227	1.23872	0.686972	-0.151441	0.586406	0.689191	0.830457	1.69114	2.05928	0.513546	0.647266	-0.444963	1.17452	0.547926	0.0791767	-1.09786	-0.101232	3.1512	1.50877	1.20377	1.39543	2.85954	1.54778	-2.03226	1.19292	-1.76318	-0.427351
hsa-miR-3928-3p	1.00316	0.0515241	-0.12344	1.20228	-0.850513	0.17174	0.317472	0.512879	-0.862048	-0.267614	0.451064	-1.27276	0.749744	0.998062	-0.491625	-0.365809	-0.168214	1.55739	0.277235	-0.895862	0.0939286	0.403281	-0.955227	0.753298	1.315	0.189596	-1.28806	0.314795	0.830457	0.421054	1.80019	0.513546	0.878591	-0.444963	-0.266052	0.547926	0.259749	1.62461	2.95766	0.0468614	1.50877	1.99227	-0.926503	1.4387	1.54778	0.775098	-0.00501774	2.14371	1.89458
hsa-miR-3934-5p	0.214664	-3.1184	-0.860406	0.465314	-2.43548	-2.15019	-0.90492	-0.586656	-3.6694	-2.14208	-2.35629	-1.75819	-0.38776	-2.46137	-0.491625	-0.0763029	-1.75318	-1.90204	-2.53012	-3.70322	-1.28458	-2.09922	-0.10723	-3.15359	-1.1875	-0.5989	-2.87303	-4.44009	-0.953814	-2.08145	-2.54558	-0.708846	-0.706371	0.292002	-0.266052	2.13289	-0.127274	1.10378	2.40127	-2.27507	0.660771	-2.25566	-0.926503	-0.708145	0.699788	1.13767	-0.922556	-1.76318	-0.427351
hsa-miR-548y	-3.24477	-3.1184	-4.03033	-0.382682	-2.43548	-2.15019	-2.48988	-3.39401	-3.6694	-3.72705	-3.94125	-4.08011	-2.70969	-4.04633	-2.81355	-3.53573	-1.75318	-1.90204	-2.53012	-3.70322	-3.60651	-3.68418	-3.27715	-1.56863	-2.77246	-4.05833	-2.87303	-0.739653	-4.12374	-2.08145	-4.13055	-3.87877	-3.8763	0.908674	-3.07341	-2.91151	-3.82771	-3.41979	-1.68619	-2.27507	-1.66116	-2.25566	-0.926503	-3.5155	-1.62214	-2.03226	-4.09248	-1.76318	-2.01231
hsa-miR-374c-5p	-1.6598	-3.1184	-4.03033	-2.70461	-2.43548	-2.15019	-2.48988	-1.07208	-2.08444	-3.72705	-1.61932	-4.08011	-1.12473	-1.7244	-2.81355	-1.95077	-3.33814	5.33637	-2.53012	-3.70322	-2.02155	-1.36225	-3.27715	-3.15359	-2.77246	-4.05833	-2.87303	-0.980661	-4.12374	-2.08145	-2.54558	-3.87877	-2.29133	-3.61489	-3.07341	-2.91151	-3.82771	-3.41979	3.17179	4.43918	4.40493	3.5257	0.658459	-3.5155	-0.0371779	0.775098	-2.50752	1.40675	3.19714
hsa-miR-4423-3p	2.90498	-1.53344	-2.44537	0.102744	-2.43548	-2.15019	-2.48988	-3.39401	0.578524	-2.14208	-3.94125	-0.910189	-2.70969	-2.46137	-2.81355	-3.53573	-3.33814	-1.90204	-2.53012	-2.11825	0.30038	-3.68418	-3.27715	-3.15359	-2.77246	-0.5989	-2.87303	-1.63274	-1.80181	-1.34448	-2.54558	-1.07142	-2.29133	1.74266	-1.48844	-2.91151	-0.127274	-3.41979	-0.101232	-2.27507	-1.66116	0.0662679	-0.926503	-3.5155	-1.62214	1.13767	-4.09248	-1.76318	-2.01231
hsa-miR-4444	-0.437412	1.12953	0.82765	-0.382682	-0.113547	0.657167	0.317472	0.0654205	-0.209972	-0.557121	0.14621	0.443448	1.53824	-0.876408	1.57876	0.712193	0.121293	0.905316	0.639805	1.34118	0.641416	-0.514257	0.970773	1.6013	-1.1875	1.66959	1.65054	0.986173	0.124188	2.63737	1.59737	2.72114	2.46355	0.633039	-0.751479	-1.32654	-0.127274	1.3351	2.40127	0.532288	1.1462	0.914265	1.39543	-0.0560683	1.54778	-2.03226	-0.18559	1.69625	-0.427351
hsa-miR-4449	-0.922839	0.78849	-0.860406	-1.11965	-2.43548	-2.15019	-2.48988	-0.224086	-0.499478	0.179845	-1.61932	-1.75819	-2.70969	-0.586901	-2.81355	-3.53573	0.362301	-0.317076	-2.53012	-0.533292	-0.436586	0.959674	-0.4698	-0.346238	0.686972	-0.888407	-0.0656705	-0.533202	-0.4233	-0.859054	1.227	-1.07142	-0.175856	1.74266	-0.266052	-0.589577	0.420214	-1.09786	3.06869	0.0468614	2.03928	0.0662679	0.658459	1.61378	-1.62214	1.42717	-4.09248	1.40675	-2.01231
hsa-miR-4461	-1.6598	-1.53344	-2.44537	-1.11965	-2.43548	0.657167	-2.48988	-0.586656	2.83839	-0.919691	-0.481821	0.674774	2.96274	-0.139442	1.09334	-0.0763029	-1.75318	-1.90204	-2.53012	2.40531	2.73334	-0.514257	2.91267	2.13181	2.89997	1.49626	2.17137	-2.11816	-4.12374	2.21623	-1.80862	2.91564	1.90506	-3.61489	-1.48844	-0.589577	-1.02036	0.487104	1.12116	-0.690104	1.50877	0.0662679	0.658459	1.00806	0.699788	1.42717	-4.09248	1.04418	-2.01231
hsa-miR-4473	-0.0748423	-3.1184	-0.570899	0.465314	-2.43548	-0.565225	0.317472	-1.07208	-1.34748	-3.72705	-1.61932	-1.27276	0.990752	-0.345893	-1.22859	-1.21381	-0.168214	-0.317076	-0.945157	-0.533292	-1.28458	0.959674	-0.4698	0.305839	0.0348955	-1.25098	-0.551097	-1.63274	0.268578	1.19157	-0.0430844	-1.55684	1.1681	-0.444963	0.0965176	-0.589577	0.695848	1.43819	-0.101232	-0.690104	-1.66116	1.44478	-0.926503	1.34248	1.83729	-0.447295	0.662407	-1.76318	1.68813
hsa-miR-1269b	-1.6598	-3.1184	-2.44537	-2.70461	-0.850513	-0.565225	-2.48988	-3.39401	-3.6694	-0.919691	-0.771328	-4.08011	-2.70969	-4.04633	-2.81355	-3.53573	-3.33814	-1.90204	-0.945157	-3.70322	-0.799156	-2.09922	-1.69219	-3.15359	-2.77246	1.29922	-2.87303	-4.44009	-4.12374	-0.859054	-4.13055	-3.87877	-3.8763	4.7205	-1.48844	-2.91151	-3.82771	-3.41979	-0.101232	0.532288	1.50877	0.0662679	0.658459	-3.5155	-1.62214	-2.03226	1.11697	-0.178215	-2.01231
hsa-miR-3074-5p	3.09508	1.73958	1.52426	1.20228	1.26496	1.01974	2.03368	2.38735	2.35296	1.82754	1.01294	1.75278	1.93417	1.8844	1.57876	-0.0763029	1.51984	2.34589	2.22477	1.15476	2.27613	2.24656	1.76724	1.97569	2.35682	2.28152	0.827414	1.74973	1.30253	2.16648	1.65081	2.1436	1.1681	4.4884	3.23037	4.3269	3.27032	2.92006	2.40127	5.17614	3.46813	4.53876	5.30232	5.60603	5.43314	3.7491	3.39134	1.04418	4.5876
hsa-miR-3173-5p	0.662123	-3.1184	-2.44537	-1.11965	-2.43548	-2.15019	-2.48988	0.512879	-2.08444	-0.026606	-1.1339	-0.379674	-1.12473	-1.7244	0.356372	-3.53573	-3.33814	1.26789	-2.53012	-2.11825	-1.28458	0.0162578	-1.69219	-0.831664	0.397466	-0.888407	-2.87303	-0.533202	-1.31638	-0.206977	-0.671116	-0.708846	-0.706371	-2.02993	-3.07341	-0.104151	0.420214	1.43819	0.635733	0.532288	-0.0761941	-2.25566	0.658459	0.732428	-1.62214	-2.03226	-0.392041	-1.76318	0.309615
hsa-miR-3677-5p	-0.437412	0.0515241	0.493231	-1.11965	-2.43548	0.17174	-2.48988	-0.586656	0.41806	-0.919691	0.306674	-1.27276	2.14829	0.998062	0.356372	0.987827	0.362301	1.26789	-0.945157	0.940639	0.480952	-2.09922	-1.69219	0.546847	0.397466	0.029131	-1.28806	0.0834697	0.124188	1.08848	0.26177	0.765085	-0.706371	1.02897	-0.266052	1.61206	-0.657789	0.487104	0.635733	-2.27507	0.660771	0.0662679	0.658459	3.14271	1.54778	0.289671	-0.633049	-0.178215	-2.01231
hsa-miR-3940-5p	-3.24477	-1.53344	-4.03033	-1.11965	-2.43548	-0.565225	-2.48988	-3.39401	-2.08444	-1.40512	-2.35629	-2.49515	1.53824	-1.7244	-1.22859	-3.53573	-1.75318	-1.90204	-2.53012	-3.70322	-2.02155	-3.68418	-1.69219	1.23872	-2.77246	-0.5989	-1.28806	-0.739653	-1.80181	-3.66641	-2.54558	-0.708846	-1.06894	-3.61489	-0.751479	-1.32654	-1.50579	0.667677	-0.101232	-2.27507	-1.66116	-0.670698	1.88085	1.52889	2.46532	-0.447295	-1.28513	-1.76318	0.309615
hsa-miR-4423-5p	5.21876	-3.1184	-2.44537	2.33978	-2.43548	-0.565225	-2.48988	0.998306	2.21324	1.13094	-3.94125	-1.27276	-2.70969	-1.7244	-0.00619779	-3.53573	-3.33814	-1.90204	-2.53012	-0.895862	1.75104	-3.68418	-3.27715	-3.15359	0.0348955	-0.888407	-2.87303	-4.44009	-2.53878	0.857154	-1.32319	-0.41934	-0.175856	3.2306	-0.751479	-1.32654	1.38174	-3.41979	-1.68619	0.894858	-1.66116	2.95379	-0.926503	-1.93054	1.18521	3.39401	-0.18559	-1.76318	-2.01231
hsa-miR-4636	-1.6598	-1.53344	1.17912	-2.70461	-0.113547	-0.565225	0.317472	-3.39401	-3.6694	-1.40512	-2.35629	-1.27276	-0.38776	-0.586901	-2.81355	-0.365809	-1.75318	-1.90204	1.37677	0.203674	-2.02155	-3.68418	0.629736	0.305839	0.686972	0.986062	1.03387	1.58228	1.43085	0.581519	1.70234	0.0281194	0.516021	-1.29296	-0.266052	-1.32654	0.0791767	-3.41979	-1.68619	-2.27507	0.660771	-0.670698	-0.926503	-1.93054	-1.62214	0.289671	-0.392041	-1.76318	1.68813
hsa-miR-4638-3p	-0.922839	-3.1184	-0.860406	0.102744	-2.43548	-2.15019	-2.48988	-1.80905	-3.6694	-0.919691	-1.1339	-1.27276	0.0976669	0.597524	-1.22859	-3.53573	-1.75318	-0.317076	-2.53012	-2.11825	-0.799156	-0.22475	-3.27715	-0.346238	0.0348955	-0.5989	-2.87303	-0.352629	-1.80181	0.0340313	0.26177	-0.178331	-0.416864	1.51439	-3.07341	-2.91151	-0.127274	0.487104	-1.68619	0.0468614	-1.66116	0.551695	0.658459	0.571963	1.54778	0.289671	0.861716	0.558751	0.795041
hsa-miR-4652-5p	-3.24477	-3.1184	-4.03033	-2.70461	-2.43548	-2.15019	-0.90492	-3.39401	-3.6694	-3.72705	-3.94125	-4.08011	-2.70969	-4.04633	-2.81355	-3.53573	-3.33814	-1.90204	-2.53012	-3.70322	-3.60651	-3.68418	-3.27715	-3.15359	-2.77246	-4.05833	-2.87303	-2.11816	-2.53878	-3.66641	-2.54558	-3.87877	-3.8763	0.633039	0.0965176	0.25842	1.30157	1.62461	2.01425	0.894858	-1.66116	2.2679	1.39543	-3.5155	2.28475	-0.447295	-1.77055	-1.76318	1.68813
hsa-miR-4661-5p	1.00316	0.582039	0.82765	1.20228	2.60892	2.49367	1.90243	1.24985	2.00302	1.55836	-0.240813	0.443448	1.37777	1.31122	1.71001	0.551728	0.362301	1.7984	1.55734	0.940639	1.14838	0.222709	-0.10723	0.93387	-0.450531	-0.5989	0.2969	1.1145	1.30253	1.28779	1.65081	-1.07142	1.0779	2.05754	1.01406	2.29795	1.59855	2.80903	1.77324	2.93439	2.03928	1.44478	1.88085	4.25929	1.18521	-0.447295	2.82638	-1.76318	2.38
hsa-miR-4662a-5p	2.68597	5.06647	1.90041	4.26117	5.97815	5.45714	5.33667	5.50987	4.68374	4.04774	4.06437	4.24632	3.31268	4.55729	4.57015	4.61908	4.52605	5.08665	4.21135	3.35207	4.79009	4.34372	4.25423	4.43886	1.7511	3.01848	4.7044	3.58781	2.86495	3.59098	2.37725	2.09851	2.27345	4.53993	2.13605	2.3739	2.4011	1.43819	1.48373	8.41056	0.660771	4.45859	2.77394	0.876817	3.33206	4.34278	2.70194	1.04418	4.29147
hsa-miR-4664-3p	-3.24477	-3.1184	-4.03033	-2.70461	-2.43548	-2.15019	-2.48988	-3.39401	-1.34748	-3.72705	-3.94125	-4.08011	-2.70969	-4.04633	-2.81355	-3.53573	-3.33814	-1.90204	-2.53012	-3.70322	-3.60651	-3.68418	-3.27715	-3.15359	-2.77246	-4.05833	-2.87303	-4.44009	-4.12374	-3.66641	-4.13055	-1.55684	-2.29133	0.908674	-0.751479	1.61206	-2.24275	-1.83482	-1.68619	-2.27507	-1.66116	-2.25566	-0.926503	1.34248	-0.0371779	-2.03226	-2.50752	0.558751	-2.01231
hsa-miR-4668-3p	1.00316	-1.53344	-0.329891	0.102744	-0.113547	0.17174	0.969549	0.306429	1.18858	2.33904	0.306674	0.964281	1.53824	1.37993	0.356372	-1.21381	-1.75318	2.00485	0.929312	1.42607	0.641416	0.83938	0.182277	0.305839	0.686972	0.986062	-0.0656705	1.34127	0.268578	0.857154	1.42404	1.67582	0.981685	1.51439	0.386024	1.33642	2.74214	0.828141	2.01425	1.63182	1.79828	2.87362	2.77394	2.67432	2.28475	2.6116	2.13634	0.558751	2.23561
hsa-miR-4677-3p	3.09508	3.03135	2.95835	2.24959	3.58689	3.4044	2.93638	2.67208	2.43912	2.38148	2.77299	2.8624	3.48014	3.09322	1.94133	2.13669	2.81161	1.55739	3.08459	2.98328	2.73334	2.69086	2.60549	3.07523	1.7511	2.88418	2.33643	3.42409	3.59736	3.22841	3.70866	3.15465	2.14607	2.16647	3.82141	3.59629	3.76474	3.69915	2.95766	1.63182	2.24573	2.78873	5.00423	5.35178	3.13275	2.4913	3.32537	1.04418	3.76905
hsa-miR-1343-3p	0.662123	-0.796473	-2.44537	0.465314	-0.850513	-0.565225	-2.48988	0.0654205	-0.862048	-1.40512	-1.61932	-1.75819	-1.12473	-1.23898	-2.81355	-1.95077	0.568752	-0.317076	-0.208192	-0.895862	-0.436586	0.403281	-0.4698	-0.346238	0.0348955	-0.888407	-0.0656705	-1.63274	-0.4233	0.0340313	-1.80862	-0.41934	-0.706371	0.472574	-0.751479	-2.91151	0.564604	-0.249861	-1.68619	-2.27507	-0.0761941	-2.25566	-0.926503	2.15693	-0.0371779	-2.03226	-0.633049	-1.76318	-0.427351
hsa-miR-4709-3p	-0.437412	-0.796473	-0.570899	-1.11965	-0.113547	-2.15019	0.317472	0.0654205	-2.08444	-0.557121	-0.0343624	-0.379674	1.37777	-1.23898	0.645879	-1.21381	-3.33814	1.55739	0.277235	-0.533292	-1.28458	-0.514257	0.182277	-1.56863	0.397466	0.189596	-0.0656705	-2.11816	-0.664308	-2.08145	-1.80862	-1.07142	-1.55437	-1.29296	-1.48844	0.547926	-1.02036	-3.41979	0.635733	-2.27507	-1.66116	0.551695	0.658459	-0.345575	-1.62214	-0.447295	-0.18559	-1.76318	-0.427351
hsa-miR-203b-3p	3.35515	-0.796473	0.82765	4.06357	3.23695	0.17174	2.71957	5.30296	6.83144	4.58129	-0.481821	2.36283	0.990752	3.78022	2.85887	1.10812	-1.01621	-0.317076	1.71781	0.544711	4.57836	2.19846	3.38106	1.36997	3.29363	3.84253	1.51929	0.986173	1.65762	2.90345	2.37725	3.46996	3.36211	6.06635	4.56322	1.94648	-1.50579	7.91839	4.29109	4.61975	1.1462	1.44478	7.18724	6.70003	5.72659	-2.03226	5.83382	8.72767	1.15761
hsa-miR-4724-5p	-0.437412	-1.53344	-4.03033	-2.70461	-0.113547	-2.15019	-2.48988	-3.39401	-3.6694	0.520882	-3.94125	-1.27276	-2.70969	-2.46137	-2.81355	-1.95077	-3.33814	-1.90204	-2.53012	-3.70322	-1.28458	-3.68418	-3.27715	-3.15359	-1.1875	-0.888407	-2.87303	-2.85513	-1.80181	-0.206977	-0.671116	-0.178331	-0.175856	7.29425	3.64084	3.93398	0.0791767	0.667677	-0.101232	2.47982	-0.0761941	4.79962	1.39543	3.25268	2.28475	1.42717	2.53688	-1.76318	1.15761
hsa-miR-4728-3p	0.662123	0.582039	-0.329891	1.20228	-0.113547	-2.15019	0.680042	-0.586656	0.237487	-0.919691	0.14621	-0.620682	-1.12473	-1.23898	0.886887	-0.0763029	-0.168214	-0.317076	0.639805	-2.11825	0.0939286	-1.36225	-0.10723	-0.346238	-1.1875	-1.25098	-1.28806	-1.27017	-4.12374	-0.206977	-0.960622	-1.07142	-1.06894	3.6425	0.0965176	0.788934	-2.24275	1.53441	-1.68619	0.894858	-0.0761941	0.551695	-0.926503	0.391391	0.699788	-0.447295	-2.50752	-1.76318	-0.427351
hsa-miR-4742-3p	0.455672	-1.53344	-1.7084	-0.382682	-2.43548	-2.15019	-2.48988	-1.80905	-0.862048	-0.919691	-3.94125	-1.75819	-0.38776	-0.139442	-2.81355	-1.21381	-1.01621	-1.90204	-2.53012	-0.895862	-3.60651	-0.876827	-1.69219	-3.15359	-1.1875	-4.05833	-1.28806	-1.63274	-4.12374	-0.859054	-1.32319	-1.07142	-0.175856	1.67051	1.01406	0.25842	0.259749	0.487104	-0.101232	0.532288	-0.0761941	1.20377	1.88085	-0.708145	-0.0371779	-2.03226	-0.922556	1.04418	-2.01231
hsa-miR-4746-5p	0.455672	0.0515241	-0.12344	-0.382682	-0.113547	0.17174	0.317472	0.0654205	-0.862048	-0.557121	-0.0343624	0.674774	0.0976669	-0.586901	-0.00619779	-0.0763029	-1.75318	0.419889	-0.208192	-0.00277716	-0.147079	-3.68418	-0.10723	0.546847	0.397466	0.696556	-0.551097	-2.11816	-1.31638	1.61899	-0.671116	1.79365	0.516021	1.74266	2.70795	3.39228	2.74214	2.19492	2.01425	1.18436	1.1462	0.914265	1.39543	5.70125	3.80412	2.36006	1.92989	-1.76318	2.51125
hsa-miR-4766-3p	-0.922839	-3.1184	-4.03033	-2.70461	-0.850513	0.17174	-2.48988	-3.39401	-3.6694	-3.72705	-2.35629	-1.27276	-0.38776	-1.7244	-2.81355	-3.53573	-1.75318	-0.317076	-2.53012	-0.895862	-3.60651	-0.22475	-0.955227	-3.15359	-2.77246	-0.888407	-2.87303	-0.980661	-0.664308	-0.859054	-1.80862	-1.55684	-2.29133	-2.02993	-0.751479	0.25842	-0.657789	0.0396455	1.12116	-2.27507	-0.0761941	0.551695	0.658459	2.36714	1.83729	0.289671	-1.77055	0.558751	0.795041
hsa-miR-4772-5p	-0.0748423	-1.53344	-1.22298	-1.11965	-0.850513	-0.565225	-0.90492	-0.586656	0.0310364	-0.026606	-2.35629	0.312204	-1.12473	-0.876408	-0.00619779	-1.95077	-3.33814	-0.317076	-2.53012	-3.70322	-2.02155	-1.36225	-1.69219	-1.56863	-2.77246	-0.888407	-2.87303	-1.27017	-4.12374	-1.34448	-1.32319	-0.41934	-0.706371	-0.807533	-0.751479	-2.91151	-0.368282	1.7095	-1.68619	-2.27507	0.660771	0.0662679	1.39543	-1.93054	-0.0371779	-2.03226	-2.50752	-1.76318	-2.01231
hsa-miR-4772-3p	2.82132	1.27392	1.69759	1.38285	2.31941	1.93728	1.75804	2.87278	1.88519	2.50177	1.4163	2.83875	2.4196	2.87253	3.25254	1.67372	0.121293	1.55739	0.639805	0.689101	1.81975	-3.68418	1.67704	0.305839	0.686972	0.986062	1.88186	0.84531	1.08571	-0.496483	1.65081	0.644791	-0.416864	1.02897	1.88079	0.547926	-0.127274	4.9156	-0.101232	-2.27507	3.38324	0.0662679	4.49976	2.71332	1.54778	2.6116	0.951914	1.69625	1.15761
hsa-miR-4787-3p	-1.6598	0.0515241	-1.22298	0.465314	0.371879	-2.15019	-2.48988	-1.80905	-0.209972	-0.026606	-0.771328	-2.49515	-2.70969	-2.46137	0.356372	0.551728	0.568752	-0.317076	-2.53012	-1.38129	-1.28458	-0.22475	-0.955227	-3.15359	-1.1875	-0.888407	-2.87303	-1.63274	-4.12374	-0.859054	-0.0430844	-1.07142	-1.06894	-3.61489	0.0965176	-0.589577	-0.368282	1.3351	-1.68619	-0.690104	-1.66116	-0.670698	-0.926503	-3.5155	-0.0371779	-2.03226	-2.50752	-1.76318	-2.01231
hsa-miR-4791	-0.437412	0.341031	-1.22298	-0.382682	-0.850513	-2.15019	-2.48988	-0.586656	0.722914	-0.267614	-2.35629	-0.910189	-0.38776	-0.876408	0.356372	-3.53573	-0.530784	-1.90204	-0.945157	-2.11825	-1.28458	0.83938	-3.27715	-1.56863	-0.450531	-2.47337	-0.551097	-0.739653	-0.216849	0.240482	1.227	-0.708846	0.211167	-3.61489	-1.48844	0.547926	-1.02036	-1.09786	2.95766	-0.690104	0.660771	0.0662679	0.658459	-0.0560683	-0.0371779	0.775098	-0.922556	1.04418	1.89458
hsa-miR-550a-3-5p	-0.437412	-1.53344	-2.44537	-0.382682	-2.43548	-2.15019	-0.90492	-0.224086	0.0310364	-0.026606	-1.1339	-0.910189	0.460237	0.708555	0.886887	-0.365809	-1.01621	0.419889	-0.945157	-2.11825	0.0939286	0.222709	-3.27715	0.305839	-0.450531	-0.151441	0.586406	-0.0477748	-0.664308	-0.496483	-1.80862	-1.07142	-1.55437	-1.29296	-0.266052	-2.91151	-0.127274	-0.249861	2.01425	-0.690104	-0.0761941	-2.25566	1.39543	-0.345575	-1.62214	-0.447295	-4.09248	-0.178215	-0.427351
hsa-miR-4999-5p	1.27879	1.8358	1.90041	0.102744	2.08809	1.30924	0.969549	0.0654205	-3.6694	-3.72705	1.18803	-0.173223	2.90502	-4.04633	-2.81355	1.89053	1.70626	2.34589	-0.945157	1.72305	0.30038	-0.22475	0.629736	0.93387	-0.450531	1.49626	-0.551097	1.93495	2.18004	0.581519	2.43931	0.369156	0.371631	0.472574	-0.751479	0.788934	-0.368282	-3.41979	0.635733	-2.27507	-1.66116	-2.25566	-0.926503	2.03909	2.28475	-2.03226	0.299837	-1.76318	-2.01231
hsa-miR-5000-3p	-0.0748423	2.55402	2.15949	0.995829	2.51872	2.9791	2.71957	1.96354	2.59738	1.22715	1.98948	1.64781	1.53824	2.01976	1.09334	1.95612	2.08813	1.55739	2.11374	0.940639	1.25147	2.69086	2.39527	1.6013	0.686972	1.61409	2.61883	2.00285	2.44612	2.11495	2.61092	1.73594	0.878591	0.472574	-1.48844	1.73235	1.72687	2.00648	-0.101232	-0.690104	-0.0761941	0.914265	2.53293	2.26586	-1.62214	0.775098	1.57994	-0.178215	2.07515
hsa-miR-664b-3p	2.68597	2.37345	2.50883	2.50484	2.20838	2.37337	1.59758	3.14515	2.30788	2.95945	2.6286	2.14871	1.93417	2.25745	2.6783	2.57279	2.38978	2.74182	2.22477	2.0247	2.37077	2.2931	2.83137	2.72905	2.95546	2.09142	2.74168	1.23233	1.7589	1.61899	1.93554	2.05197	2.35252	1.59456	0.0965176	-1.32654	2.36211	1.7095	1.77324	1.42537	0.660771	3.23619	0.658459	1.4387	0.699788	1.13767	1.39937	1.93726	1.44712
hsa-miR-5586-5p	0.214664	-0.796473	0.361987	0.754821	1.02396	1.93728	-0.90492	1.81544	1.54005	1.31735	-0.481821	0.874083	1.81387	1.23907	1.71001	-0.365809	-1.75318	0.905316	-0.945157	0.689101	1.60294	-2.09922	0.970773	0.93387	-2.77246	0.799649	-1.28806	-1.27017	-1.31638	-2.08145	-0.671116	0.0281194	-1.06894	0.292002	-0.266052	0.25842	1.03027	1.78967	1.12116	-2.27507	2.42631	-0.670698	1.39543	2.09921	1.54778	0.289671	0.299837	-0.178215	-0.427351
hsa-miR-5680	-0.0748423	-0.311046	-1.22298	-0.382682	0.371879	0.17174	-0.167955	-0.586656	-1.34748	-1.40512	-2.35629	-0.379674	-2.70969	0.0411302	-2.81355	-1.95077	1.30572	-1.90204	-2.53012	-1.38129	-0.147079	0.222709	-1.69219	-0.346238	-2.77246	0.029131	-0.551097	-0.192165	0.124188	-1.34448	-0.671116	-2.29381	-3.8763	-1.29296	0.0965176	-0.104151	-0.657789	-0.249861	-0.101232	-2.27507	-0.0761941	0.914265	-0.926503	0.732428	-0.0371779	-2.03226	-0.922556	-1.76318	0.309615
hsa-miR-5683	0.842696	2.43619	1.39593	1.81895	4.10368	2.37337	2.46431	0.998306	0.578524	0.916811	0.702603	0.563743	3.17296	0.708555	1.94133	2.24563	-1.75318	2.49028	4.2643	2.92614	1.94808	-2.09922	3.19858	2.27267	1.7511	2.09142	1.77083	0.0834697	1.807	0.421054	0.11738	-0.178331	0.647266	0.633039	1.45015	2.21778	1.84471	-3.41979	-1.68619	0.532288	1.79828	1.8318	-0.926503	0.18494	-1.62214	0.289671	0.431081	-1.76318	-0.427351
hsa-miR-5698	-1.6598	-3.1184	-1.7084	-2.70461	2.20838	-2.15019	-2.48988	-1.80905	-2.08444	-0.557121	-1.1339	1.12934	-1.12473	-1.23898	-0.00619779	-1.95077	-1.75318	-0.317076	-2.53012	-3.70322	0.785806	-0.514257	-0.955227	-1.56863	-2.77246	-1.7364	-0.551097	-2.11816	-2.53878	-2.08145	-2.54558	-2.29381	-3.8763	-3.61489	-1.48844	-0.589577	-1.02036	0.487104	1.48373	-0.690104	1.1462	0.551695	1.39543	2.03909	-1.62214	-2.03226	-1.77055	-1.76318	0.309615
hsa-miR-5706	-1.6598	0.0515241	-1.22298	0.102744	-2.43548	-2.15019	-0.167955	-3.39401	-0.209972	-1.40512	-1.61932	-1.75819	0.0976669	-1.7244	-1.22859	-3.53573	-1.01621	-1.90204	-2.53012	-0.243785	-1.28458	1.36021	-3.27715	-1.56863	-2.77246	-1.25098	-0.551097	-1.63274	-1.31638	-2.08145	-0.671116	-1.55684	-0.706371	-1.29296	-1.48844	-1.32654	-1.50579	0.972531	-0.101232	-0.690104	-0.0761941	-0.670698	0.658459	-0.345575	0.699788	-0.447295	-2.50752	-1.76318	0.795041
hsa-miR-181b-3p	4.23905	1.27392	2.53952	1.54332	1.02396	2.24213	2.79552	2.27841	3.09878	4.33365	1.84011	2.60639	4.32374	3.45351	1.94133	-1.95077	-1.01621	2.95594	1.17032	4.07157	2.73334	0.83938	2.87259	2.27267	3.60258	2.99695	1.88186	2.89082	2.86495	3.34482	3.50608	3.48755	3.45462	2.11303	2.80924	2.58035	5.97803	4.63006	4.1467	5.55148	5.13326	5.02046	2.24342	2.21242	3.80412	4.73593	3.57286	9.56044	6.26846
hsa-miR-301a-5p	2.1815	0.969062	1.09895	1.20228	1.02396	0.17174	2.265	-0.224086	2.05852	1.22715	1.98948	1.12934	2.24451	2.58302	-1.22859	-0.72838	0.909789	2.34589	0.639805	2.12967	1.88534	1.87041	0.423285	1.23872	2.65381	0.696556	0.586406	2.8173	1.98479	2.96295	3.04936	3.06374	2.53309	5.10963	0.833483	4.03101	2.54733	3.05595	1.77324	4.51935	2.24573	3.1706	3.82838	3.51792	2.46532	2.92194	2.8962	2.32429	2.07515
hsa-miR-382-3p	-0.437412	0.969062	2.50883	1.38285	0.73445	2.24213	1.21056	0.512879	-1.34748	0.179845	1.5506	0.167814	1.81387	0.998062	1.57876	-0.365809	3.23172	1.26789	1.71781	2.17943	-0.147079	2.04374	2.14911	1.36997	1.47547	1.61409	0.586406	1.05176	0.920655	1.37799	0.11738	1.47878	2.14607	-3.61489	0.386024	0.547926	1.52984	-1.83482	-1.68619	-0.690104	-1.66116	-2.25566	0.658459	1.00806	-1.62214	1.42717	-0.392041	1.40675	-2.01231
hsa-miR-345-3p	-1.6598	-0.796473	-0.329891	-1.11965	-2.43548	-2.15019	-2.48988	-0.224086	-0.862048	-0.557121	-1.61932	-1.75819	-1.12473	-0.876408	-1.22859	-1.95077	-3.33814	-1.90204	-2.53012	-0.895862	-1.28458	0.403281	0.423285	-1.56863	-2.77246	-4.05833	-2.87303	-0.980661	-0.953814	-0.206977	-1.80862	-0.178331	-3.8763	0.0855513	-0.751479	0.25842	-3.82771	-1.09786	-1.68619	-0.690104	-1.66116	0.551695	0.658459	0.732428	1.18521	0.289671	-0.18559	4.77598	-0.427351
hsa-miR-561-5p	1.00316	2.09105	1.01406	1.81895	-0.113547	1.7567	1.21056	-0.586656	0.974453	-0.919691	1.10314	0.874083	0.460237	0.477229	-0.491625	0.551728	1.87131	-0.317076	1.17032	1.34118	0.785806	0.403281	0.182277	1.70439	0.397466	1.22707	1.21444	1.86369	1.85354	2.06151	1.84673	0.0281194	1.54997	-3.61489	-0.751479	0.788934	-1.02036	-3.41979	0.635733	0.0468614	-1.66116	0.551695	-0.926503	2.96023	1.83729	0.775098	-0.633049	-0.178215	1.15761
hsa-miR-659-5p	1.70943	1.12953	1.25507	1.38285	-0.113547	0.657167	1.21056	0.512879	0.0310364	0.916811	1.10314	0.563743	1.53824	0.998062	0.645879	0.164705	0.568752	-0.317076	1.17032	0.384246	0.641416	0.83938	0.423285	1.8908	0.0348955	0.986062	1.21444	0.986173	1.30253	1.19157	1.59737	1.16562	1.67829	0.292002	1.31891	1.61206	1.21668	1.10378	1.48373	-0.690104	1.50877	1.44478	0.658459	1.4387	5.43314	-0.447295	1.68888	1.04418	0.309615
hsa-miR-660-3p	-3.24477	-1.53344	0.057132	0.754821	-2.43548	0.17174	-0.167955	-0.586656	-0.499478	0.665272	-0.240813	0.00734932	0.990752	-0.139442	-2.81355	-0.0763029	1.30572	-1.90204	-0.208192	-0.00277716	-0.799156	0.222709	-0.10723	-1.56863	0.686972	0.189596	-2.87303	-0.192165	0.268578	0.421054	0.823649	-0.708846	-0.416864	-0.444963	0.0965176	-0.589577	0.695848	0.280654	-0.101232	-0.690104	-1.66116	0.0662679	-0.926503	-3.5155	-1.62214	1.13767	0.551376	-1.76318	-0.427351
hsa-miR-1304-3p	0.662123	-0.796473	-0.12344	0.465314	-2.43548	-2.15019	-2.48988	-1.80905	-3.6694	-3.72705	-2.35629	-1.27276	-2.70969	-1.7244	-2.81355	0.164705	-0.168214	-1.90204	2.32786	-1.38129	-1.28458	-0.514257	2.2147	-3.15359	2.78213	-0.888407	-2.87303	-4.44009	-1.80181	-0.496483	-0.960622	-3.87877	0.0305945	2.31585	2.35286	-1.32654	3.27032	-1.83482	-1.68619	1.63182	-1.66116	-2.25566	-0.926503	0.876817	-1.62214	-2.03226	3.42322	-1.76318	-0.427351
hsa-miR-1247-3p	5.32129	7.61037	6.1852	6.24083	6.73695	7.39091	5.71469	9.6037	8.69227	7.47447	6.61046	6.8484	8.3678	8.54449	9.64972	6.77374	7.856	8.02722	6.13877	4.98678	7.22242	9.31846	8.26636	8.11962	8.10175	6.99492	8.27736	5.07758	6.80774	6.30657	6.49242	7.02436	6.66963	0.0855513	1.57045	0.25842	1.787	2.07207	5.60843	5.14279	-0.0761941	3.10189	4.62809	2.31739	2.0783	6.03921	4.33797	10.9722	3.19714
hsa-miR-1306-5p	3.93514	2.49631	2.91218	3.52421	2.20838	2.37337	2.3681	2.83481	3.47015	3.32824	3.54256	3.05944	3.22105	4.04642	2.04443	3.28444	4.31291	3.14236	2.89615	3.06497	3.1879	4.49074	1.9323	3.61459	3.7667	2.59988	1.65054	2.85453	2.44612	3.73447	3.08862	3.21926	3.36211	3.62352	2.41845	3.82996	3.1148	3.99807	3.06869	3.50629	2.86241	2.78873	2.98039	4.45604	3.73541	3.32529	3.35873	1.04418	3.27309
hsa-miR-1307-5p	8.99334	5.93959	6.4725	6.39079	5.08022	5.25069	5.47012	5.30989	6.04312	6.19628	6.41959	7.27358	6.33197	7.48261	4.62108	5.08265	6.61169	6.26287	5.27078	7.02385	6.60172	6.58143	5.08479	5.85484	6.75697	4.80895	5.07534	7.37969	8.05025	7.81084	8.64691	8.29709	8.05703	10.296	8.84285	7.91425	9.89349	9.9324	8.3486	9.38627	9.9224	9.12534	9.60974	10.6928	10.18	9.98211	7.99995	6.73268	8.78616
hsa-miR-365b-5p	-0.0748423	-3.1184	-4.03033	-1.11965	-0.113547	-2.15019	0.317472	-1.80905	-2.08444	-0.557121	-1.61932	-1.75819	-0.38776	-0.139442	-2.81355	-0.72838	-1.75318	0.419889	-0.208192	-1.38129	-0.436586	-1.36225	-0.4698	-0.831664	-2.77246	-2.47337	-2.87303	-2.85513	-4.12374	-1.34448	-0.960622	-1.55684	-1.55437	0.777429	1.68148	2.04269	-0.127274	1.10378	0.635733	-0.690104	-1.66116	0.914265	-0.926503	-1.93054	0.699788	0.289671	0.431081	-1.76318	-0.427351
hsa-miR-365b-3p	5.38094	5.5855	5.35553	4.84228	6.43797	7.36354	5.41098	6.43095	5.59972	5.68447	6.71963	4.97245	7.03346	5.92665	7.13919	6.24726	5.22792	7.0838	6.92315	5.77049	5.24211	6.88662	6.96006	7.12834	6.96056	6.51437	5.99425	5.52425	5.50379	6.0323	6.09947	6.34161	6.07353	6.86993	5.46187	6.27089	4.36704	5.80663	6.27381	5.33226	6.31039	6.23218	5.34028	4.59824	4.7529	6.43127	5.32326	4.97829	5.56512
hsa-miR-98-3p	0.214664	0.341031	0.217597	-1.11965	0.371879	0.17174	-0.167955	0.693452	0.974453	1.22715	-0.481821	0.167814	0.0976669	0.201595	-0.491625	-0.0763029	0.909789	-1.90204	-0.208192	0.203674	0.480952	1.4451	0.629736	1.23872	1.13443	0.46523	0.586406	-0.0477748	0.520117	1.46287	-0.430108	1.47878	0.981685	0.292002	0.833483	-0.104151	1.38174	0.280654	0.635733	0.532288	1.1462	0.551695	1.88085	1.4387	2.77018	-0.447295	2.01604	3.59437	1.89458
hsa-miR-376c-5p	-1.6598	0.0515241	1.09895	-2.70461	-2.43548	-0.565225	-0.90492	0.306429	0.0310364	0.520882	-0.0343624	-0.620682	0.990752	0.907864	-0.00619779	-1.21381	2.63914	0.905316	-0.945157	-0.243785	0.641416	3.23468	0.970773	-0.831664	2.08552	0.986062	-0.0656705	1.49065	1.08571	1.54304	1.227	2.27098	1.79613	-3.61489	-3.07341	-0.589577	0.420214	-1.09786	-1.68619	0.0468614	-1.66116	-2.25566	1.88085	-3.5155	-0.0371779	1.66818	-0.00501774	-0.178215	-2.01231
hsa-miR-376b-5p	-1.6598	0.0515241	1.09895	-2.70461	-2.43548	-0.565225	-0.90492	0.306429	-0.499478	0.520882	-0.0343624	-0.910189	0.990752	0.907864	-0.00619779	-1.21381	2.5926	0.905316	-2.53012	-0.243785	0.641416	3.136	0.970773	-0.831664	2.08552	0.895864	-0.0656705	1.49065	1.08571	1.54304	1.15485	2.22975	1.79613	-3.61489	-3.07341	-0.589577	0.420214	-1.09786	-1.68619	0.0468614	-1.66116	-2.25566	1.88085	-3.5155	-0.0371779	1.66818	-0.00501774	-0.178215	-2.01231
hsa-miR-503-3p	2.63788	-3.1184	0.923865	1.81895	-2.43548	1.30924	1.75804	2.09784	3.60672	3.37099	0.702603	1.89717	1.93417	2.06219	0.886887	0.712193	3.00171	1.26789	3.1978	0.940639	3.0517	4.15502	1.85213	3.90169	2.51294	2.65591	1.98496	0.417889	2.53447	4.56721	2.3124	3.66812	2.59944	-0.807533	-3.07341	-1.32654	0.695848	1.10378	0.635733	-0.690104	-0.0761941	0.0662679	0.658459	-0.708145	-0.0371779	1.42717	1.19292	1.93726	0.309615
hsa-miR-758-5p	0.842696	3.95841	4.28708	2.05028	3.11911	4.29276	3.00197	3.59467	3.7982	3.45286	3.13556	3.13905	4.63904	3.17284	4.58733	3.5623	5.4465	3.65255	3.44716	2.70617	2.96334	5.81766	4.99431	4.64731	4.32557	4.25908	4.61079	2.43027	3.42316	3.07506	2.76427	3.75785	3.34287	-3.61489	1.17452	1.61206	2.68008	-1.83482	0.635733	2.93439	0.660771	0.551695	3.32142	1.23939	1.18521	2.21567	1.68888	2.88068	0.309615
hsa-miR-3934-3p	1.14755	-3.1184	-0.860406	0.465314	-0.850513	-2.15019	-2.48988	-0.224086	-2.08444	0.520882	-2.35629	0.674774	0.0976669	-1.23898	-2.81355	-1.21381	-0.168214	-1.90204	-2.53012	-1.38129	0.917051	-0.876827	-0.955227	-1.56863	-1.1875	0.029131	-1.28806	-1.63274	-1.80181	-0.496483	-1.80862	-0.178331	-2.29133	0.0855513	0.833483	1.61206	0.259749	1.7095	1.48373	-0.690104	-0.0761941	-0.670698	-0.926503	1.23939	1.18521	-0.447295	-0.18559	3.85153	-0.427351
hsa-miR-6499-3p	-3.24477	-3.1184	-4.03033	-2.70461	-2.43548	-2.15019	-2.48988	-3.39401	-0.209972	-3.72705	-3.94125	-4.08011	-2.70969	-4.04633	-2.81355	-3.53573	-3.33814	-1.90204	-2.53012	-3.70322	-3.60651	-3.68418	-3.27715	-3.15359	-1.1875	-4.05833	-2.87303	-2.11816	-4.12374	-3.66641	-4.13055	-3.87877	-3.8763	-0.155457	-0.751479	0.25842	-3.82771	-3.41979	1.77324	-2.27507	1.50877	0.551695	-0.926503	-1.19357	1.18521	-2.03226	-1.28513	-0.178215	-2.01231
hsa-miR-6509-5p	0.842696	0.0515241	0.361987	1.20228	-0.113547	-2.15019	0.317472	0.512879	0.0310364	-0.557121	-2.35629	0.167814	0.0976669	-0.876408	-0.00619779	-0.72838	0.121293	0.419889	-0.945157	-0.00277716	0.30038	1.27001	1.24641	0.0163326	0.686972	0.333986	0.2969	-1.27017	-1.80181	0.977448	-0.430108	0.644791	0.0305945	-0.444963	0.627032	1.73235	-1.02036	0.667677	1.48373	-2.27507	2.24573	0.0662679	1.88085	2.21242	1.18521	-0.447295	0.551376	0.558751	-0.427351
hsa-miR-6715a-3p	-3.24477	-3.1184	-4.03033	-2.70461	-2.43548	-2.15019	-2.48988	-0.586656	-3.6694	-2.14208	-3.94125	-1.27276	-0.38776	-4.04633	-2.81355	-1.95077	-3.33814	-1.90204	-2.53012	-3.70322	-3.60651	-3.68418	-3.27715	-3.15359	-1.1875	-2.47337	-2.87303	-4.44009	-4.12374	-1.34448	-4.13055	-2.29381	-1.55437	-3.61489	-1.48844	-0.104151	2.00518	-1.83482	-1.68619	0.0468614	-1.66116	-0.670698	-0.926503	-3.5155	-1.62214	-2.03226	-4.09248	-1.76318	-2.01231
hsa-miR-6511b-3p	1.51012	1.8358	1.46152	1.81895	1.26496	1.30924	1.90243	1.96354	2.00302	2.46278	1.94139	1.64781	1.53824	0.811648	2.23084	1.95612	2.49475	2.00485	1.71781	1.85137	1.14838	2.82361	1.67704	1.70439	1.13443	0.799649	1.77083	0.604302	0.830457	1.9483	1.70234	1.25051	1.61556	3.25548	0.627032	2.13289	-0.368282	1.22407	-0.101232	3.1512	-0.0761941	1.20377	-0.926503	1.91076	1.54778	-0.447295	2.13634	1.69625	0.309615
hsa-miR-6718-5p	-3.24477	-3.1184	0.057132	2.05028	-2.43548	-0.565225	-2.48988	2.75574	4.09215	0.520882	-2.35629	-0.379674	-1.12473	1.78656	-2.81355	-3.53573	-3.33814	0.419889	0.277235	-3.70322	0.480952	-2.09922	4.62371	-1.56863	3.56739	2.51152	1.03387	-2.11816	-0.664308	-2.08145	-0.671116	1.47878	-3.8763	-2.02993	-0.751479	-0.589577	-1.50579	0.972531	-0.101232	-0.690104	1.1462	-0.670698	2.24342	-0.345575	-0.0371779	-2.03226	-2.50752	-1.76318	0.309615
hsa-miR-6720-3p	-3.24477	-3.1184	-2.44537	-2.70461	-2.43548	-0.565225	-2.48988	-3.39401	-3.6694	-3.72705	-3.94125	-2.49515	-1.12473	-4.04633	-2.81355	-3.53573	-3.33814	-1.90204	-2.53012	-3.70322	-3.60651	-3.68418	-3.27715	-3.15359	-2.77246	-1.25098	-2.87303	-2.85513	-4.12374	-3.66641	-4.13055	-3.87877	-3.8763	-3.61489	-0.266052	-0.104151	-0.127274	-3.41979	-1.68619	-2.27507	-1.66116	-2.25566	-0.926503	1.52889	2.0783	0.775098	-4.09248	4.11947	3.66011
hsa-let-7c-3p	5.33643	5.32039	5.62967	5.08329	6.15324	7.25282	6.15036	6.22621	6.07711	6.71279	6.54155	4.40773	7.40796	6.84317	5.73719	3.49769	6.32542	7.54711	6.19439	6.05	6.13664	7.52222	6.17612	6.44073	5.85325	6.32213	5.91161	6.39042	6.82536	6.38208	6.59482	6.68252	5.92945	5.46992	3.5848	2.7032	4.18909	2.77004	2.56173	7.06256	1.50877	3.41677	4.49976	3.02366	3.50714	5.12761	7.65948	11.7383	4.8825
hsa-miR-210-5p	0.842696	-1.53344	-4.03033	-1.11965	-2.43548	0.17174	-0.167955	-1.07208	-2.08444	-0.919691	-3.94125	0.00734932	-1.12473	-1.7244	-2.81355	-1.95077	-1.75318	-1.90204	-0.945157	-3.70322	-0.147079	-0.514257	-0.4698	-1.56863	0.397466	-2.47337	-0.551097	-4.44009	-2.53878	-3.66641	-0.960622	-3.87877	-2.29133	0.292002	1.45015	-1.32654	1.59855	0.972531	1.12116	1.18436	-0.0761941	0.914265	0.658459	1.52889	0.699788	0.289671	-0.392041	-1.76318	0.309615
hsa-miR-128-1-5p	2.63788	2.49631	2.34471	2.42467	3.67305	3.95834	3.06471	2.90977	2.30788	2.64799	2.3986	1.47448	4.08473	2.55358	3.41527	2.13669	2.21645	3.52423	3.1978	2.12967	3.0517	2.54464	3.61766	2.95493	2.89997	2.65591	2.8549	1.49065	2.10508	2.60038	2.34519	2.1436	2.14607	1.67051	2.85733	2.7032	3.2491	2.92006	2.70612	3.7473	3.09373	2.60232	2.53293	3.02366	3.33206	1.87463	3.86752	1.04418	2.23561
hsa-miR-153-5p	4.25508	1.40516	4.59538	5.60373	2.31941	3.46452	5.11745	5.02805	5.52781	5.14023	3.4766	4.16306	4.96979	5.29574	3.62939	0.987827	5.6477	3.82588	4.00904	6.00931	5.14503	6.81067	4.65948	6.1295	6.04452	4.97234	5.29188	7.06025	6.7869	6.65665	6.29467	5.17922	6.01092	0.908674	6.65621	1.84338	0.695848	3.20957	0.635733	1.42537	3.29304	7.6437	3.71735	2.50687	3.23584	3.32529	4.93266	3.0948	3.27309
hsa-miR-134-3p	-0.922839	0.341031	1.90041	2.15337	-2.43548	1.7567	-0.167955	0.998306	0.41806	0.520882	0.451064	1.04917	-0.38776	2.4294	1.27391	1.21915	4.5985	1.26789	0.277235	0.940639	0.0939286	4.66896	0.629736	1.8006	1.47547	0.029131	0.2969	0.84531	0.920655	2.00602	0.823649	2.1436	1.40911	-3.61489	-1.48844	-2.91151	0.927174	-1.83482	-1.68619	1.18436	-1.66116	-0.670698	-0.926503	-0.708145	-1.62214	0.775098	-0.00501774	2.88068	-2.01231
hsa-miR-370-5p	0.842696	2.60952	3.12954	1.20228	2.42251	3.9159	2.03368	1.56019	2.63438	1.76481	2.03603	2.42768	4.30154	2.46146	2.96781	2.57279	4.02818	1.26789	3.53597	3.21565	2.50201	4.19233	3.68863	3.38557	3.20482	3.16084	2.41238	1.78873	2.56276	2.48334	1.70234	3.65261	3.24265	-2.02993	0.627032	-0.589577	2.10302	-0.249861	-0.101232	1.42537	-1.66116	-2.25566	0.658459	1.23939	1.18521	0.289671	1.39937	0.558751	1.44712
hsa-miR-412-5p	-0.437412	2.01088	3.45348	-1.11965	-2.43548	3.34167	1.90243	-1.07208	-1.34748	1.63051	1.98948	-0.910189	5.09121	2.01976	0.356372	2.01885	0.909789	2.95594	3.94561	-0.533292	-1.28458	0.563746	4.15747	1.23872	3.73534	2.99695	1.98496	2.21812	-0.0362765	2.21623	1.97798	2.99159	3.6394	0.292002	0.833483	0.25842	3.0671	-3.41979	0.635733	0.532288	-1.66116	-2.25566	2.77394	-0.345575	-0.0371779	2.82572	1.8848	2.32429	-0.427351
hsa-miR-579-5p	-0.437412	-3.1184	-0.860406	0.102744	-2.43548	-2.15019	-0.167955	-1.80905	-0.862048	-2.14208	-2.35629	-0.910189	-2.70969	-4.04633	-2.81355	-0.72838	0.121293	-1.90204	-2.53012	-1.38129	-2.02155	0.563746	-1.69219	-3.15359	0.0348955	-2.47337	-1.28806	-0.739653	-1.31638	-0.859054	0.998736	-0.708846	-2.29133	-1.29296	-0.751479	-1.32654	0.420214	0.280654	0.635733	-0.690104	1.1462	-0.670698	1.88085	1.61378	1.83729	0.289671	-0.922556	-1.76318	-2.01231
hsa-miR-653-3p	-3.24477	-0.796473	-4.03033	-2.70461	-2.43548	-2.15019	-2.48988	0.0654205	-3.6694	-3.72705	-3.94125	-2.49515	-1.12473	-1.23898	-0.491625	-3.53573	-3.33814	-1.90204	-2.53012	-1.38129	-1.28458	-3.68418	-3.27715	-3.15359	-2.77246	-4.05833	-2.87303	-2.85513	-4.12374	-2.08145	-4.13055	-1.55684	-1.55437	-2.02993	-0.266052	-1.32654	-0.127274	-1.83482	-1.68619	-0.690104	-1.66116	-0.670698	-0.926503	-3.5155	-1.62214	-2.03226	-0.922556	2.76038	1.15761
hsa-miR-1301-5p	-0.437412	-1.53344	-2.44537	-2.70461	-0.850513	-2.15019	-2.48988	-1.07208	-1.34748	-2.14208	-0.0343624	-2.49515	-2.70969	-1.7244	-0.491625	-1.95077	-1.75318	-1.90204	-0.945157	-1.38129	-3.60651	0.0162578	-3.27715	-3.15359	-1.1875	-1.25098	-1.28806	-1.63274	-4.12374	-2.08145	-0.960622	-1.07142	-1.55437	-0.807533	-3.07341	-0.589577	-1.50579	-1.09786	-1.68619	0.894858	0.660771	0.0662679	0.658459	-1.93054	-0.0371779	0.775098	-0.633049	-1.76318	-2.01231
hsa-miR-874-5p	1.51012	-0.796473	-0.570899	1.68771	-0.113547	0.657167	-2.48988	0.0654205	0.0310364	-0.026606	0.14621	-0.620682	-2.70969	0.477229	-0.00619779	-1.95077	1.70626	-0.317076	0.277235	-0.533292	-0.147079	1.60122	-0.955227	-0.346238	-0.450531	-0.888407	-0.551097	-0.533202	-2.53878	0.421054	-0.430108	-0.178331	0.76756	0.292002	1.31891	-0.104151	1.03027	1.53441	-1.68619	0.532288	-1.66116	0.914265	1.88085	-0.708145	1.54778	1.42717	-0.18559	-1.76318	-2.01231
hsa-miR-887-5p	0.842696	-0.796473	0.923865	-0.382682	1.26496	0.17174	1.41701	-0.224086	0.722914	-0.919691	1.18803	1.20529	2.8449	0.811648	1.71001	0.164705	0.362301	1.26789	0.639805	1.42607	0.480952	0.563746	2.14911	1.70439	2.78213	2.9529	1.03387	0.689191	0.520117	1.75986	0.62434	2.1436	0.878591	-3.61489	-1.48844	-1.32654	0.420214	-1.83482	-1.68619	-2.27507	0.660771	0.551695	0.658459	-0.708145	-0.0371779	0.289671	0.299837	-1.76318	-2.01231
hsa-miR-942-3p	-1.6598	-0.796473	-1.7084	-2.70461	-0.113547	-2.15019	0.317472	-0.586656	-0.862048	-0.557121	-3.94125	-2.49515	-2.70969	-0.345893	-2.81355	-0.72838	0.568752	-0.317076	-0.208192	-1.38129	-0.799156	-0.22475	-0.4698	-0.831664	0.397466	0.029131	-1.28806	-1.63274	-1.31638	-1.34448	-0.430108	-0.178331	-0.175856	-2.02993	-1.48844	1.48081	-0.657789	2.00648	0.635733	-0.690104	-0.0761941	-2.25566	0.658459	1.12836	0.699788	-0.447295	-0.922556	1.93726	-2.01231
hsa-miR-1287-3p	4.17309	3.11042	3.5471	3.92475	2.31941	2.9791	3.7769	2.09784	3.04484	3.47263	2.82693	2.79025	2.90502	3.11354	0.645879	1.10812	4.66749	3.93085	3.25124	3.55417	3.31235	4.27582	1.24641	3.81219	4.07303	2.86053	1.21444	3.8953	3.07593	3.68232	4.11263	3.60504	4.25813	4.40192	1.78457	2.92138	3.89339	3.61364	2.56173	5.39027	3.95355	3.72162	0.658459	2.82435	4.21075	4.65424	3.4389	2.99171	3.34524
hsa-miR-500b-3p	-0.922839	-0.796473	-0.329891	-0.382682	0.371879	2.24213	0.969549	-0.586656	-0.209972	-0.557121	-0.240813	-0.620682	0.990752	-1.23898	-1.22859	-0.365809	1.51984	0.419889	1.8622	1.91149	0.30038	0.222709	-0.4698	-0.831664	0.0348955	1.07095	-2.87303	-1.63274	1.00554	0.421054	0.26177	0.208692	0.371631	0.0855513	2.13605	1.17596	1.59855	0.828141	-1.68619	1.42537	-1.66116	0.551695	-0.926503	3.47318	1.83729	-0.447295	0.861716	-1.76318	0.309615
hsa-miR-6761-5p	-0.437412	0.0515241	-0.570899	1.54332	-0.850513	1.01974	-2.48988	-0.224086	-0.499478	-0.267614	0.813634	-0.620682	-1.12473	0.201595	0.886887	1.21915	-0.530784	0.419889	0.639805	-0.243785	-0.436586	0.563746	-3.27715	0.0163326	-2.77246	-0.357892	-1.28806	0.689191	-1.80181	-0.206977	0.727434	-0.41934	-0.175856	1.51439	0.386024	0.995385	0.420214	0.972531	0.635733	0.532288	-1.66116	-2.25566	1.39543	0.18494	1.18521	0.775098	-0.922556	0.558751	0.795041
hsa-miR-6806-3p	-0.0748423	-1.53344	0.493231	-1.11965	0.371879	1.01974	0.317472	0.512879	-0.209972	0.360417	0.306674	0.563743	0.990752	-0.876408	0.356372	0.987827	-1.01621	1.55739	1.37677	-0.00277716	0.0939286	-1.36225	0.810308	0.546847	0.397466	-0.151441	-0.0656705	-1.63274	0.124188	-2.08145	-0.223657	0.0281194	0.516021	-0.807533	1.17452	-0.589577	1.03027	-0.612431	-0.101232	0.0468614	0.660771	0.551695	-0.926503	0.571963	0.699788	-0.447295	-1.28513	1.40675	-2.01231
hsa-miR-6815-3p	-0.437412	-3.1184	-4.03033	-1.11965	-2.43548	-2.15019	-2.48988	-3.39401	-0.862048	-2.14208	-3.94125	-2.49515	-2.70969	-1.7244	-2.81355	-1.21381	-1.75318	-0.317076	-2.53012	-1.38129	-3.60651	-0.22475	-3.27715	-3.15359	-1.1875	-4.05833	-2.87303	-2.11816	-4.12374	-1.34448	-2.54558	-0.708846	-0.706371	1.24309	-0.751479	-0.104151	-1.50579	-0.612431	-1.68619	0.0468614	-0.0761941	0.914265	1.88085	-0.0560683	-0.0371779	-0.447295	-1.77055	1.04418	-2.01231
hsa-miR-6837-3p	-0.437412	-0.311046	0.217597	-1.11965	1.02396	0.657167	-0.167955	0.0654205	0.0310364	0.360417	-0.0343624	0.00734932	0.749744	-0.345893	0.886887	-0.0763029	-1.75318	2.18542	1.17032	-2.11825	0.30038	-0.514257	1.3667	0.753298	0.0348955	-0.5989	-1.28806	-1.27017	-0.4233	-3.66641	-0.671116	-0.708846	-0.416864	0.908674	-0.751479	0.25842	-0.657789	0.0396455	0.635733	1.18436	-1.66116	0.0662679	-0.926503	-0.0560683	-0.0371779	0.775098	-0.18559	-1.76318	-0.427351
hsa-miR-6842-3p	0.842696	1.52546	0.613525	-0.382682	-0.850513	-0.565225	0.317472	1.12955	0.0310364	1.02784	-0.240813	1.41174	2.8449	0.811648	0.886887	0.856583	-0.168214	0.905316	-0.208192	-0.243785	0.30038	-0.876827	0.629736	0.305839	-1.1875	-0.888407	-0.0656705	-0.192165	-1.31638	-0.496483	-0.223657	0.0281194	0.516021	1.99982	0.833483	-0.104151	0.816142	1.78967	-1.68619	-2.27507	1.50877	1.99227	0.658459	0.732428	0.699788	0.289671	-0.392041	0.558751	-2.01231
hsa-miR-6854-5p	-0.437412	-3.1184	-1.22298	-2.70461	-0.850513	-0.565225	-2.48988	-1.80905	-2.08444	-1.40512	-2.35629	-4.08011	-2.70969	-2.46137	-1.22859	-3.53573	-1.75318	0.419889	-2.53012	-2.11825	-3.60651	-3.68418	0.182277	-1.56863	-1.1875	-1.7364	-2.87303	-2.85513	-4.12374	-3.66641	-4.13055	-3.87877	-2.29133	-1.29296	0.0965176	-1.32654	-2.24275	-0.612431	-0.101232	-2.27507	1.50877	-0.670698	0.658459	1.00806	1.83729	0.289671	-1.28513	-1.76318	-2.01231
hsa-miR-6892-5p	-0.0748423	1.8358	2.30952	1.68771	3.05638	3.52224	3.12483	3.29249	2.86976	2.7159	2.92911	1.5346	3.94852	2.77385	3.37627	1.67372	-0.530784	4.07524	3.30277	3.14227	1.88534	0.959674	3.51726	3.83509	3.56739	3.3763	3.35579	2.03564	2.79512	2.26433	2.90288	2.59696	1.1681	1.67051	0.833483	1.33642	-0.657789	-0.612431	0.635733	-0.690104	-0.0761941	0.0662679	2.24342	0.732428	1.54778	1.13767	2.01604	3.28122	0.795041
hsa-miR-7702	-3.24477	-3.1184	-1.22298	-2.70461	-0.850513	-2.15019	-2.48988	-0.586656	-2.08444	-3.72705	-3.94125	-1.75819	0.749744	-1.7244	-0.491625	-1.95077	-3.33814	0.419889	-2.53012	-3.70322	-2.02155	-2.09922	-1.69219	-3.15359	-2.77246	-2.47337	-2.87303	-2.11816	-4.12374	-0.496483	-4.13055	-3.87877	-3.8763	-3.61489	-0.266052	-0.104151	-3.82771	5.34509	2.01425	-0.690104	3.6964	-2.25566	1.88085	1.4387	-1.62214	0.289671	-0.00501774	1.04418	-0.427351
hsa-miR-7705	0.455672	-0.796473	-4.03033	-1.11965	-2.43548	-2.15019	-0.90492	-1.80905	-2.08444	-2.14208	-1.61932	-2.49515	-2.70969	-1.7244	-0.491625	-3.53573	-3.33814	-1.90204	-0.945157	-1.38129	-3.60651	-2.09922	-0.4698	-1.56863	-2.77246	-0.5989	-2.87303	-1.63274	-2.53878	-0.859054	-0.960622	-3.87877	-0.175856	3.20529	0.0965176	1.61206	1.03027	0.280654	1.12116	-2.27507	-1.66116	2.3882	-0.926503	1.12836	0.699788	1.13767	-0.633049	0.558751	-0.427351
hsa-miR-7706	-0.922839	-1.53344	-1.22298	-1.11965	0.371879	0.17174	0.317472	-0.586656	-3.6694	-0.557121	-0.240813	-0.910189	0.990752	-1.23898	-1.22859	-0.72838	-1.01621	-0.317076	0.929312	0.940639	-3.60651	-0.22475	0.182277	0.753298	-0.450531	-0.888407	-0.551097	-0.980661	-0.664308	0.725909	0.11738	-0.41934	-0.175856	3.3509	1.31891	2.64308	1.95365	0.667677	0.635733	0.0468614	1.50877	0.914265	1.88085	3.05436	1.18521	0.775098	0.551376	1.40675	1.68813
hsa-miR-203a-5p	-1.6598	-3.1184	-1.7084	-2.70461	-2.43548	-2.15019	-0.90492	-1.80905	-0.499478	-3.72705	-2.35629	-2.49515	-2.70969	-0.876408	-2.81355	-3.53573	-1.75318	-0.317076	-2.53012	-3.70322	-0.799156	-3.68418	-3.27715	-3.15359	-1.1875	-1.7364	-1.28806	-2.11816	-4.12374	-3.66641	-4.13055	-2.29381	-1.55437	-0.807533	-0.751479	-2.91151	0.564604	2.25264	-0.101232	-2.27507	0.660771	-2.25566	1.88085	-0.345575	0.699788	-2.03226	-2.50752	-1.76318	0.309615
hsa-miR-181b-2-3p	1.14755	1.52546	2.03576	2.05028	-0.113547	0.17174	2.03368	0.512879	0.237487	0.665272	0.582309	0.964281	-0.38776	1.93095	-1.22859	-0.365809	2.5926	0.419889	0.639805	2.44653	1.34769	2.33819	1.11516	2.20396	1.98243	1.61409	-1.28806	2.27415	2.02601	2.77654	3.009	2.46108	3.28358	1.87696	3.30163	0.788934	2.71144	-0.612431	1.48373	4.20067	3.09373	3.02974	1.88085	1.97635	-0.0371779	3.32529	2.75301	5.73667	3.27309
hsa-miR-301b-5p	-0.0748423	-1.53344	-4.03033	-1.11965	-2.43548	-2.15019	-2.48988	-3.39401	-2.08444	-3.72705	-3.94125	-2.49515	-2.70969	-2.46137	-2.81355	-3.53573	-3.33814	-1.90204	-2.53012	-2.11825	-2.02155	-3.68418	-1.69219	-3.15359	-1.1875	-4.05833	-2.87303	-2.11816	-4.12374	-0.496483	-0.960622	0.0281194	-1.55437	1.81138	-0.266052	3.31731	0.0791767	-1.09786	-1.68619	1.97286	-1.66116	0.914265	1.39543	2.26586	-1.62214	0.289671	0.951914	1.04418	1.15761
hsa-miR-3653-5p	1.70943	-0.311046	0.613525	0.995829	2.08809	1.7567	2.55451	-1.07208	1.18858	1.82754	0.813634	1.47448	0.0976669	0.201595	0.356372	-1.95077	0.362301	-0.317076	1.55734	-0.895862	0.30038	1.07071	-0.955227	-0.831664	1.13443	0.333986	0.586406	1.53719	0.520117	0.240482	1.84673	0.644791	0.647266	-1.29296	0.0965176	-0.589577	0.0791767	1.78967	1.12116	-2.27507	-0.0761941	0.914265	1.39543	-1.19357	1.18521	0.775098	-0.00501774	0.558751	0.795041
[truncated: 488 more columns]

## Sheet: Statistical test
miRNA	logFC	logCPM	PValue	FDR
hsa-miR-139-5p	3.55864	4.4792	3.09529e-114	1.947e-111
hsa-miR-101-3p	2.67387	13.308	1.14321e-103	3.595e-101
hsa-miR-140-3p	2.74935	9.47454	8.23683e-95	1.727e-92
hsa-miR-143-3p	3.60763	16.5929	5.96168e-87	9.375e-85
hsa-miR-542-3p	3.08813	8.10694	1.62933e-86	2.05e-84
hsa-miR-28-5p	1.83234	7.06364	3.85893e-83	4.045e-81
hsa-miR-139-3p	3.63353	2.47217	7.98983e-83	7.179e-81
hsa-miR-145-5p	3.31348	11.479	4.32254e-80	3.399e-78
hsa-miR-100-5p	3.50271	12.1187	2.20077e-76	1.538e-74
hsa-miR-101-5p	2.90931	3.08882	1.73888e-71	1.094e-69
hsa-miR-381-3p	3.33673	4.9914	1.46064e-69	8.352e-68
hsa-miR-99a-5p	3.17943	10.1398	1.90436e-67	9.982e-66
hsa-miR-26a-5p	1.79688	10.9705	2.28039e-67	1.037e-65
hsa-miR-28-3p	1.64457	12.0709	2.30778e-67	1.037e-65
hsa-miR-183-5p	-5.02391	14.3001	1.55827e-65	6.534e-64
hsa-miR-145-3p	3.17926	6.13349	2.78188e-65	1.094e-63
hsa-miR-27b-3p	2.09022	10.7982	4.08963e-65	1.513e-63
hsa-miR-24-1-5p	2.21006	4.29372	3.78002e-62	1.321e-60
hsa-miR-450a-5p	2.76915	3.85137	4.96441e-62	1.643e-60
hsa-miR-133a-3p	3.98615	4.52418	7.82447e-61	2.461e-59
hsa-miR-542-5p	2.86295	1.73821	3.5881e-60	1.075e-58
hsa-miR-96-5p	-4.37779	5.688	1.7984e-59	5.09e-58
hsa-miR-424-3p	3.10528	2.72275	1.86114e-59	5.09e-58
hsa-miR-450b-5p	2.61139	4.155	4.48031e-59	1.174e-57
hsa-miR-23b-3p	1.89371	10.5582	2.50576e-55	6.304e-54
hsa-miR-424-5p	2.99715	8.36137	7.33923e-54	1.776e-52
hsa-miR-140-5p	1.80647	5.64406	1.00396e-51	2.339e-50
hsa-miR-182-5p	4.22122	15.3646	1.35284e-51	3.039e-50
hsa-miR-1-3p	4.07281	5.96802	9.10585e-51	1.975e-49
hsa-miR-152-3p	2.01351	7.18295	3.85771e-50	8.088e-49
hsa-miR-27b-5p	1.83705	4.35139	3.15485e-49	6.401e-48
hsa-miR-183-3p	-5.01312	1.57694	1.30343e-46	2.562e-45
hsa-miR-200a-5p	-3.28801	10.4983	3.21683e-46	6.131e-45
hsa-miR-29a-3p	2.10253	12.4237	6.68277e-46	1.236e-44
hsa-miR-126-5p	1.69543	7.50243	7.36207e-46	1.323e-44
hsa-miR-374b-5p	1.3022	6.16596	1.03172e-44	1.803e-43
hsa-let-7c-5p	2.51421	11.3795	1.23536e-44	2.1e-43
hsa-miR-125b-5p	2.35233	10.2452	5.35938e-44	8.871e-43
hsa-miR-374a-5p	1.318	4.94726	8.72959e-43	1.408e-41
hsa-miR-200b-5p	-2.98982	5.97753	1.7299e-42	2.72e-41
hsa-miR-143-5p	2.36499	6.54213	7.07589e-42	1.086e-40
hsa-miR-133b	4.00466	1.90909	8.27408e-42	1.239e-40
hsa-miR-29c-3p	2.19455	10.2116	9.80826e-42	1.435e-40
hsa-miR-379-5p	2.51858	9.04494	1.0174e-41	1.454e-40
hsa-miR-136-3p	2.82254	3.18095	3.25483e-41	4.55e-40
hsa-miR-10b-5p	2.62434	17.4801	2.8107e-39	3.843e-38
hsa-miR-429	-3.30909	8.82952	3.35895e-39	4.495e-38
hsa-miR-411-5p	2.6414	2.58839	4.83356e-39	6.334e-38
hsa-miR-195-3p	2.3337	2.54204	2.26193e-38	2.904e-37
hsa-miR-299-5p	2.47828	1.71834	1.16621e-36	1.467e-35
hsa-miR-210-3p	-3.30983	10.8037	2.14479e-35	2.645e-34
hsa-miR-200a-3p	-2.93354	9.67068	5.31813e-34	6.433e-33
hsa-miR-1307-3p	-2.15806	10.6476	4.81279e-33	5.712e-32
hsa-miR-200b-3p	-2.60243	10.8022	2.08703e-32	2.431e-31
hsa-miR-15b-3p	-2.10882	5.91833	2.45863e-32	2.812e-31
hsa-miR-1247-3p	3.0908	5.1228	7.34998e-32	8.256e-31
hsa-miR-141-3p	-2.64474	10.7093	5.69961e-31	6.29e-30
hsa-miR-195-5p	2.13476	6.08744	1.11876e-30	1.213e-29
hsa-miR-425-5p	-2.60674	8.62891	1.64752e-30	1.756e-29
hsa-miR-125a-5p	1.40959	9.89917	1.04164e-29	1.092e-28
hsa-miR-127-3p	2.34056	8.51677	2.59665e-29	2.678e-28
hsa-miR-503-3p	2.43042	0.968049	9.1465e-29	9.279e-28
hsa-miR-1301-3p	-1.99816	5.01575	1.03318e-28	1.032e-27
hsa-miR-205-5p	-6.1064	9.91033	2.30251e-28	2.263e-27
hsa-miR-484	-1.59393	6.88273	2.62469e-28	2.54e-27
hsa-miR-503-5p	2.20255	3.69297	3.81568e-28	3.636e-27
hsa-miR-126-3p	1.35288	11.4558	5.62488e-28	5.281e-27
hsa-miR-1307-5p	-2.52677	9.36098	1.76566e-27	1.633e-26
hsa-miR-125b-2-3p	2.28931	4.80546	2.18534e-27	1.992e-26
hsa-miR-508-3p	3.11909	6.47925	3.13047e-27	2.813e-26
hsa-miR-221-3p	1.71228	7.28025	7.23829e-27	6.413e-26
hsa-miR-877-5p	-3.00285	2.21448	1.53741e-26	1.343e-25
hsa-miR-130b-5p	-2.22609	5.16297	1.89717e-26	1.635e-25
hsa-miR-200c-5p	-2.38215	5.38807	2.26836e-25	1.928e-24
hsa-miR-3074-5p	-2.65603	4.32308	1.07802e-24	9.041e-24
hsa-let-7i-5p	1.04776	8.28728	1.50401e-24	1.245e-23
hsa-miR-200c-3p	-2.18322	13.764	1.87483e-24	1.532e-23
hsa-miR-151b	1.40926	1.3091	2.02025e-24	1.629e-23
hsa-miR-345-5p	-2.03184	5.77632	4.18449e-24	3.332e-23
hsa-miR-4746-5p	-2.65076	2.57688	4.98358e-24	3.918e-23
hsa-miR-556-3p	-3.35746	0.558758	6.54368e-24	5.081e-23
hsa-miR-455-5p	1.61804	4.91491	4.27885e-23	3.282e-22
hsa-miR-204-5p	2.7657	5.17915	9.3253e-23	7.067e-22
hsa-miR-1976	-1.7088	3.35355	9.97871e-23	7.472e-22
hsa-miR-130b-3p	-2.01462	5.10412	4.22444e-22	3.126e-21
hsa-miR-15b-5p	-1.2953	8.10221	4.75699e-22	3.479e-21
hsa-miR-141-5p	-2.02835	9.69894	8.42085e-22	6.088e-21
hsa-miR-18a-3p	-2.36439	1.95958	9.90015e-22	7.076e-21
hsa-miR-30e-3p	1.04865	12.9053	1.22039e-21	8.625e-21
hsa-miR-129-5p	2.24727	3.1427	1.30757e-21	9.138e-21
hsa-miR-199a-5p	1.76489	9.73547	1.43892e-21	9.946e-21
hsa-miR-18a-5p	-1.99012	4.725	1.8474e-21	1.263e-20
hsa-miR-136-5p	1.99026	4.82724	2.83166e-21	1.915e-20
hsa-miR-154-5p	1.96383	2.07535	2.88968e-21	1.934e-20
hsa-miR-4652-5p	-5.29292	1.41468	3.94738e-21	2.614e-20
hsa-miR-574-3p	1.14534	6.2816	1.15362e-20	7.559e-20
hsa-miR-191-5p	-1.33787	10.2684	1.57155e-20	1.019e-19
hsa-miR-376c-3p	2.10411	2.87739	2.3376e-20	1.5e-19
hsa-miR-134-3p	2.20077	0.570428	3.53497e-20	2.246e-19
hsa-miR-132-3p	1.33082	6.57491	1.83381e-19	1.153e-18
hsa-miR-4724-5p	-3.98816	2.17079	2.51936e-19	1.569e-18
hsa-miR-3200-3p	-2.80162	3.87311	2.77903e-19	1.71e-18
hsa-miR-378c	1.57007	2.77309	2.8004e-19	1.71e-18
hsa-miR-99a-3p	2.00879	2.36292	4.29616e-19	2.598e-18
hsa-miR-337-3p	1.82152	5.07356	7.75967e-19	4.648e-18
hsa-miR-129-2-3p	2.43366	0.271246	7.92645e-19	4.704e-18
hsa-miR-374a-3p	1.19762	9.74895	9.94973e-19	5.849e-18
hsa-miR-1271-5p	1.47868	2.29205	1.74825e-18	1.018e-17
hsa-miR-940	-2.20785	2.91299	1.82003e-18	1.05e-17
hsa-miR-582-5p	1.55544	3.27062	3.00885e-18	1.721e-17
hsa-miR-582-3p	1.63925	7.95203	3.73429e-18	2.116e-17
hsa-miR-331-3p	-1.21709	5.39733	4.26026e-18	2.393e-17
hsa-miR-514a-3p	2.87408	3.93882	4.49079e-18	2.5e-17
hsa-miR-210-5p	-2.35355	1.08046	4.7222e-18	2.605e-17
hsa-miR-10b-3p	1.9428	5.57778	6.0106e-18	3.288e-17
hsa-miR-411-3p	2.12314	0.608435	1.28558e-17	6.926e-17
hsa-miR-1247-5p	2.40848	3.18665	1.28837e-17	6.926e-17
hsa-miR-2355-5p	1.1418	5.15837	2.48092e-17	1.322e-16
hsa-miR-3613-5p	-1.57264	4.04848	3.4714e-17	1.835e-16
hsa-miR-203a-3p	-2.75224	13.2201	4.17799e-17	2.19e-16
hsa-miR-3170	-2.34872	2.16422	6.33233e-17	3.292e-16
hsa-miR-1266-5p	-2.04111	4.58811	1.02603e-16	5.29e-16
hsa-miR-377-5p	1.97859	0.706131	1.13055e-16	5.781e-16
hsa-miR-370-5p	1.91461	1.7363	1.15448e-16	5.856e-16
hsa-miR-671-5p	-1.3647	2.86601	1.75698e-16	8.841e-16
hsa-miR-301b-3p	-2.58942	1.72687	2.05236e-16	1.025e-15
hsa-miR-199a-3p	1.4285	11.3898	2.20407e-16	1.092e-15
hsa-miR-301b-5p	-3.16264	1.18998	2.23601e-16	1.099e-15
hsa-miR-93-3p	-1.68181	4.74496	2.3e-16	1.121e-15
hsa-miR-199b-3p	1.42428	11.3868	2.8723e-16	1.39e-15
hsa-miR-766-3p	-1.44076	3.72887	4.52575e-16	2.173e-15
hsa-miR-758-5p	1.97562	2.60282	4.95014e-16	2.359e-15
hsa-miR-654-3p	1.70558	4.73594	4.98919e-16	2.36e-15
hsa-miR-132-5p	1.13689	1.71044	6.32701e-16	2.97e-15
hsa-miR-106a-5p	-2.63224	5.69043	9.03609e-16	4.21e-15
hsa-miR-23b-5p	1.28752	0.833087	9.78709e-16	4.527e-15
hsa-miR-556-5p	-2.76232	0.242423	1.61998e-15	7.438e-15
hsa-miR-135b-5p	-2.89935	7.51267	1.82358e-15	8.312e-15
hsa-miR-3615	-1.5227	2.64039	3.20563e-15	1.451e-14
hsa-miR-16-5p	-1.05826	9.56991	3.47876e-15	1.552e-14
hsa-miR-191-3p	-1.58335	2.50463	3.45554e-15	1.552e-14
hsa-miR-629-3p	-1.92491	2.75947	4.28035e-15	1.896e-14
hsa-miR-361-5p	0.839329	7.959	6.05416e-15	2.663e-14
hsa-miR-127-5p	1.60884	7.86812	8.52404e-15	3.723e-14
hsa-miR-199b-5p	1.59089	7.23138	8.65344e-15	3.754e-14
hsa-miR-16-2-3p	-1.26851	3.82358	1.06486e-14	4.588e-14
hsa-miR-7-5p	-2.59882	2.08378	1.11241e-14	4.76e-14
hsa-miR-106b-5p	-0.99127	8.75956	1.67513e-14	7.119e-14
hsa-miR-592	-3.32909	4.07526	2.53653e-14	1.071e-13
hsa-miR-6854-5p	-2.19948	0.269958	2.60923e-14	1.094e-13
hsa-miR-1269a	-8.39329	8.25236	2.76723e-14	1.153e-13
hsa-miR-3934-3p	-2.06591	1.46158	3.15508e-14	1.306e-13
hsa-miR-4664-3p	-3.32458	-0.0751833	3.47594e-14	1.429e-13
hsa-miR-185-3p	-1.74382	2.75901	5.34944e-14	2.185e-13
hsa-miR-3614-5p	-2.68598	2.73533	7.38127e-14	2.995e-13
hsa-miR-5000-3p	1.14955	1.26793	7.71955e-14	3.113e-13
hsa-miR-616-3p	-1.78888	1.10555	7.90242e-14	3.166e-13
hsa-miR-495-3p	1.77241	2.99517	8.3329e-14	3.317e-13
hsa-miR-655-3p	1.83516	1.31727	9.57679e-14	3.789e-13
hsa-miR-7705	-2.09804	0.61517	1.24591e-13	4.898e-13
hsa-miR-937-3p	-2.72672	2.04663	1.69576e-13	6.625e-13
hsa-let-7a-5p	0.955406	14.8509	1.77305e-13	6.884e-13
hsa-miR-20b-5p	-3.49653	6.99915	1.834e-13	7.077e-13
hsa-miR-7706	-1.74985	1.50753	1.87996e-13	7.21e-13
hsa-miR-148b-3p	-0.86486	7.7381	2.12326e-13	8.094e-13
hsa-miR-758-3p	1.75861	2.99914	2.49614e-13	9.458e-13
hsa-miR-509-3-5p	2.8947	0.438709	2.53811e-13	9.56e-13
hsa-miR-873-5p	2.75886	0.626529	2.56619e-13	9.608e-13
hsa-miR-32-3p	-1.33761	1.26594	2.58917e-13	9.637e-13
hsa-miR-205-3p	-4.02511	0.000760248	6.02144e-13	2.228e-12
hsa-miR-1226-3p	-1.92099	1.53945	8.40141e-13	3.09e-12
hsa-miR-497-5p	1.3285	5.40386	9.16107e-13	3.35e-12
hsa-miR-93-5p	-1.23112	12.5953	1.04945e-12	3.816e-12
hsa-miR-135b-3p	-3.20186	1.93414	1.14567e-12	4.142e-12
hsa-miR-3682-3p	-1.79844	0.679045	1.74264e-12	6.264e-12
hsa-let-7e-3p	0.89577	4.5488	1.8249e-12	6.522e-12
hsa-miR-6892-5p	1.20388	1.95963	2.00045e-12	7.109e-12
hsa-miR-18b-5p	-2.50068	1.22169	2.09558e-12	7.405e-12
hsa-miR-148b-5p	-1.14202	1.81702	2.21542e-12	7.785e-12
hsa-miR-889-3p	1.67732	3.49979	2.94128e-12	1.028e-11
hsa-miR-509-3p	1.99928	4.53691	3.27807e-12	1.139e-11
hsa-miR-660-5p	1.12933	5.84478	3.58113e-12	1.238e-11
hsa-miR-1254	-1.74679	1.07664	6.4975e-12	2.233e-11
hsa-miR-6815-3p	-2.07211	0.37151	6.66577e-12	2.279e-11
hsa-miR-203a-5p	-2.68884	0.66104	6.92981e-12	2.356e-11
hsa-miR-3616-3p	-2.687	0.958774	1.00956e-11	3.414e-11
hsa-miR-942-5p	-1.42953	3.17086	1.44752e-11	4.869e-11
hsa-miR-324-5p	-1.05964	5.30381	1.50184e-11	5.025e-11
hsa-miR-363-3p	-2.88284	5.6568	1.53914e-11	5.122e-11
hsa-miR-22-3p	0.79664	15.4599	1.59756e-11	5.289e-11
hsa-miR-377-3p	1.64801	0.699427	2.02423e-11	6.666e-11
hsa-miR-653-5p	-2.39383	4.21987	2.43594e-11	7.98e-11
hsa-miR-2277-5p	-1.56902	0.822548	2.77053e-11	9.029e-11
hsa-miR-425-3p	-1.09797	4.13752	2.83256e-11	9.184e-11
hsa-miR-508-5p	2.46627	1.26372	2.91174e-11	9.392e-11
hsa-miR-369-5p	1.63226	1.9313	3.09253e-11	9.925e-11
hsa-miR-146a-5p	-2.28825	6.98928	3.20705e-11	1.024e-10
hsa-miR-20b-3p	-3.32723	3.46491	3.84052e-11	1.22e-10
hsa-miR-769-3p	-1.36871	1.97723	3.9591e-11	1.251e-10
hsa-miR-17-5p	-1.10484	9.41993	4.35136e-11	1.369e-10
hsa-miR-214-5p	1.3004	4.72867	5.21502e-11	1.632e-10
hsa-miR-382-5p	1.36154	3.45878	6.10887e-11	1.902e-10
hsa-miR-301a-5p	-1.43043	3.35402	7.41829e-11	2.299e-10
hsa-miR-134-5p	1.33343	7.93679	7.52909e-11	2.321e-10
hsa-miR-532-5p	0.934453	10.5392	1.04204e-10	3.197e-10
hsa-miR-181b-3p	-1.90756	4.63474	1.15517e-10	3.527e-10
hsa-miR-4999-5p	1.49725	0.347135	1.38826e-10	4.218e-10
hsa-miR-487b-3p	1.58981	2.44686	1.52919e-10	4.624e-10
hsa-miR-155-3p	-2.92132	0.192706	1.72064e-10	5.178e-10
hsa-miR-744-3p	-1.13704	5.13502	2.26429e-10	6.782e-10
hsa-miR-3664-5p	-2.38601	0.182499	2.3349e-10	6.96e-10
hsa-miR-423-3p	-0.663751	7.04336	2.50881e-10	7.444e-10
hsa-miR-3614-3p	-2.12688	1.32082	2.7427e-10	8.099e-10
hsa-miR-383-5p	2.45428	1.31501	3.78052e-10	1.111e-09
hsa-miR-1343-3p	-1.55377	1.07232	4.05454e-10	1.186e-09
hsa-miR-3136-5p	-1.56381	0.367018	4.75437e-10	1.384e-09
hsa-miR-4742-3p	-1.41615	0.418058	5.42647e-10	1.573e-09
hsa-miR-382-3p	1.54465	0.72175	5.54169e-10	1.599e-09
hsa-miR-29b-3p	1.01103	8.77139	5.94269e-10	1.707e-09
hsa-miR-222-3p	0.997072	5.81794	6.39182e-10	1.827e-09
hsa-miR-501-3p	-1.16868	6.56047	9.23519e-10	2.628e-09
hsa-miR-324-3p	-1.1008	5.00484	9.32148e-10	2.641e-09
hsa-miR-6720-3p	-4.47703	0.767258	1.0059e-09	2.837e-09
hsa-miR-30e-5p	0.653559	12.914	1.01116e-09	2.839e-09
hsa-miR-106b-3p	-0.854265	8.91421	1.05646e-09	2.953e-09
hsa-miR-155-5p	-1.64173	8.74677	1.08432e-09	3.018e-09
hsa-miR-26b-5p	0.709965	9.93456	1.13888e-09	3.156e-09
hsa-miR-29a-5p	0.97938	3.12484	1.24176e-09	3.426e-09
hsa-miR-9-5p	-2.63189	14.7074	1.33548e-09	3.668e-09
hsa-miR-142-3p	-1.4079	10.7623	1.50059e-09	4.104e-09
hsa-miR-409-5p	1.42347	3.96728	1.59453e-09	4.342e-09
hsa-miR-3934-5p	-1.85972	0.758695	1.66166e-09	4.505e-09
hsa-miR-3065-5p	-2.22288	2.57742	1.76951e-09	4.777e-09
hsa-miR-10a-3p	-1.77	3.93135	1.83317e-09	4.928e-09
hsa-let-7f-5p	0.990875	12.7692	1.91242e-09	5.119e-09
hsa-miR-550a-3p	-1.02708	1.87691	2.5773e-09	6.869e-09
hsa-miR-203b-3p	-2.98118	6.65218	2.65131e-09	7.037e-09
hsa-miR-516a-5p	-4.44381	1.94347	2.8867e-09	7.629e-09
hsa-miR-502-5p	1.12421	1.04895	3.05438e-09	8.039e-09
hsa-miR-1292-5p	-1.30169	0.333593	3.18926e-09	8.359e-09
hsa-miR-345-3p	-1.68742	0.713347	4.1217e-09	1.076e-08
hsa-miR-3651	-1.67737	1.26854	4.76164e-09	1.238e-08
hsa-miR-215-5p	-2.25091	4.05296	4.79594e-09	1.241e-08
hsa-miR-103a-2-5p	-1.19782	1.31196	6.8104e-09	1.756e-08
hsa-miR-519a-5p	-3.93931	2.61385	7.40217e-09	1.9e-08
hsa-miR-9-3p	-2.55737	5.20777	7.47402e-09	1.911e-08
hsa-miR-33b-5p	-1.43221	2.91569	7.63149e-09	1.943e-08
hsa-miR-760	1.64072	1.76064	9.13237e-09	2.316e-08
hsa-miR-154-3p	1.57879	0.830376	9.47046e-09	2.392e-08
hsa-miR-744-5p	-0.829885	5.39896	9.6284e-09	2.423e-08
hsa-miR-1229-3p	-2.10914	0.398666	1.04861e-08	2.628e-08
hsa-miR-26b-3p	0.602057	5.16602	1.29671e-08	3.237e-08
hsa-miR-616-5p	-1.21313	2.10609	1.46493e-08	3.642e-08
hsa-miR-21-3p	-1.06167	10.7138	1.52341e-08	3.773e-08
hsa-miR-891a-5p	-4.02983	6.49749	1.84128e-08	4.542e-08
hsa-miR-502-3p	0.713944	4.27833	1.92248e-08	4.724e-08
hsa-miR-3677-3p	-1.41779	3.388	2.33802e-08	5.722e-08
hsa-miR-577	-2.16868	5.05969	2.41082e-08	5.878e-08
hsa-miR-654-5p	1.45493	0.727435	3.2017e-08	7.776e-08
hsa-miR-3127-5p	-1.03591	2.63919	3.26838e-08	7.907e-08
hsa-miR-130a-3p	0.870611	7.66074	3.81769e-08	9.2e-08
hsa-miR-29c-5p	0.824052	4.74505	4.13983e-08	9.939e-08
hsa-miR-192-5p	-1.67508	10.6396	4.19746e-08	1.004e-07
hsa-miR-939-5p	-1.12261	0.748981	4.45084e-08	1.06e-07
hsa-miR-449b-5p	-4.32188	4.03876	5.36766e-08	1.274e-07
hsa-miR-4661-5p	-1.47437	2.63694	5.43373e-08	1.285e-07
hsa-miR-1277-3p	-1.26721	1.385	5.5897e-08	1.317e-07
hsa-miR-4668-3p	-1.25133	2.0146	5.86105e-08	1.376e-07
hsa-miR-522-3p	-4.20408	0.264235	5.95684e-08	1.393e-07
hsa-miR-125b-1-3p	1.4039	1.56961	6.54438e-08	1.525e-07
hsa-miR-138-5p	-3.22172	1.07584	7.18443e-08	1.667e-07
hsa-miR-4638-3p	-1.29529	0.701914	7.20915e-08	1.667e-07
hsa-miR-449a	3.61189	6.96505	8.15229e-08	1.878e-07
hsa-miR-185-5p	-0.752037	5.70164	9.56822e-08	2.197e-07
hsa-miR-410-3p	1.56071	3.43365	9.64236e-08	2.205e-07
hsa-miR-92b-3p	-1.33119	8.60845	1.24393e-07	2.825e-07
hsa-miR-543	1.62809	0.393601	1.24424e-07	2.825e-07
hsa-miR-98-3p	-0.96786	1.54808	1.29564e-07	2.931e-07
hsa-miR-449c-5p	-3.90214	3.63388	1.34633e-07	3.035e-07
hsa-miR-197-3p	-0.639238	8.92767	1.41968e-07	3.189e-07
hsa-miR-329-3p	1.64056	0.492272	1.77034e-07	3.963e-07
hsa-miR-320a	0.739583	9.84672	1.86008e-07	4.149e-07
hsa-miR-18b-3p	-2.91979	0.0923662	1.91047e-07	4.246e-07
hsa-miR-16-1-3p	-0.852	2.25638	2.23646e-07	4.953e-07
hsa-miR-3913-5p	0.750713	2.22197	2.50418e-07	5.527e-07
hsa-miR-374b-3p	0.67962	1.4639	2.54822e-07	5.604e-07
hsa-miR-4766-3p	-1.47734	0.159716	2.61376e-07	5.728e-07
hsa-miR-1301-5p	-1.405	0.261075	2.64244e-07	5.771e-07
hsa-miR-1224-5p	-3.04268	3.95949	2.77641e-07	6.043e-07
hsa-miR-106a-3p	-2.84493	0.327693	2.90271e-07	6.296e-07
hsa-let-7b-5p	0.784307	14.0992	2.92764e-07	6.328e-07
hsa-miR-4326	-1.64884	2.88988	3.06826e-07	6.609e-07
hsa-miR-328-3p	0.669679	5.75243	3.53905e-07	7.572e-07
hsa-miR-590-3p	-0.717982	3.03003	3.53744e-07	7.572e-07
hsa-miR-301a-3p	0.990029	4.17114	3.67219e-07	7.83e-07
hsa-miR-628-5p	-1.26242	5.17846	3.80081e-07	8.077e-07
hsa-miR-3610	1.08345	0.607055	4.12949e-07	8.746e-07
hsa-miR-7-1-3p	-0.919765	5.32185	4.23118e-07	8.931e-07
hsa-miR-222-5p	0.9655	2.50701	4.4858e-07	9.405e-07
hsa-miR-579-5p	-1.19622	0.485642	4.47368e-07	9.405e-07
hsa-miR-6499-3p	-3.10955	0.0559384	4.66748e-07	9.754e-07
hsa-miR-7702	-2.80471	0.904743	4.88009e-07	1.016e-06
hsa-miR-95-3p	-1.4891	2.55383	5.17329e-07	1.074e-06
hsa-miR-340-3p	-0.77166	3.53746	5.81913e-07	1.204e-06
hsa-miR-449b-3p	-3.62534	3.25663	6.13914e-07	1.266e-06
hsa-miR-494-3p	1.34305	0.937259	6.3184e-07	1.299e-06
hsa-miR-151a-5p	-0.48978	6.78813	7.73676e-07	1.585e-06
hsa-miR-212-3p	0.908455	2.5506	7.92019e-07	1.617e-06
hsa-miR-376b-5p	1.28526	0.38295	9.29274e-07	1.892e-06
hsa-miR-653-3p	-2.05534	0.0513614	9.92056e-07	2.013e-06
hsa-miR-589-3p	-1.13111	1.89517	1.00801e-06	2.039e-06
hsa-miR-376c-5p	1.25837	0.430553	1.1683e-06	2.355e-06
hsa-miR-27a-5p	0.96192	3.76377	1.21758e-06	2.447e-06
hsa-miR-194-3p	-1.67131	2.24064	1.55752e-06	3.12e-06
hsa-miR-142-5p	-1.14412	5.91856	1.86424e-06	3.723e-06
hsa-miR-652-3p	-0.803728	5.19767	2.02876e-06	4.038e-06
hsa-miR-4449	-1.64046	1.31166	2.63188e-06	5.222e-06
hsa-miR-3065-3p	-1.526	5.5624	2.90105e-06	5.738e-06
hsa-miR-433-3p	1.42462	0.829468	3.20149e-06	6.313e-06
hsa-miR-1468-5p	0.854744	3.74059	3.35264e-06	6.577e-06
hsa-miR-675-3p	1.34095	6.96623	3.35644e-06	6.577e-06
hsa-miR-19a-3p	-0.77727	5.5059	3.52424e-06	6.884e-06
hsa-miR-1269b	-6.35579	4.95008	4.05038e-06	7.888e-06
hsa-miR-545-5p	-1.28111	-0.0492201	4.39156e-06	8.526e-06
hsa-miR-887-5p	1.29966	0.494391	4.90461e-06	9.492e-06
hsa-miR-370-3p	1.18559	2.42911	4.94688e-06	9.545e-06
hsa-miR-375	-1.99189	13.6822	5.36103e-06	1.031e-05
hsa-miR-214-3p	1.06508	3.07625	5.83314e-06	1.119e-05
hsa-miR-181c-3p	-1.00911	7.04166	5.86931e-06	1.119e-05
hsa-miR-497-3p	1.12932	0.77378	5.86254e-06	1.119e-05
hsa-miR-4444	0.709064	0.817554	5.97232e-06	1.135e-05
hsa-miR-486-5p	1.15004	6.59701	6.86354e-06	1.3e-05
hsa-miR-3928-3p	-0.976788	1.52742	7.12214e-06	1.345e-05
hsa-miR-221-5p	1.0253	1.80866	7.35761e-06	1.386e-05
hsa-miR-548v	-1.14963	1.49536	7.56151e-06	1.42e-05
hsa-miR-29b-1-5p	0.752646	2.32571	7.8583e-06	1.471e-05
hsa-let-7a-2-3p	1.1407	3.09221	7.92517e-06	1.479e-05
hsa-miR-365b-5p	-1.17049	0.300832	7.98939e-06	1.487e-05
hsa-miR-486-3p	-1.91223	0.567579	8.48788e-06	1.575e-05
hsa-miR-361-3p	0.621415	6.93982	8.71933e-06	1.613e-05
hsa-miR-128-3p	-0.702274	7.74963	8.88192e-06	1.638e-05
hsa-miR-4473	-1.13958	0.853593	8.91647e-06	1.64e-05
hsa-miR-330-5p	-0.960995	4.85819	9.23053e-06	1.693e-05
hsa-miR-1248	-1.8458	0.654235	9.2932e-06	1.699e-05
hsa-miR-449c-3p	-3.79388	0.580221	9.86119e-06	1.798e-05
hsa-miR-519a-3p	-3.13927	0.288417	1.08812e-05	1.978e-05
hsa-miR-493-5p	1.07591	3.16835	1.24359e-05	2.254e-05
hsa-miR-942-3p	-1.14745	0.67559	1.29991e-05	2.35e-05
hsa-miR-107	-0.611407	6.37258	1.51473e-05	2.73e-05
hsa-miR-6509-5p	-1.08717	1.33894	1.51892e-05	2.73e-05
hsa-miR-153-3p	1.071	1.52777	1.62045e-05	2.904e-05
hsa-miR-499a-5p	-3.15707	2.10525	1.75241e-05	3.131e-05
hsa-miR-432-5p	1.2158	2.71849	1.98426e-05	3.536e-05
hsa-miR-499a-3p	-3.41105	1.48736	2.24423e-05	3.988e-05
hsa-miR-362-3p	0.606656	2.40932	2.57758e-05	4.567e-05
hsa-miR-3161	-3.55767	0.240795	2.72307e-05	4.811e-05
hsa-miR-15a-5p	-0.504659	7.1116	2.77029e-05	4.881e-05
hsa-miR-6718-5p	1.52217	0.850624	2.83964e-05	4.989e-05
hsa-miR-362-5p	0.740902	4.26525	2.95088e-05	5.17e-05
hsa-miR-181a-2-3p	-0.790866	10.6384	3.44903e-05	6.026e-05
hsa-miR-589-5p	-0.636507	5.86762	3.88072e-05	6.762e-05
hsa-miR-1270	-1.57081	2.59725	4.038e-05	7.016e-05
hsa-miR-3662	-1.73398	-0.00735677	4.21862e-05	7.31e-05
hsa-miR-190a-5p	0.622285	2.36144	4.30674e-05	7.442e-05
hsa-miR-3150b-3p	-2.32464	0.449213	4.47519e-05	7.712e-05
hsa-miR-550a-5p	-0.646227	2.84827	5.13221e-05	8.82e-05
hsa-miR-493-3p	1.02586	2.08057	5.8067e-05	9.952e-05
hsa-let-7g-3p	-0.648345	6.6763	6.73329e-05	0.0001151
hsa-miR-92b-5p	-1.20889	1.53579	7.15286e-05	0.0001219
hsa-miR-891b	-3.77481	0.389759	7.58565e-05	0.000129
hsa-miR-590-5p	-0.5287	4.5887	7.79581e-05	0.0001322
hsa-miR-29b-2-5p	0.610156	4.6308	8.13873e-05	0.0001376
hsa-miR-339-5p	-0.693894	5.4883	8.4151e-05	0.0001419
hsa-miR-181b-2-3p	-0.869075	2.59284	9.23985e-05	0.0001554
hsa-miR-451a	1.05426	8.73719	9.66467e-05	0.0001621
hsa-miR-369-3p	1.01258	2.74846	9.75995e-05	0.0001633
hsa-miR-31-3p	-1.83723	3.91481	0.000117398	0.0001959
hsa-miR-30b-5p	0.537643	9.18098	0.000119651	0.0001991
hsa-miR-192-3p	-1.26125	2.40504	0.000127201	0.0002111
hsa-miR-193a-3p	0.619547	3.63945	0.000131331	0.0002174
hsa-miR-34a-3p	-0.822446	0.752426	0.000131731	0.0002175
hsa-let-7c-3p	1.04333	5.33446	0.000143063	0.0002356
hsa-miR-934	-2.09169	0.72544	0.000149539	0.0002456
hsa-miR-31-5p	-1.79727	5.17951	0.000150144	0.0002459
hsa-miR-3131	-2.35953	1.72569	0.000170273	0.0002782
hsa-miR-376b-3p	0.997268	0.756852	0.000252518	0.0004115
hsa-miR-190b	-1.50762	1.82948	0.000253583	0.0004122
hsa-miR-20a-3p	-0.826981	4.26184	0.000267884	0.0004343
hsa-miR-135a-3p	-1.64848	2.70521	0.000323253	0.0005227
hsa-miR-26a-2-3p	0.643212	2.37481	0.000327825	0.0005287
hsa-let-7e-5p	0.442925	10.3292	0.00033502	0.0005389
hsa-miR-887-3p	0.816754	2.86076	0.000376286	0.0006038
hsa-miR-581	-0.838993	0.458876	0.000389181	0.0006229
hsa-miR-6761-5p	-0.813742	0.989763	0.000444905	0.0007103
hsa-miR-1306-5p	-0.483555	3.78403	0.000500493	0.000797
hsa-miR-888-5p	-3.45413	0.274751	0.000508546	0.0008078
hsa-miR-491-3p	-0.713613	1.17311	0.000535127	0.0008467
hsa-miR-874-3p	-0.722406	5.63086	0.00053573	0.0008467
hsa-miR-1258	1.42485	0.680516	0.00055	0.000867
hsa-miR-454-5p	-0.69132	0.51111	0.000552565	0.0008689
hsa-miR-211-5p	-2.49041	1.51104	0.000561559	0.0008808
hsa-miR-184	-2.31516	5.39757	0.000597929	0.0009356
hsa-miR-892a	-3.10673	0.990113	0.0006411	0.001001
hsa-miR-196a-5p	-1.85069	7.82121	0.00073977	0.001152
hsa-miR-1306-3p	-0.687966	1.17316	0.000832418	0.001293
hsa-miR-421	-0.694949	1.69832	0.000859433	0.001331
hsa-miR-551b-3p	-1.54956	2.52937	0.00091604	0.001416
hsa-miR-4728-3p	-1.10684	1.62177	0.00100167	0.001544
hsa-let-7i-3p	0.491068	6.32773	0.001013	0.001558
hsa-let-7d-3p	-0.384873	8.80799	0.00102948	0.001579
hsa-miR-3193	-0.915741	0.220868	0.00107705	0.001648
hsa-miR-5680	-0.947734	0.512714	0.00108566	0.001657
hsa-miR-454-3p	-0.482281	3.42871	0.00112622	0.001715
hsa-miR-187-3p	-1.23246	6.13513	0.00120229	0.001827
hsa-miR-320d	0.69483	0.871882	0.00120991	0.001834
hsa-miR-1262	0.675851	1.44664	0.00121797	0.001842
hsa-miR-5698	-0.982731	0.389078	0.00124826	0.001883
hsa-miR-3677-5p	-0.921557	1.28468	0.00127078	0.001912
hsa-miR-944	-1.3172	0.716813	0.00131125	0.001968
hsa-miR-99b-5p	0.400941	15.6121	0.00132819	0.001989
hsa-miR-24-3p	0.387547	11.0242	0.00147327	0.002201
hsa-miR-26a-1-3p	-1.0253	1.78439	0.00150919	0.002249
hsa-miR-664a-3p	0.505467	4.77248	0.00154817	0.002302
hsa-miR-105-5p	-2.33148	5.29545	0.00159933	0.002373
hsa-miR-2355-3p	0.545781	1.90721	0.0016365	0.002422
hsa-miR-148a-3p	-0.741355	15.7339	0.00182683	0.002697
hsa-miR-3940-5p	-1.11828	0.116109	0.00186003	0.00274
hsa-miR-153-5p	0.858748	4.65238	0.00203692	0.002994
hsa-miR-651-5p	-0.676271	2.23056	0.0020417	0.002994
hsa-miR-10a-5p	-0.84414	16.7581	0.00207472	0.003035
hsa-miR-378a-3p	0.576866	8.77394	0.0021717	0.003169
hsa-miR-874-5p	-0.72172	0.963113	0.00256502	0.003735
hsa-miR-6842-3p	-0.6232	1.27165	0.002835	0.004118
hsa-miR-6715a-3p	-2.35788	4.11251	0.00285023	0.004131
hsa-miR-146a-3p	-2.1914	0.962493	0.00299882	0.004336
hsa-miR-3173-5p	-0.689672	0.269621	0.00315371	0.00455
hsa-miR-550a-3-5p	-0.635121	0.549452	0.00349632	0.005032
hsa-miR-194-5p	-0.743097	8.72431	0.00351281	0.005045
hsa-miR-99b-3p	-0.575927	6.83526	0.00418346	0.005994
hsa-miR-188-5p	-0.548523	2.59166	0.00424701	0.006071
hsa-miR-539-5p	0.778649	2.59895	0.00443816	0.00633
hsa-miR-629-5p	-0.556492	6.53008	0.0044541	0.006339
hsa-miR-767-5p	-2.34451	4.10307	0.00470202	0.006676
hsa-miR-193a-5p	0.434174	8.02782	0.00489268	0.006931
hsa-miR-485-3p	0.782543	2.1218	0.00505186	0.007141
hsa-miR-500b-3p	-0.640659	1.18794	0.00511639	0.007216
hsa-miR-4677-3p	-0.403186	3.27811	0.00528288	0.007434
hsa-miR-885-5p	-1.25106	4.56708	0.00541493	0.007603
hsa-miR-664a-5p	0.46822	2.38694	0.00548779	0.007688
hsa-miR-409-3p	0.626607	3.82488	0.00567743	0.007936
hsa-let-7g-5p	-0.376614	10.0553	0.0058618	0.008175
hsa-miR-330-3p	-0.51732	1.93927	0.00641744	0.00893
hsa-miR-505-3p	-0.347072	6.10934	0.00670112	0.009305
hsa-miR-128-1-5p	-0.340355	3.27393	0.00688473	0.009518
hsa-miR-412-5p	0.888114	2.70204	0.00687207	0.009518
hsa-miR-32-5p	-0.372603	5.23815	0.00693178	0.009562
hsa-miR-92a-3p	-0.379082	13.7191	0.00703147	0.009678
hsa-miR-4772-5p	-0.951867	0.264637	0.0074095	0.01018
hsa-miR-496	0.837301	0.887185	0.00808884	0.01108
hsa-miR-431-5p	-1.1798	1.47386	0.00887485	0.01214
hsa-miR-378a-5p	0.517876	6.24936	0.0092559	0.01263
hsa-miR-501-5p	-0.476331	2.77943	0.00933524	0.01271
hsa-miR-2114-5p	0.875226	0.711006	0.0093851	0.01275
hsa-miR-576-5p	-0.383813	4.36108	0.00986905	0.01338
hsa-miR-148a-5p	-0.632119	5.75501	0.00990863	0.0134
hsa-miR-671-3p	-0.371804	2.05541	0.00995768	0.01344
hsa-miR-769-5p	-0.353559	4.88051	0.010526	0.01418
hsa-miR-296-5p	0.802253	2.61649	0.0109213	0.01468
hsa-miR-24-2-5p	-0.367747	4.79438	0.0110318	0.01476
hsa-miR-4461	0.688381	0.925692	0.0110314	0.01476
hsa-miR-5586-5p	-0.613712	1.36554	0.011507	0.01537
hsa-miR-23a-5p	-0.586672	1.69753	0.012239	0.01631
hsa-miR-365a-5p	-0.646046	0.357129	0.0129919	0.01728
hsa-miR-30a-5p	0.555492	14.8439	0.0133332	0.01769
hsa-miR-3653-3p	-0.595097	2.29398	0.0139401	0.01846
hsa-miR-3613-3p	-0.589626	0.199241	0.0143604	0.01898
hsa-miR-500b-5p	0.386404	3.16885	0.0146485	0.01932
hsa-miR-500a-5p	0.386045	3.16876	0.0147361	0.01939
hsa-miR-1304-3p	-1.81287	1.70567	0.0150329	0.01974
hsa-let-7b-3p	0.393172	5.53654	0.0156321	0.02048
hsa-miR-376a-3p	0.898764	0.595754	0.0166564	0.02178
hsa-miR-219a-2-3p	-1.90079	3.75516	0.0171089	0.02233
hsa-miR-125a-3p	0.35611	2.9987	0.0182347	0.02375
hsa-miR-219a-1-3p	-0.566178	1.82055	0.0185659	0.02413
hsa-miR-3605-3p	-0.358966	1.7539	0.0192075	0.02491
hsa-miR-491-5p	-0.375196	2.11653	0.019816	0.02565
hsa-let-7d-5p	0.256132	8.30366	0.0206433	0.02666
hsa-miR-144-5p	0.65513	6.40474	0.0210394	0.02712
hsa-miR-615-3p	-1.28129	2.80518	0.0216429	0.02784
hsa-miR-218-5p	0.522206	6.80522	0.0238591	0.03063
hsa-miR-551a	-0.982304	0.771224	0.0248009	0.03177
hsa-miR-342-5p	-0.2847	3.34155	0.0277274	0.03545
hsa-miR-224-5p	-0.692039	4.5057	0.0283475	0.03617
hsa-miR-338-3p	0.534114	8.10358	0.0285778	0.03639
hsa-miR-151a-3p	0.246395	11.1302	0.0287449	0.03653
hsa-miR-30a-3p	0.494228	13.3507	0.0293011	0.03716
hsa-miR-1180-3p	-0.436853	5.30902	0.0309629	0.03919
hsa-miR-4636	0.573332	0.122991	0.0324107	0.04094
hsa-miR-4709-3p	-0.505472	0.412756	0.0338476	0.04267
hsa-miR-664b-3p	0.290359	2.1841	0.0348237	0.04381
hsa-miR-423-5p	0.269148	5.96288	0.0350041	0.04395
hsa-miR-34c-5p	0.8733	7.01325	0.0363416	0.04554
hsa-miR-4787-3p	-0.690319	0.427049	0.0364562	0.04559
hsa-miR-335-5p	0.369836	4.86176	0.0383714	0.04789
hsa-miR-452-5p	0.476054	5.44151	0.0394711	0.04916
hsa-miR-5706	-0.539439	0.0802833	0.0397685	0.04944
hsa-miR-30c-2-3p	0.48364	5.63851	0.0409165	0.05076
hsa-miR-338-5p	0.545171	2.02063	0.0419199	0.0519
hsa-miR-1296-5p	0.341685	3.40901	0.0431677	0.05334
hsa-miR-30d-5p	0.297553	12.7643	0.0439276	0.05418
hsa-miR-548y	-1.89891	-0.27894	0.0441848	0.05439
hsa-miR-642a-5p	-0.724794	1.95498	0.0489531	0.06014
hsa-miR-223-3p	-0.588249	7.96282	0.0562295	0.06894
hsa-miR-4423-3p	-0.986424	0.219354	0.0602577	0.07374
hsa-miR-4791	-0.394277	0.351885	0.0680578	0.08312
hsa-miR-320c	0.346749	1.0005	0.0691293	0.08427
hsa-miR-22-5p	-0.298895	4.77358	0.0693953	0.08443
hsa-miR-1305	-1.1795	-0.208597	0.0699475	0.08494
hsa-miR-767-3p	-1.99578	0.893481	0.0760978	0.09223
hsa-miR-935	-0.777686	2.47525	0.0781386	0.09452
hsa-miR-676-3p	-0.405913	1.80168	0.0783353	0.09457
hsa-miR-323b-3p	-0.638482	2.99006	0.0814591	0.09816
hsa-miR-339-3p	0.228042	3.78323	0.0838523	0.1008
hsa-miR-4772-3p	-0.434188	2.20551	0.0892879	0.1072
hsa-miR-331-5p	-0.205985	2.05884	0.0932505	0.1117
hsa-miR-19b-1-5p	0.258029	3.33137	0.0988322	0.1182
hsa-miR-1291	0.382859	0.150296	0.0991792	0.1184
hsa-miR-181c-5p	0.308905	6.36401	0.109721	0.1307
hsa-miR-19b-3p	-0.211209	7.63232	0.110584	0.1315
hsa-miR-584-5p	0.373259	4.75761	0.114453	0.1358
hsa-miR-196b-3p	-0.453482	1.00683	0.115053	0.1363
hsa-miR-2110	-0.325062	1.20025	0.115362	0.1364
hsa-miR-3917	0.336799	1.13063	0.115744	0.1366
hsa-miR-455-3p	0.280959	8.49815	0.120455	0.1419
hsa-miR-570-3p	-0.376093	0.435576	0.122068	0.1435
hsa-miR-504-5p	0.447202	0.900296	0.123674	0.1451
hsa-miR-506-3p	0.650504	0.779693	0.140978	0.1651
hsa-miR-1249-3p	-0.251307	1.03085	0.146431	0.1712
hsa-miR-4423-5p	-0.696145	1.61975	0.148658	0.1735
hsa-miR-181a-3p	-0.327953	7.19169	0.161119	0.1877
hsa-miR-1287-3p	-0.255444	3.68328	0.162721	0.1892
hsa-miR-34b-3p	0.614229	4.51853	0.164081	0.1904
hsa-miR-511-5p	0.34897	2.16706	0.166273	0.1926
hsa-miR-33a-3p	-0.214729	1.66714	0.168156	0.1944
hsa-miR-4662a-5p	0.364422	4.14669	0.173511	0.2003
hsa-miR-149-5p	-0.314842	6.36139	0.176845	0.2037
hsa-miR-20a-5p	-0.243222	8.38233	0.1856	0.2134
hsa-miR-218-1-3p	-0.423444	1.70162	0.18609	0.2136
hsa-miR-548b-3p	0.435953	0.403456	0.187464	0.2144
hsa-miR-376a-5p	0.426464	0.900561	0.187278	0.2144
hsa-miR-146b-5p	-0.250236	9.45391	0.194004	0.2215
hsa-miR-561-5p	0.368733	0.969587	0.195456	0.2227
hsa-miR-488-3p	0.529513	0.365865	0.206436	0.2348
hsa-miR-17-3p	0.22343	8.46261	0.207932	0.2357
hsa-miR-431-3p	0.440731	3.77336	0.207884	0.2357
hsa-miR-130a-5p	0.239691	1.62711	0.217538	0.2461
hsa-miR-625-5p	-0.229604	2.18545	0.228434	0.258
hsa-miR-6837-3p	-0.212132	0.585846	0.230802	0.2602
hsa-miR-34a-5p	-0.193932	7.61938	0.233461	0.2627
hsa-miR-2114-3p	-0.479009	0.25307	0.235803	0.2649
hsa-miR-33a-5p	0.229801	5.16811	0.239973	0.2691
hsa-miR-500a-3p	-0.177361	8.91857	0.255799	0.2863
hsa-miR-181d-5p	-0.25643	5.39159	0.259383	0.2893
hsa-miR-335-3p	-0.239822	7.19897	0.259304	0.2893
hsa-miR-181b-5p	-0.200725	8.25185	0.260685	0.2897
hsa-miR-1251-5p	-0.801192	2.6819	0.260713	0.2897
hsa-miR-34c-3p	0.481248	5.85645	0.270754	0.3004
hsa-miR-3130-5p	0.250131	2.64088	0.274054	0.3035
hsa-miR-659-5p	-0.198033	1.28509	0.280716	0.3103
hsa-miR-483-5p	0.483163	3.99757	0.282308	0.3115
hsa-let-7a-3p	-0.163363	6.03464	0.284262	0.3131
hsa-miR-206	0.987481	2.24549	0.2858	0.3141
hsa-miR-1287-5p	0.176036	5.15068	0.286139	0.3141
hsa-miR-490-3p	-0.652126	2.2899	0.301431	0.3303
hsa-miR-150-3p	0.267323	0.671257	0.312406	0.3417
hsa-miR-30c-5p	0.148668	9.85846	0.32637	0.3564
hsa-miR-5683	0.308293	1.9535	0.338738	0.3693
hsa-miR-365a-3p	0.153186	6.13326	0.34657	0.3766
hsa-miR-365b-3p	0.153145	6.13321	0.346628	0.3766
hsa-miR-103a-3p	-0.140653	14.0307	0.355556	0.3856
hsa-miR-217	-0.332514	4.91014	0.35945	0.3891
hsa-miR-624-5p	-0.163661	1.12257	0.363082	0.3924
hsa-miR-193b-5p	0.152902	2.809	0.391263	0.4221
hsa-miR-146b-3p	0.164264	6.70607	0.401504	0.4324
hsa-miR-34b-5p	0.398286	4.58453	0.41952	0.4503
hsa-miR-598-3p	0.232062	5.13098	0.419516	0.4503
hsa-miR-219a-5p	-0.189898	1.11198	0.425843	0.4563
hsa-miR-320b	-0.134736	3.79304	0.429163	0.4591
hsa-miR-193b-3p	-0.142566	6.26472	0.430554	0.4598
hsa-miR-296-3p	-0.362823	1.11759	0.436928	0.4658
hsa-miR-708-3p	0.178905	7.11445	0.489763	0.5213
hsa-miR-6806-3p	-0.104595	0.621424	0.499761	0.531
hsa-miR-532-3p	-0.103457	6.56877	0.502696	0.5332
hsa-miR-452-3p	-0.185644	2.08727	0.507028	0.5369
hsa-miR-188-3p	-0.121063	1.98152	0.520946	0.5507
hsa-miR-21-5p	-0.096137	17.0668	0.527207	0.5559
hsa-miR-30b-3p	-0.109144	2.12697	0.527599	0.5559
hsa-miR-342-3p	0.0789718	7.08312	0.540186	0.5682
hsa-miR-628-3p	0.110931	1.14421	0.568242	0.5967
hsa-miR-150-5p	0.133988	8.64708	0.586831	0.6152
hsa-miR-135a-5p	0.17765	4.48523	0.619256	0.6481
hsa-miR-224-3p	0.123751	1.42661	0.627762	0.6559
hsa-miR-3607-3p	0.11382	6.54378	0.641595	0.6693
hsa-miR-144-3p	-0.136369	3.30021	0.680925	0.7079
hsa-miR-92a-1-5p	-0.0831215	2.52311	0.679909	0.7079
hsa-miR-98-5p	0.0500734	5.99636	0.685932	0.7115
hsa-miR-6511b-3p	0.0630981	1.86339	0.686575	0.7115
hsa-miR-181a-5p	0.0614534	10.0518	0.726585	0.7517
hsa-miR-23a-3p	0.0399057	11.6266	0.729962	0.7533
hsa-miR-30d-3p	0.0674437	2.91287	0.730511	0.7533
hsa-miR-660-3p	0.0493178	0.338442	0.80466	0.8284
hsa-miR-374c-5p	-0.177613	0.725586	0.818835	0.8416
hsa-miR-30c-1-3p	0.0426615	0.857031	0.822667	0.8441
hsa-miR-323a-3p	0.0730323	2.55799	0.841089	0.8607
hsa-miR-627-5p	0.03659	1.18365	0.84159	0.8607
hsa-miR-25-3p	-0.0243725	13.4121	0.84761	0.8655
hsa-miR-708-5p	-0.0483494	6.32931	0.856044	0.8727
hsa-miR-340-5p	-0.0262162	4.03028	0.871662	0.8872
hsa-miR-186-5p	-0.0129455	8.58872	0.888727	0.9031
hsa-miR-196b-5p	-0.0327658	11.9112	0.897466	0.9105
hsa-miR-27a-3p	0.0174931	10.3557	0.900628	0.9122
hsa-miR-223-5p	0.0290982	1.54788	0.922516	0.9329
hsa-miR-3653-5p	-0.0195795	1.14915	0.934614	0.9436
hsa-let-7f-2-3p	0.00993237	0.665127	0.951226	0.9588
hsa-miR-625-3p	0.0100871	7.7637	0.953686	0.9598
hsa-miR-483-3p	-0.0232883	4.65633	0.961714	0.9663
hsa-miR-505-5p	0.00524814	3.67263	0.972499	0.9756
hsa-miR-326	0.00636317	2.57229	0.97892	0.9805
hsa-let-7f-1-3p	-0.00279555	2.02808	0.984208	0.9842
