# Supplementary material for: Alterations in the Expression of a Set of miRNAs in Endometrial Cancer and Their Correlation with Clinical Variables and the p53 Signaling Pathway
Source: Int J Mol Sci. 2025 May 29;26(11):5215. doi: 10.3390/ijms26115215 (PMC12155133; doi:10.3390/ijms26115215)
Supplement: Supplementary file 1 [file ijms-26-05215-s001.zip › Supplementary Table 4.xlsx]

## Sheet: Enrichment analysis
pathway	enrichment	pval_adj	count	Class
MicroRNAs in cancer	4.71906	0.0175238	2	hsa-mir-182	CCND2, BCL2
p53 signaling pathway	7.83813	0.0250766	5	hsa-mir-182	CCND2, SESN2, THBS1, BCL2,TP53INP1
Chemical carcinogenesis - receptor activation	3.48258	0.124365	2	hsa-mir-182	ADCY6, BCL2
Estrogen signaling pathway	12.1406	0.0111183	2	hsa-mir-182	ADCY6, BCL2
Pathways in cancer	4.71501	0.0219511	3	hsa-mir-182	CCND2, ADCY6, BCL2
EGFR tyrosine kinase inhibitor resistance	7.34825	0.0272742	4	hsa-mir-182	IGF1R, PDGFRA, FOXO3, BCL2
AMPK signaling pathway	6.02315	0.0250766	5	hsa-mir-182	CREB1, IGF1R, PRKAA2, FOXO3, FOXO1
FoxO signaling pathway	0.0272742	5.525	5	hsa-mir-182	CCND2, IGF1R, PRKAA2, FOXO3, FOXO1
PI3K-Akt signaling pathway	0.0175238	3.66395	9	hsa-mir-182	CREB1, CCND2, IGF1R, THBS1, PDGFRA, FGF9, PRKAA2, FOXO3, BCL2
Protein processing in endoplasmic reticulum	49.8631	0.0200549	1	hsa-mir-760	HYOU1
p53 signaling pathway	11.1693	0.249001	2	hsa-mir-760	TP53INP1,STEAP3
ATP-dependent chromatin remodeling	7.22155	0.249001	1	hsa-mir-760	HIST1H2AE
Transcriptional misregulation in cancer	4.36302	0.257317	1	hsa-mir-760	HMGA2
MicroRNAs in cancer	3.84266	0.259174	1	hsa-mir-760	HMGA2
p53 signaling pathway	11.1693	0.249001	4	hsa-mir-449a	CCNE2,TP53INP1, CDK6, MDM4
MicroRNAs in cancer	3.84266	0.259174	9	hsa-mir-449a	E2F3, CCNE2, CDK6, NOTCH2, CDC25A, MDM4, MET, HDAC1, MAP2K1
Pathways in cancer	5.4404	1.87711e-05	8	hsa-mir-449a	E2F3, CCNE2, CDK6, NOTCH2, MET, HDAC1, SMAD4, MAP2K1
Breast cancer	8.7079	0.00103329	4	hsa-mir-449a	E2F3, CDK6, NOTCH2, MAP2K1
Chemical carcinogenesis - receptor activation	6.10791	0.00378447	3	hsa-mir-449a	NOTCH2, CDC25A, MAP2K1
